# Supplementary material for: Geographical Variation in the Gut Microbiota of Duttaphrynus melanostictus : Relative Contributions of Environmental Filtering and Host Physiological Modulation
Source: Ecol Evol. 2026 Jul 9;16(7):e73993. doi: 10.1002/ece3.73993 (PMC13348828; doi:10.1002/ece3.73993)
Supplement: Supplementary file 2 — Data S2: ece373993‐sup‐0002‐DataS2.xlsx. [file ECE3-16-e73993-s001.xlsx]

## Sheet: Sheet1
Sample_ID	Sample_Code	sex	years
JC2025032501	JC01	female	5
JC2025032701	JC02	female	6
JC2025032702	JC03	male	3
JC2025032703	JC04	female	3
JC2025032704	JC05	male	4
JC2025032705	JC06	female	5
JC2025032706	JC07	male	3
JC2025032707	JC08	female	6
JC2025032708	JC09	male	4
JC2025032709	JC10	female	3
JC2025032710	JC11	male	3
JC2025032711	JC12	female	4
JC2025032712	JC13	male	4
JC2025032713	JC14	female	4
JC2025032714	JC15	male	4
JC2025032715	JC16	female	5
JC2025032716	JC17	male	4
JC2025032717	JC18	female	5
JC2025032718	JC19	male	3
JC2025032601	JC20	female	4
JC2025032602	JC21	male	3
JC2025032603	JC22	male	3
JC2025032604	JC23	male	3
JC2025032605	JC24	female	4
JC2025032606	JC25	male	4
JC2025032607	JC26	male	4
JC2025032608	JC27	male	4
JC2025032609	JC28	male	4
JC2025032610	JC29	male	4
JC2025032611	JC30	male	3
JC2025032612	JC31	male	3
JC2025032613	JC32	female	4
JC2025032614	JC33	female	5
JC2025032615	JC34	female	5
CX2025041001	CX01	male	5
CX2025041002	CX02	female	5
CX2025041101	CX03	male	4
CX2025041102	CX04	female	6
CX2025041201	CX05	male	3
CX2025041202	CX06	female	6
YA2025041401	YA01	male	4
YA2025041402	YA02	female	6
YA2025041403	YA03	male	4
YA2025041404	YA04	female	4
YA2025041405	YA05	male	3
YA2025041406	YA06	female	6
YA2025041407	YA07	male	5
YA2025041408	YA08	female	5
YA2025041409	YA09	male	5
YA2025041410	YA10	female	5
YA2025041411	YA11	male	4
YA2025041412	YA12	female	5
YA2025041413	YA13	male	4
YA2025041414	YA14	female	5
YA2025041415	YA15	male	3
YA2025041416	YA16	female	4
YA2025041417	YA17	male	4
YA2025041418	YA18	female	6
YA2025041419	YA19	male	3
YA2025041420	YA20	female	5
YA2025041501	YA21	male	3
YA2025041502	YA22	male	3
YA2025041503	YA23	male	4
YA2025041504	YA24	male	3
YA2025041505	YA25	male	3
YA2025041506	YA26	male	3
YA2025041507	YA27	male	3
YA2025041508	YA28	male	3
YA2025041509	YA29	male	3
YA2025041510	YA30	female	5
YA2025041511	YA31	female	5
YA2025041512	YA32	male	4
YA2025041513	YA33	male	6
YA2025041514	YA34	male	4
YA2025041515	YA35	male	5
YA2025041516	YA36	male	4
YA2025041517	YA37	male	4
YA2025041518	YA38	male	4
YA2025041519	YA39	male	3
YA2025041520	YA40	male	3
LJ2025042801	LJ01	female	6
LJ2025042802	LJ02	male	3
LJ2025050101	LJ03	female	6
LJ2025050102	LJ04	male	4
LJ2025050103	LJ05	female	6
LJ2025050104	LJ06	male	3
YX2025042901	YX01	male	3
YX2025042902	YX02	male	3
YX2025042903	YX03	male	3
YX2025042904	YX04	male	3
YX2025042905	YX05	male	3
YX2025042906	YX06	male	4
YX2025042907	YX07	male	3
YX2025042908	YX08	male	4
YX2025042909	YX09	male	3
YX2025042910	YX10	male	3
YX2025042911	YX11	male	3
YX2025042912	YX12	male	3
YX2025042913	YX13	male	3
YX2025042914	YX14	male	3
YX2025042915	YX15	male	3
YX2025042916	YX16	male	4
YX2025042917	YX17	male	4
YX2025042918	YX18	male	4
YX2025042919	YX19	male	3
YX2025042920	YX20	male	4
YX2025042921	YX21	male	4
YX2025042922	YX22	male	3
YX2025042923	YX23	male	3
YX2025042924	YX24	male	3
YX2025042925	YX25	male	4
YX2025042926	YX26	male	4
YX2025042927	YX27	male	3
YX2025042928	YX28	male	3
YX2025042929	YX29	male	3
YX2025042930	YX30	male	4
YX2025042931	YX31	male	3
YX2025042932	YX32	male	5
YX2025042933	YX33	male	4
YX2025042934	YX34	male	3
YX2025042935	YX35	male	4
YX2025042936	YX36	male	3
YX2025042937	YX37	male	3
YX2025042938	YX38	male	3
YX2025042939	YX39	male	3
YX2025042940	YX40	male	3
ND2025050301	ND01	male	3
ND2025050302	ND02	male	3
ND2025050303	ND03	male	4
ND2025050304	ND04	male	4
ND2025050305	ND05	male	3
ND2025050306	ND06	male	4
ND2025050307	ND07	male	3
ND2025050308	ND08	male	4
ND2025050309	ND09	male	4
ND2025050310	ND10	male	5
ND2025050311	ND11	male	4
ND2025050312	ND12	male	3
ND2025050313	ND13	male	3
ND2025050314	ND14	male	4
ND2025050315	ND15	male	4
ND2025050316	ND16	male	3
ND2025050317	ND17	male	3
ND2025050318	ND18	male	3
ND2025050319	ND19	male	5
ND2025050320	ND20	male	5
ND2025050321	ND21	male	3
ND2025050322	ND22	male	3
ND2025050323	ND23	male	4
ND2025050324	ND24	male	4
ND2025050325	ND25	male	5
ND2025050326	ND26	male	3
ND2025050327	ND27	male	3
ND2025050328	ND28	male	3
ND2025050329	ND29	male	4
ND2025050330	ND30	male	4
ND2025050331	ND31	female	5
HC2025050501	HC01	male	3
HC2025050502	HC02	male	3
HC2025050503	HC03	male	3
HC2025050504	HC04	female	3
HC2025050505	HC05	male	3
HC2025050506	HC06	male	3
HC2025050507	HC07	male	2
HC2025050509	HC09	female	3
HC2025050510	HC10	female	4
HC2025050511	HC11	male	3
HC2025050512	HC12	male	4
HC2025050513	HC13	male	3
HC2025050514	HC14	male	3
HC2025050515	HC15	male	5
HC2025050516	HC16	male	3
HC2025050517	HC17	male	3
HC2025050518	HC18	male	3
HC2025050519	HC19	male	4
HC2025050520	HC20	male	3
HC2025050521	HC21	male	3
HC2025050522	HC22	male	3
HC2025050523	HC23	male	3
HC2025050524	HC24	male	3
HC2025050525	HC25	male	3
HC2025050526	HC26	female	3
HC2025050529	HC29	female	4
HC2025050530	HC30	female	4
GL2025050801	GL01	male	3
GL2025050802	GL02	male	4
GL2025050803	GL03	male	3
GL2025050804	GL04	male	3
GL2025050805	GL05	male	3
GL2025050806	GL06	male	4
GL2025050807	GL07	male	3
GL2025050808	GL08	male	3
GL2025050809	GL09	male	3
GL2025050810	GL10	male	3
GL2025050811	GL11	male	3
GL2025050812	GL12	male	3
GL2025050813	GL13	male	3
GL2025050814	GL14	male	3
GL2025050815	GL15	male	3
GL2025050816	GL16	male	3
GL2025050817	GL17	male	3
GL2025050818	GL18	male	3
GL2025050819	GL19	male	4
GL2025050820	GL20	male	3
GL2025050821	GL21	male	3
GL2025050822	GL22	male	3
GL2025050823	GL23	male	4
GL2025050824	GL24	male	3
GL2025050825	GL25	male	3
GL2025050826	GL26	male	3
GL2025050827	GL27	male	3
GL2025050828	GL28	male	3
GL2025050829	GL29	female	4
GL2025050830	GL30	female	5
LL2025051001	LL01	male	3
LL2025051002	LL02	male	3
LL2025051003	LL03	male	3
LL2025051004	LL04	male	4
LL2025051005	LL05	female	3
LL2025051006	LL06	female	4
LL2025051007	LL07	male	4
LL2025051008	LL08	male	3
LL2025051009	LL09	male	3
LL2025051010	LL10	female	3
LL2025051011	LL11	female	4
LL2025051012	LL12	female	3
LL2025051013	LL13	male	3
LL2025051014	LL14	female	4
LL2025051015	LL15	female	5
LL2025051016	LL16	female	4
LL2025051017	LL17	female	5
LL2025051018	LL18	female	4
LL2025051019	LL19	female	5
LL2025051020	LL20	female	5
LL2025051021	LL21	female	4
LL2025051022	LL22	female	5
LL2025051023	LL23	female	4
LL2025051024	LL24	female	4
LL2025051025	LL25	female	3
LL2025051026	LL26	female	5
LL2025051027	LL27	female	6
LL2025051028	LL28	female	4
LL2025051029	LL29	female	5
LL2025051030	LL30	female	3
HY2025051201	HY01	male	3
HY2025051202	HY02	male	3
HY2025051203	HY03	male	4
HY2025051204	HY04	male	3
HY2025051205	HY05	male	3
HY2025051206	HY06	male	3
HY2025051207	HY07	male	5
HY2025051208	HY08	male	3
HY2025051209	HY09	male	3
HY2025051210	HY10	male	3
HY2025051211	HY11	female	3
HY2025051212	HY12	female	3
HY2025051213	HY13	male	3
HY2025051214	HY14	female	3
HY2025051215	HY15	female	4
HY2025051216	HY16	female	3
HY2025051217	HY17	female	3
HY2025051218	HY18	male	3
HY2025051219	HY19	female	4
HY2025051220	HY20	male	3
HY2025051221	HY21	female	2
HY2025051222	HY22	male	4
HY2025051223	HY23	male	3
HY2025051224	HY24	male	3
HY2025051225	HY25	female	4
HY2025051226	HY26	male	3
HY2025051227	HY27	male	5
HY2025051228	HY28	male	3
HY2025051229	HY29	male	3
HY2025051230	HY30	male	3
LH2025051401	LH01	female	3
LH2025051402	LH02	male	3
LH2025051403	LH03	male	3
LH2025051404	LH04	male	3
LH2025051405	LH05	female	3
LH2025051406	LH06	male	2
LH2025051407	LH07	female	3
LH2025051408	LH08	male	4
LH2025051409	LH09	female	4
LH2025051410	LH10	female	4
LH2025051411	LH11	female	3
LH2025051412	LH12	female	3
LH2025051413	LH13	male	3
LH2025051414	LH14	male	3
LH2025051415	LH15	female	3
LH2025051416	LH16	male	4
LH2025051417	LH17	male	4
LH2025051418	LH18	male	3
LH2025051419	LH19	male	2
LH2025051420	LH20	female	3
LH2025051421	LH21	male	3
LH2025051422	LH22	male	3
LH2025051423	LH23	female	3
LH2025051424	LH24	female	4
LH2025051425	LH25	female	2
LH2025051426	LH26	female	3
LH2025051427	LH27	female	3
LH2025051428	LH28	female	4
LH2025051429	LH29	male	3
LH2025051430	LH30	female	3
LH2025051431	LH31	male	3
GZ2025051601	GZ01	male	3
GZ2025051602	GZ02	male	3
GZ2025051603	GZ03	male	3
GZ2025051604	GZ04	male	3
GZ2025051605	GZ05	male	3
GZ2025051606	GZ06	male	3
GZ2025051607	GZ07	male	4
GZ2025051608	GZ08	male	4
GZ2025051609	GZ09	male	3
GZ2025051610	GZ10	male	3
GZ2025051611	GZ11	male	3
GZ2025051612	GZ12	male	3
GZ2025051613	GZ13	male	3
GZ2025051614	GZ14	male	3
GZ2025051615	GZ15	female	4
GZ2025051616	GZ16	female	3
GZ2025051617	GZ17	female	4
GZ2025051618	GZ18	female	4
GZ2025051619	GZ19	female	3
GZ2025051620	GZ20	male	3
JJ2025051901	JJ01	female	4
JJ2025051902	JJ02	female	4
JJ2025051903	JJ03	female	4
JJ2025051904	JJ04	male	3
JJ2025051905	JJ05	female	4
JJ2025051906	JJ06	female	4
JJ2025051907	JJ07	male	3
JJ2025051908	JJ08	female	3
JJ2025051909	JJ09	female	4
JJ2025051910	JJ10	female	3
JJ2025051911	JJ11	male	4
JJ2025051912	JJ12	female	5
JJ2025051913	JJ13	female	4
JJ2025051914	JJ14	female	5
JJ2025051915	JJ15	male	3
JJ2025051916	JJ16	female	3
JJ2025051917	JJ17	female	4
JJ2025051918	JJ18	female	4
JJ2025051919	JJ19	female	4
JJ2025051920	JJ20	female	5
JJ2025051921	JJ21	male	3
JJ2025051922	JJ22	male	3
JJ2025051923	JJ23	male	3
JJ2025051924	JJ24	female	3
JJ2025051925	JJ25	male	3
JJ2025051926	JJ26	male	4
JJ2025051927	JJ27	female	3
JJ2025051928	JJ28	male	3
JJ2025051929	JJ29	male	3
JJ2025051930	JJ30	male	3
QL2025052101	QL01	male	3
QL2025052102	QL02	male	3
QL2025052103	QL03	male	3
QL2025052104	QL04	male	4
QL2025052105	QL05	male	3
QL2025052106	QL06	male	3
QL2025052107	QL07	male	4
QL2025052108	QL08	male	3
QL2025052109	QL09	male	3
QL2025052110	QL10	male	3
QL2025052111	QL11	male	3
QL2025052112	QL12	male	2
QL2025052113	QL13	female	3
QL2025052114	QL14	female	4
QL2025052115	QL15	male	3
QL2025052116	QL16	female	4
QL2025052117	QL17	male	3
QL2025052118	QL18	male	3
QL2025052119	QL19	male	3
QL2025052120	QL20	female	3
QL2025052121	QL21	male	3
QL2025052122	QL22	male	3
QL2025052123	QL23	male	3
QL2025052124	QL24	female	4
QL2025052125	QL25	male	3
QL2025052126	QL26	male	3
QL2025052127	QL27	female	4
QL2025052128	QL28	male	3
QL2025052129	QL29	male	3
QL2025052130	QL30	male	3
