# Supplementary material for: Geographical Variation in the Gut Microbiota of Duttaphrynus melanostictus : Relative Contributions of Environmental Filtering and Host Physiological Modulation
Source: Ecol Evol. 2026 Jul 9;16(7):e73993. doi: 10.1002/ece3.73993 (PMC13348828; doi:10.1002/ece3.73993)
Supplement: Supplementary file 3 — Data S3: ece373993‐sup‐0003‐DataS3.xlsx. [file ECE3-16-e73993-s006.xlsx]

## Sheet: 14个地理种群_气候数据
Site	Longitude	Latitude	Elevation	bio1	bio2	bio3	bio4	bio5	bio6	bio7	bio8	bio9	bio10	bio11	bio12	bio13	bio14	bio15	bio16	bio17	bio18	bio19	ph	TDS_ppm	Conductivity (μs/cm)	DO_mg/L
JC	111.545	23.2971	11	22.3791656494141	8.00833320617676	33.5076713562012	591.494445800781	33.2999992370605	9.39999961853027	23.8999996185303	25.6833343505859	16.1333332061768	28.7999992370605	14.5	1645	296	35	67.8963241577148	759	120	684	153	9.26	112	207	16.2
CX	101.515	25.0834	1783	16.8833332061768	12.0166664123535	47.6851844787598	463.932464599609	27.1000003814697	1.89999997615814	25.2000007629395	21.6499996185303	10.5500001907349	21.6499996185303	10.5500001907349	811	162	11	83.8144378662109	447	37	447	37	8.31	290	554	8.7
YA	101.256	25.4622	1911	16.1458339691162	11.875	48.0769233703613	455.773345947266	26.2999992370605	1.60000002384186	24.6999988555908	20.8833332061768	9.96666622161865	20.8833332061768	9.96666622161865	779	153	10	81.6311187744141	421	36	421	36	8.35	223	406	7.5
LJ	101.285	24.3286	1761	12.2333335876465	9.96666622161865	47.6874008178711	416.251312255859	20.3999996185303	-0.5	20.8999996185303	16.716667175293	6.58333301544189	16.716667175293	6.58333301544189	1016	200	16	80.7196273803711	546	52	546	52	7.92	146	254	17.5
YX	102.517	24.2108	1629	16.6124992370605	10.8583335876465	48.0457229614258	437.747955322266	25.8999996185303	3.29999995231628	22.6000003814697	21.0666656494141	10.6000003814697	21.0666656494141	10.6000003814697	906	179	11	84.0574722290039	504	40	504	40	7.91	2522	4442	5.1
ND	107.568	24.9748	686	17.3291664123535	7.92500019073486	31.2007865905762	660.810302734375	29.2000007629395	3.79999995231628	25.4000015258789	23.6499996185303	8.64999961853027	24.8166656494141	8.64999961853027	1360	243	26	71.2378692626953	663	92	658	92	8.14	179	332	7.9
HC	108.107	24.7511	219	20.0583324432373	7.71666669845581	30.1432285308838	670.263977050781	32.2000007629395	6.59999990463257	25.6000003814697	26.3666667938232	11.2833337783813	27.6333332061768	11.2833337783813	1464	261	31	70.1623458862305	708	111	706	111	8.05	132	254	9.3
GL	110.015	25.1375	165	19.3125	7.77500009536743	28.1702919006348	737.908996582031	32.5999984741211	5	27.5999984741211	23.1833343505859	11.75	27.75	9.80000019073486	1868	364	49	69.2488784790039	931	169	718	207	9.34	26	49	18.2
LL	111.635	26.2185	101	18.4416675567627	7.21666669845581	24.2170009613037	822.760986328125	33.4000015258789	3.59999990463257	29.8000011444092	22.7000007629395	9.98333358764648	28.216667175293	8.01666641235352	1375	220	48	49.4266548156738	599	190	396	201	7.87	57	112	8.6
HY	112.597	26.9886	94	18.1375007629395	7.90833330154419	25.4287242889404	842.734008789062	33.7000007629395	2.59999990463257	31.1000003814697	22.4833335876465	9.44999980926514	28.1833343505859	7.48333358764648	1434	211	48	46.1166763305664	609	193	422	205	8.54	29	55	8
LH	113.956	27.1238	164	17.4874992370605	8.64166641235352	27.8763427734375	819.379272460938	32.9000015258789	1.89999997615814	31.0000019073486	21.783332824707	8.84999942779541	27.1499996185303	7.06666660308838	1500	220	45	47.7247505187988	637	179	459	210	7.53	133	245	6.9
GZ	116.014	26.4833	168	18.6166667938232	8.69999980926514	28.8079452514648	777.774597167969	33.4000015258789	3.20000004768372	30.2000007629395	22.6499996185303	10.3999996185303	27.6499996185303	8.60000038146973	1657	276	43	59.2694664001465	773	164	541	211	8.96	85	159	10.7
JJ	118.524	24.7923	34	20.5416660308838	6.38333320617676	28.6248149871826	606.464538574219	31.3999996185303	9.10000038146973	22.2999992370605	22.4166679382324	18.9500007629395	27.6833343505859	13.1166667938232	1143	193	24	60.2469139099121	487	83	371	202	8.78	82	153	5.4
QL	116.807	26.1854	347	18.5708332061768	9.10833358764648	32.0715942382812	695.872436523438	32.4000015258789	4	28.4000015258789	22.1999988555908	11.1333332061768	26.6166667938232	9.53333282470703	1615	271	40	59.9748039245605	758	156	528	200	8.23	58	107	20.1
