# Supplementary material for: Geographical Variation in the Gut Microbiota of Duttaphrynus melanostictus : Relative Contributions of Environmental Filtering and Host Physiological Modulation
Source: Ecol Evol. 2026 Jul 9;16(7):e73993. doi: 10.1002/ece3.73993 (PMC13348828; doi:10.1002/ece3.73993)
Supplement: Supplementary file 4 — Data S4: ece373993‐sup‐0004‐DataS4.xlsx. [file ECE3-16-e73993-s003.xlsx]

## Sheet: Table_KEGG_ko.txt
function	JC01	JC02	JC03	JC04	JC05	JC06	JC07	JC08	JC09	JC10	JC11	JC12	JC13	JC14	JC15	JC16	JC17	JC18	JC19	JC20	JC21	JC22	JC23	JC24	JC25	JC26	JC27	JC28	JC29	JC30	JC31	JC32	JC33	JC34	CX01	CX02	CX03	CX04	CX05	CX06	YA01	YA02	YA03	YA04	YA05	YA06	YA07	YA08	YA09
K00001	25786.3	22917.7	6833.1	8573.88	50967.8	19810.6	41453.2	10166	15387	27854.9	4715.23	8927.14	37078.1	1775.84	35240.1	28507.4	24345.5	1902.43	18454.2	11618.4	4418.67	30244.6	26078.6	36040.8	24916.6	13651.5	2421.26	9722.88	902.87	13149.6	19852.4	11217.3	16801.6	22412.4	13270.2	13141	13673.7	8209.12	7319.71	29283.8	57095.2	27903.8	6660.07	18875.9	12911.7	17277.9	39824.1	15310	12641.3
K00002	0	20	4	0	0	42	8	8	13	0	0	3	20	29	0	9	4	0	18	0	0	2	6	52	33	0	0	0	0	27	0	1.5	5	34	19	25	10	0	0	37	0	15	0	0	14	11	2	2	0
K00003	41135.3	65978.2	31690	34415.9	47111.7	63029.4	41847	44360	29432	24999.2	66951	69412.9	41608.2	54457	36711.4	40776.6	29306.8	79822	46852	57274.2	94980.5	38938.6	30561.7	35638.7	45573.9	46703	97015.1	46362.8	44486.4	33403.4	74912	49332.3	53571.4	43470	72878.6	30142.1	33376.2	52483.8	42761.7	50056.4	55665.9	53021.5	39909.7	52371	34782.9	55106.7	33771.6	56516.5	52535
K00004	139.54	3170.1	1656.65	2623.31	469.33	2612	684.42	246	327.67	1079.11	417.04	1679.5	936.18	954.29	1709.25	758.98	253.29	88	764.29	833.52	98	112.43	263.21	1944	184	264	539.18	612.07	397.86	284.58	9749.29	4251.54	239.78	130.5	4961.09	1793.23	3710.53	1661.46	986.33	2055.55	329.7	1770	3663.07	2410.22	325	629.25	2131.22	764.18	1353
K00005	35845.8	30299.6	64307.9	64047.8	18937.8	19934.3	33934.3	44007.2	15217.2	21973.2	38827.9	10967.4	19421.7	33684.9	20944.8	29197.5	87237.6	7182.86	28873.7	36692.3	12145.7	17475.3	87429.5	14657.8	25711.8	68494.5	4150.93	63782.6	10916.2	73392.4	16572.2	9703.31	45760.6	25104.6	6887.75	6480.15	21318.3	28237	12508.7	22160.8	40114.4	33180	43465.3	36301	31241	31144.8	37861.9	44151.6	61752.7
K00006	0	0	0	0	0	3	0	0	0	0	0	0	0	0	0	0	0	0	0	0	0	0	0	0	0	0	0	0	0	0	0	0	0	0	0	0	0	0	0	0	0	0	0	0	0	11	0	0	0
K00007	44.49	16.63	567.57	255.96	8	399.67	805.37	13	1.14	38.29	56.19	13.86	162.51	308.96	72.6	14.71	57.07	4	6.92	59.53	4.29	8.14	70.55	55.67	0.67	41.35	179.35	30.6	70.52	40.85	530.72	606.91	26.25	1.33	1073.43	796.81	50	63.62	5	755.8	15.67	10.67	53.57	113.13	0.5	205.42	486.03	10.62	52.95
K00008	40091.5	35097.4	4119.5	6176.92	17039.8	31355.8	33755.3	47422.7	23320.9	8759.33	3916.04	14023.1	17597.6	1898.32	17941.8	34887.5	10795.2	8284.59	52853	67148.8	20770.3	35300.6	18255	13557.8	34273	32617.6	4092.13	62042.9	2971.3	30602.9	1351.99	4425.05	14938.4	31523	9220.75	8510.48	34089.1	11990.9	19276.8	22469.1	46712.6	35430	42514	64107.1	72267.1	78272.1	24219.3	53829.7	67851.9
K00009	12333.2	6909.24	32652.2	39231.2	5204.62	2586.18	7525.39	11625.7	1794.92	3226.74	17949.1	1678.06	2205.58	16194.5	2678.99	4751.95	40198.6	1028.43	1443.53	6903.86	956.46	1996.19	38559.7	1227.17	4594	28544.7	881.7	19698	2754.74	30899.2	8158.57	3579.16	20293	4274.33	5396.3	2490.77	2235.35	9674.25	948.95	4227.25	22758.5	4030.47	10134.7	7985.32	1125.67	8602.73	17773.1	5927.12	5876.55
K00010	14697.3	9159.91	33017	51834.4	7115.17	9395.24	11191.4	17843	5560	18326.9	19258.4	4851.83	11423.3	17007.4	10442.2	21381.4	41978.4	3825.08	6405.33	11988.3	4682.97	5001.23	45292	9019.34	15237.9	29946.8	1320.49	29456.4	11000.8	33780.1	9552.51	11457	22574.5	14322.1	9535.63	5550.11	11449.5	18820.9	2858.06	15167.8	4396.21	11493.8	15758.9	5370.36	10940.7	6733.12	18021.4	7401.23	10350.1
K00011	0	0	0	0	0	0	0	0	0	0	0	0	0	0	0	0	0	0	0	0	0	0	0	0	0	0	0	0	0	0	0	0	0	0	13	0	0	0	0	0	0	0	0	0	0	0	0	0	0
K00012	55903.1	42209.4	45134.9	47047.1	82725.9	82125.1	95365.6	72563.8	39537.3	107349	21286.4	82538.5	84844.5	62610.8	77086.2	95550.6	96102.3	77612.2	48275.2	38573.6	89712.6	56903.8	99059.5	77050.5	66310.6	73620	7390.67	57255.1	21259.7	74159.4	93197.9	14996.1	94225.4	60047.3	24381.3	22639.6	70960.5	38128.6	34978.5	71036.3	71698.2	76122.4	46047.1	45963.1	95029	60931.2	92240.2	74785.8	55027.3
K00013	56926.4	56674.7	62771.2	56885.8	75364.4	61394.5	59092.3	54840.4	40858.8	50895	83935	33481.7	61478.9	28610.3	55326.1	64715.8	79067.8	7520.92	54729.8	46987.7	18296.9	48583.9	74501.2	55216.3	55395.9	72080.3	98844.3	66687.4	30781.9	70354.2	24078.5	52234.6	51476.1	51828.6	69547.5	34833.4	30694.9	32603.7	45517.8	61517.7	62579.3	68666.5	40825.8	50878	48160.4	63090.3	64278	75747.7	48178.4
K00014	72129.6	69320.8	100249	102500	85507.6	103111	92392.8	97457.6	46879.5	92239	103757	89239.1	86019.2	88101.1	71840.8	84069.8	124029	83492.1	79424.4	62019.8	97395.4	63736.3	126445	75318.2	68376.4	107408	101591	103822	54851.2	112959	111640	65306.6	111025	63937.5	79359.7	43309	49068.2	83944.9	57593.8	78291.4	84331.8	81353	66356.2	72698.6	56854.2	80091.2	87705.2	96532.8	85072.2
K00015	1132	4284.98	2577.22	1308.5	1253.22	3135.5	1122	5640	493.33	844.67	356	886.5	13603.8	951.84	14946.4	4727.5	499.9	154	934.67	798.34	908	631.5	2140.77	13346.5	3040.33	553.65	446.5	12669.5	288	1762	514.2	3645.18	204.3	2957	9797.79	3695	3682.33	2404.25	1186.2	1513.58	7684	891.5	2608	5544.67	431.4	7229.5	3095.22	1403.34	1108.6
K00016	25593.7	68443	47384.3	42459.4	25821.6	51272.4	43864	42365.7	26688.1	23462	128627	59881.8	22945	60290.1	37923.2	34715.9	24274	80145.9	46272	50638.3	94475.4	17534.8	24484.1	16501.8	37632.8	48958.3	187007	46362.5	73320.9	25493.2	61973.5	79482.1	45832.8	35455.9	108603	34745.5	29598.5	45243.1	60523.2	51226.6	44394.2	40760.7	31149.3	41129.2	25877.3	37489.1	16506.2	47509.6	46229.1
K00018	24227.7	33977.1	23434.2	3746.61	38349.4	36858.4	52805.6	47523.7	29007.8	29944.5	65582.6	18415.2	31751.6	9185.34	41351.3	52239.2	27880.9	7306.58	56173.6	34688.4	12625.7	22422.7	26808.9	29040.9	38262.2	28978	96344.1	61126	28400.4	35762.3	11136.7	42521	47734.4	36674.6	53813.8	21582.7	28632.5	10567.6	36821.5	40949.8	61283.6	28963.2	35244.5	44508.1	38894.3	48691.1	39971.8	38401.2	41673.4
K00019	9908.17	4305.2	37103	28416.9	3889.26	9566.46	3969.84	7829	319.41	37834.2	17877.7	1219.12	27800.5	17443.6	11590.7	4865.34	37154	530.58	938.85	1207.56	446.88	2317.26	38586.8	25725.2	2534.33	25394.9	1495.71	17927.4	2827.26	29123.8	9862.3	8887.96	19972.6	2302.83	13216.9	7540.36	4978.17	14737.4	1218.75	5043.94	1425.37	897.01	9775.71	2283.3	658.95	2421.55	13865.4	1569.21	4138.56
K00020	14692.1	28279.6	14953.2	42183.3	28106.9	44264.9	18877.7	22768	9157.41	51911.6	3532.05	13648	51638.7	5302.11	16736.9	22160.3	15427	5336.29	14941.9	31531.9	11887.4	10728.1	11900.8	46113.5	26380	27670.6	4432.26	18604.6	6084.23	10329.8	24443.1	22380.8	5366.06	25707.5	26982	19795.3	20838	20537.2	9643.47	30223.2	41530.7	29594	17302	20223.3	12313.8	35022.1	49479.2	27434.4	20920.9
K00021	7	8	2.08	52.67	2.67	371.34	4.67	0	0	0.67	0	1.33	0	126.5	34	0	0	0	4	4.5	1	6	0	19	0	4	0	3	0	1.67	6	46.5	0.67	0	61.5	0	312	11	79	41.67	21	22.5	15	0	3	1.33	15	22	109
K00023	171	4120.3	4712.5	3794	2700.08	7539.75	1687.67	208	203.67	35998	310	233.5	26841.2	1224.33	6416.33	1911.5	445	61	344	392.4	70	723	442	25306.5	2391	926	1175.75	269	390	1078	2004.67	4595.58	156	2337.5	6203.75	6202.16	2397.58	1470.5	425.33	5161.44	353	490	1061.5	356	653	1210	9570.75	572.5	1266
K00024	44389.5	15839.9	41696.1	29525.4	78400.3	40853.7	64455.9	46077.7	30481.4	91179.1	19083.1	29114.2	75791.3	18386.3	56177	57184.6	74307.3	2671.67	29315.8	3370.37	1476.13	42519.6	78627.9	72385.1	36076.7	45295.9	5317.8	33841.3	3752.78	63466.4	24241.4	9929.82	49054.2	31299.7	15752.4	16575.5	55638.1	20357.8	22045.6	45075	29846.1	46179.4	21770.8	20960.1	57426.9	32378.1	60573.8	44496.4	22125.3
K00025	0	0	0	0	0	0	0	0	0	0	0	0	0	4	0	0	0	0	0	0	0	0	0	0	0	0	0	0	0	0	0	0	0	0	0	0	0	0	0	0	0	0	0	0	0	0	0	0	0
K00027	47046.3	69924	110982	79833.5	36216.7	55673.2	49518.2	66572.8	28024.6	28533.2	161432	64433.5	26559.8	93245.9	37370	47711	94523.9	81325.5	46851.7	55254.4	94201.7	23274.7	101179	18404.5	39300.2	90863.1	189613	88474.7	78799.8	84501.1	78598.1	86725.7	86962.6	36778	116803	40489	76139.7	60244.4	66910.2	54055.4	55687.6	55256.1	49945.8	55254.8	63234.5	57987.7	59085	59570.4	66318.6
K00029	34044.9	12742.7	39062.9	29447.4	38178.1	33406.6	37130.6	30039.9	19975	66105.6	18157.9	22764	70355.1	18211.2	43296.2	37135.8	64123	2419.92	20548	2614.53	957.13	38553.2	62762.7	67059.9	26367.6	35885.5	5024.29	27615.7	3650.84	51288.6	32703.2	15216.5	36076.3	23325.1	10764.6	17692.4	12235	24279.2	13491.4	29368.1	26028.3	32262.3	18603.6	18955.6	19480.6	22553	47222.2	29601.3	15339
K00030	7277.22	20302.3	636.74	697.61	8946.83	8497.39	10182	9525.5	4133.36	13140.4	627.89	2391.79	8662.25	599.88	2443.25	9528.56	6084.52	1455.5	9478.85	14171.9	9208.25	3116.71	7239.61	5899.59	15941.5	14463.3	809.74	9143.31	532.35	5583.61	385.53	801.69	1490.79	16187.9	2053.09	2961.68	4519.68	7325	1670.82	13654.6	24097.3	18326	3384	6507.63	2587.47	10054.8	10832.3	6793.5	5514.9
K00031	53119.9	35780.7	93652.6	77027.3	62332.3	52155.8	49051.4	46275.3	27300.2	70737.6	96899.8	27725.7	59724	44208.9	58965.1	51985.3	109717	5980.33	35713.9	27012.9	8633.38	44147.2	102384	55100.4	31558.3	76647.6	98869.1	63505	32879	81502.7	41987.1	56310.6	66756.6	27683.7	68618.8	33607.4	65566.1	37724.4	44983.1	50031.6	38249.1	51421.4	46297.4	42082.4	65173.8	49201.8	70724.8	60722.5	43712.2
K00032	65.75	37.5	68.5	59.75	26	79	38.75	25.75	10	14.5	31.75	5	2.25	23	16.75	34	75	5.75	18	15.5	0	9.5	53.75	0	10	73.25	29	47.75	14.75	57	103	1095.5	34.5	0	121.25	32.56	28.5	2866.25	7	718.75	10	19	8.25	23.5	31	48	964.75	19.5	47
K00033	26616.5	13695	41154.9	49142.6	51313.7	34988.1	40082.1	48747.8	12904.2	31023	19458.5	16667	24715.2	17631.2	31262.4	35470.3	59774.3	3762.45	14829.3	18027.3	2692.13	16737.1	57383.4	23108.7	20184.4	33603.4	3279.25	37659.9	3515.92	41905.1	21386.9	10875.3	41522.9	17351.1	18616.3	14140.1	16785.4	20406.9	13028.4	28153	43017.9	34186.2	23308.3	23489	24652.9	41458.9	34722.9	40718.8	21129.9
K00034	4216.79	4605.22	780.14	4964.83	1985	10706.1	5455.1	12946	4349.53	917.93	762.01	3020.33	1777.83	383.37	1467.68	8104.84	1902.49	765.35	4436.66	7051.65	2547.5	2262.93	3321.63	1006.5	3735.33	4142.56	870.66	15668.5	643.64	4817.75	1651.12	1147.24	1006.65	3244	2654.3	2669.63	3536.59	4335.73	2360.61	3221.14	15256.3	4000.63	4355.32	15897.8	7057.17	15781.1	5899.72	7456.03	7228.77
K00035	58	98.4	1103.67	2891	132.48	5329	121	40	17.33	59.67	57	23	49.25	147	231.91	58.5	86.2	7	42	36.4	0	19	149.3	34	48.33	87.2	64	99	26	63	349.27	2350.63	48.9	32	2183.67	2032	329	2047.25	35.1	743.33	70	100.67	139	68	38.53	114.5	501.5	91	107.8
K00036	24599.3	13197.4	40560.3	50023.7	48792.4	29075.5	38934.6	44953.4	11563.7	30081	19559.8	10554.5	36024	18050.2	30787.5	30907.7	58878.6	2167.6	14083.8	14330.9	2503.13	10541.6	57271.8	34750.7	19344.4	32914.7	3778.6	35860	3689.47	40933.4	29525.3	16476.7	35393.2	17075.6	18149.7	13697.8	18796.3	23717.9	12723.3	30122.7	36959.3	30833.7	22088.1	18903.2	24242.5	31704.4	34540.2	24638.2	16991.8
K00038	5	154.8	1078.75	1979	239	2125.5	38	20	5	16	20	8	11	123	447.5	18	9	0	36	41	42	11	17	17	7	31.54	27.33	19	21.33	3.67	62	446	8	20	2717.34	1438.5	2859.49	78	682.57	699.93	193	226.17	229	103.34	15	169	543.72	300.67	598
K00039	27.66	23.34	65.01	69.67	30.08	57.67	191.34	14	3.33	18.67	13.33	8	21.58	128.67	140	17.67	35	0	10.63	17.07	0	0	83.84	12.67	18	42.99	38.67	74.67	23.66	37.34	144	2121.67	16.68	51.33	1195.17	799.38	242	795.34	15	407.33	56.67	37.34	38	112.34	10.33	8.67	92.67	38.33	56.66
K00040	25405	7766.7	63717.3	52333.1	4592.15	19083.5	12036.7	32194.4	7866.02	6244.7	36314.2	7071.15	6132.5	32433.8	9457.29	17473.2	78620.6	1969.66	7516.82	6491.84	4605.55	7301.35	78259.7	3946.34	7806.76	54094.7	2699.81	54697.6	5974.33	65640.9	16440.1	9683.41	41877.1	7342.59	4250.51	3925.26	7421.58	19643.5	6006.57	5523.78	18112.7	5050.32	23479.5	20049.9	10967.8	18855.2	24074.4	11985.2	22357.2
K00041	27489	6401.77	61429.9	46447	22911	15649.3	35377.6	33859.9	8181.21	29078.7	35957.9	9037.72	15260.6	32165.7	28177.1	30375.9	88795.2	1910.16	11700.9	7598.27	4948.17	9557.53	79806.6	14313.2	13202	57844.4	2669.73	52614.4	5812.41	65988.4	18548.6	6646.63	46190.8	11505.6	2922.83	3511.55	8036.92	22056.2	6531.07	17485	13198.8	12789.5	24352.9	16764	16058	19388.2	29185.8	13968.5	25876.3
K00042	23855.5	20197.9	33976.6	27630.8	11051.4	18691.8	19421.5	33058.9	6171.82	15976.7	23692.7	8088.74	12284.9	17709.1	9004.63	21418.5	45023.8	6085.78	15832.4	31999.3	12115.1	9163.11	47919.9	7958.34	22001	39020.5	3297.85	43823.2	8085.83	37306	19963.4	15085.4	22964.7	21379.9	11214.7	9391.17	14633.4	20639.5	6023.43	21723.9	41963.9	20063.6	29273.3	23832.4	19439.8	28726.7	28015	22244	25687.9
K00043	0	0.6	0	2	0	0	0	0	0	0	0	0	0	0	0	0	0	0	0	0	0	0	0	4	3	0	3	0	2	0	0	0	0	18	2	15	0	0	0	14	0	0	0	0	0	0	0	0	2
K00045	87.75	204.4	2113.26	2063.75	373.58	2287.8	121.02	86.25	59.37	59	54.75	77.4	367.5	365.83	451.03	84.3	115.2	13.75	32	44.4	7	264.2	168.55	396	232.5	171.75	88	122.95	28.75	139.1	435.07	3443.63	88	263	3438.75	806.78	3116.13	2996	634.33	989.15	95.6	158.1	80.85	66.4	59.6	107.8	1079.85	155.2	271.3
K00046	31163.5	24103.7	35207.9	39612.4	54318	32376.7	46461.9	56798	26048.9	33460.9	20124.1	19415.9	34651.8	17518.9	36400.2	50705.9	58614.8	3724.33	35833.8	31667.4	17463.4	19886.4	63892.1	31120	36411.7	62374.6	5660.45	68292.3	5173.26	60668.8	12171.4	10537.9	38423	34550	10887.1	11282.2	21105.6	19419.8	15168.4	34252.1	38617.8	41778.8	34813.6	41385.7	41996.4	57831.8	38033.8	46371.7	40364.5
K00048	21887.5	11318.4	31839	25483.7	27894.2	15909.1	38760.2	29990	6594.04	27899.5	19281.5	10251.5	17484.2	16753.3	27573	31997.2	53284.1	3852.53	19865.4	19221.6	8961.87	10701.7	56241.1	16493.1	19896.5	37677.5	2605.11	42336.8	7856.28	39424.4	8869.25	5552.5	59060.8	18209.4	2295.62	2273.19	10720.6	11671.6	5632.89	20284.4	12673.3	15567.6	22668.5	14958.8	24224.8	26522.6	23905.1	23629.2	22165.6
K00050	3924.98	4452.62	4005.59	1661.66	10311.4	3543.05	4975.26	1488.42	3247.69	1353.1	224.58	6723.71	15243.8	1227.17	11421.8	3695.46	2002.9	130.75	2218.56	1014.45	372	3913.71	2389.05	14946.8	3105.23	2177.64	911.83	1374.73	387.41	3756.48	10350.9	8086.96	1818.48	3280.76	4715.42	5210.33	3867.2	6378.09	3426.6	4934.08	1793.67	9062.98	2878.25	3497.8	1598.52	3469.17	4615.46	4661.43	7879.33
K00051	0	5	4	0	0	2	0	4	0	0	0	0	0	0	0	0	0	0	0	0	0	4	0	4	0	2	0	2	0	0	0	0	2	5	28	0	15	0	7	0	0	0	0	0	0	0	0	0	3
K00052	57895.4	57644.2	65468.8	58650.8	76330.6	64298	63375.9	58856.4	42452.8	52426	84055	33601.7	63692.2	28749.8	56912.8	66630.8	79901.2	7543.92	60382.5	41174.9	18307.9	51677.9	74843.8	56935.3	58325.9	73187.9	98433.8	69267.2	30915.4	74852.2	23910.2	52449.6	51447.6	54975.6	71567.5	36966.5	35569.4	34116.8	51882.8	60874.2	70522.8	72760.3	42112.3	55498	45343.7	65944.8	65841.5	80738.2	64642.4
K00053	55335.4	56919.1	63262.3	57263.8	75658.6	79291.3	66259.3	58078.4	38950.8	52534	84144	77356.2	62637.2	70652.3	57883.8	67695.3	76847.2	79046.9	52345.8	41275.1	90889.9	52054.9	83237.2	56109.1	56569.9	70880.6	98724.3	66612.7	46796.4	72813.7	92364.2	51968.2	85396.6	52822.6	70644.5	35330.7	32382.6	35909.3	47853.8	60224	43950.3	57916.5	41344.8	50626	39622.7	62602.8	64507	76283.7	59206.4
K00054	1253	1295.54	384.4	14058.1	728	1540.97	402.27	1356.2	1608.2	439.4	87.4	1728	1223.9	227.67	289.6	1106.3	1030.2	228.6	2939.2	2623.73	169	1008	538	879.67	647	758.4	719.65	1051	184.7	1446.5	896.5	390.53	519.2	596.5	736.8	2105.9	2223.33	1595.35	3819.2	1547.2	5944.6	14754.8	1390.5	5023.4	6265	3050	1286.75	4185.4	5584.6
K00055	17.66	725.09	246.34	134.67	117	46.17	705.34	10	11	9	9.33	48	147.33	70.67	198.67	27.67	52	11	41.63	48.67	12	9	62.34	90.67	51.67	62.15	32.5	76.17	29.66	47.68	41	135.09	21.68	13.33	1408.09	348.67	1781	54.84	497	407.25	154.67	65.84	92.5	199.51	167	168.17	398.42	218.33	697.66
K00057	61314.1	63434.7	65851.8	59621.2	80451.7	85669.7	76294.3	77435.3	43851.5	89498.9	84946.1	82874.4	79409.5	71038.6	60472.9	71254.8	83214.9	81181.7	62126.2	48153.3	95310.5	56494.5	85920.5	70208.7	60482.6	81810.8	99490.9	71732.9	51283	78546.9	93697.4	54272.9	88837.9	56315.7	72685.5	36282.2	79201	65041.3	53841.7	69745.7	71670.1	82230	45730.2	58142	73685.9	70594.4	65948.3	79271.1	61574.5
K00058	88602.9	90851.4	71009	71471.7	101143	122752	106763	157757	71079.3	70803.5	89423.1	64759.2	112157	33517.8	84096.6	127097	105147	17008.2	150585	77005.5	38768.9	92070.7	93272.8	100834	105073	110229	106843	169708	39726.7	135552	42918.9	66164.2	78679.6	100935	85769.2	59741.5	78213.5	78759.7	87302	90210.4	159685	115880	78791.9	136488	81285.7	145394	98077.9	135367	186843
K00059	127507	169544	157643	145724	192759	220337	174582	190134	105196	168847	220594	178439	219728	140595	170145	178995	147416	166954	164332	121659	200271	124590	135522	201002	142096	147981	298250	201084	133482	153964	224385	182471	130755	132900	265450	122684	168282	133809	156393	171003	169738	181373	121717	182901	159601	228398	188133	205380	181397
K00060	29025.2	10568.8	34258.6	25881.8	3486.97	10120.8	10342.1	18634.9	3952.14	4154.88	18626.5	5753.2	4707.84	17229.3	6460.5	11739.7	39872.7	3110.17	5739.03	15929.9	4858.79	24220.8	44474.7	3288.34	10842.4	27090	2214.52	29036.2	3279.92	33185.4	8584.86	5713.41	21990	9605	3875.05	5102.09	8355.25	10060.6	4144.72	6680.44	17783.5	14756.3	20441.3	25583.4	19722.2	15783.5	23563.6	11940.1	15449.2
K00061	0	0	0	0	29	0	6	0	0	0	0	0	0	0	0	0	0	0	0	0	0	0	0	0	0	0	0	0	0	0	0	15	0	0	0	0	0	0	0	0	0	0	0	0	0	0	0	0	0
K00064	30	231.57	3367.77	2168	1306.15	4994.5	130	11	7.5	69	53	14	119.25	336.5	3584.75	59.8	48.7	19	59.67	76.8	7	45	1060.37	64	38	99.81	298.83	94.4	71.33	53	1105.6	2882.05	31.9	32.5	4373.65	5198.5	2005.49	689.25	186.34	1085.43	188.5	109.67	221.5	96.84	12.2	198	887	320.17	274.3
K00065	32300.6	17619.7	64058	53017.8	7005.33	40323.4	35031.3	55601.5	8142.96	18163.6	37130.8	52892.9	13574.2	75033.6	10383.7	33240.9	83528.1	73510.9	21846.2	12127.6	83204.3	10413.5	96375.6	9085.34	20700.1	59062.3	3040.56	80598.5	22538.9	69412.6	76674.8	9710.51	77146.1	20101.2	6564.41	5943.14	9952.1	30400.7	7328.17	11476.8	43979.8	12543.3	33039.2	39604.9	5850.17	39582.3	29365	15188.1	26377.2
K00066	28.75	49.92	146.42	224.75	138	225.4	80.75	32.75	16	75.5	41.75	19	42.25	90	140.75	34	47	12.75	25	32.5	13	18.5	63.75	0	15	53.01	109	50.75	53.75	59	8743	2561.5	20.5	3	631.25	79	91.5	3238.25	29	1131.42	20	20	32.25	33.67	44	33	1284.75	35.5	60
K00067	51643	56580.6	31858.1	38796.1	72502.7	108194	105431	79940.1	46891.4	54149.3	60644.5	126021	68389	95189.6	76447.1	86133	57418.1	151326	70025.9	44540.2	164245	60300.6	81916.6	61796.2	63531.3	58585.2	98179	67588.2	50123.6	59490	154561	53009.8	109160	57371.5	69056.7	35857.8	39726.5	58217.9	56268.8	71863.9	66546.1	73739.5	40614.1	66079.6	60207.6	74677.4	61514.6	82434.2	68959.4
K00068	19523.8	756.63	58207.9	49441.9	1420.24	1918.6	7607.66	15398.6	385.3	3606.9	35315.1	2056.68	2732	31800.3	3508.35	6601.34	73624.7	1033.66	1085.08	1844.39	661.34	3186.81	74741.8	1661.34	691.34	49137.3	969.04	35312.5	5180.62	56242.4	15672.2	5043.83	39761.3	327.66	974.01	1348.84	978.58	16912.9	397.5	1194.16	1608.54	1477.34	21901.1	5386.83	615	1498.39	16076.2	1290.08	8044.37
K00073	138	173	614	24171.5	138	42	643	102	4	8	3966	0	16	31	4	14	2154	18	25	173	74	26	37.67	0	5	77	66	53	66	179	0	284	34	4	143	172.71	52	83	4	136	38	34	10	41	18	11	255	5	184
K00074	32802.4	57496.6	65547.9	34994.7	25401.3	52580	43346.9	63538.2	29649	26134.6	87138.8	62674.7	50063.9	69724.5	34632.9	35151.1	63577	76675.3	44467.8	29215.2	87611	24755	63120.1	43808.4	32104.8	52722	97222.7	58265.1	50423.3	57912.1	84142.2	55063.3	69618.9	30130.4	79885.2	34500.2	35718.4	64336.8	50003	45814.9	34197.6	57111.7	37845.6	46343	34147.9	65537.6	46199.4	69184.4	74252.3
K00075	49231.8	68924.7	65881.5	59554.9	70676.8	86299.2	79612.8	84368.3	41774	100907	85117.6	82813.7	83665.7	71014.8	60585.8	76033.2	86890.1	81731.4	61769.2	53857.4	98214.7	39061.3	85575.1	72872.4	64166.4	81840.4	99495.1	75435.1	51401.7	74714.4	93485.2	54172.1	82062.8	61336.1	72734	36692.2	79673.3	69684.1	53557.7	77332.7	66063.6	87261.2	46891.2	50073.2	73469.1	67318.9	66261.8	82990.2	62559
K00076	1227.3	1620.6	567.44	1997	977.06	3872.7	890.5	1786	2819.36	773.89	596.2	1038	3282.2	236.3	957.99	2009.6	1783.2	2160.2	2625.95	6039.7	1254.9	2100.8	677.7	2743.17	5203.26	761.42	323.2	1723	4069.4	3146.55	105.77	2591.67	1915.9	5418.53	1443.18	467.88	2037.8	1636.75	782.07	2197.95	679.4	1344.39	4008.6	1508.9	3076.36	4800.1	1342	6078.6	2397.7
K00077	47479.5	32128.9	42038.9	49107.8	57089.6	67028.8	61275	63814.5	25194.1	35359.4	21627.5	73077.2	61744.3	62831.2	50928.9	60472.4	62413.8	78065.8	42672.2	30835.7	86707.8	42698.6	77180.1	57730.3	38902.6	62514.7	6799.04	69726.6	25371.4	60978.4	100251	17301.8	42251.4	34243.8	27578.2	19108.1	23764.3	31570.9	22286.3	42732.5	48334	39872	41405.9	54780	30843.8	63076.6	56328.4	59496.7	56718.1
K00078	0	0	0	0	0	0	0	0	0	0	0	0	0	0	0	0	0	0	0	0	0	0	0	0	0	0	0	0	0	0	0	0	0	0	0	0	0	0	0	0	0	0	0	0	0	0	0	0	0
K00082	252	181.59	927.83	48.5	264.33	967.67	183.67	13	1010.17	203.5	28.5	131	366.5	86.41	28.5	122.5	135	0	508	48.25	16	59.5	549.5	214.5	118	2780.66	19.66	271	6.5	2473	34	232.33	71.93	48	1033.68	216	1275.58	49	299.83	248.84	183	294.67	60.5	352.67	253.5	77.5	41.5	193.5	154.17
K00086	9698.55	1002.73	28910.8	20755.3	682.4	938.37	3795.72	7629	177.13	1786.55	18076.4	929.47	1476.6	15989.7	1892.67	2996.71	36724.5	1535.53	478.29	820.21	320.9	1579.4	37325	899.67	294.06	24516	485.8	17622.8	6480.37	28037	7810.07	3944.05	19830.7	88.93	1254.39	563.03	1327.15	8210.84	142.9	733.84	782.97	159.47	9223.22	1915.17	332.7	558.34	7796.51	737.41	3692.86
K00087	11890.4	7431.03	3535.43	1928.01	3515	23850.2	10876.4	39429.9	9314.4	1844.6	2176.14	11612.7	5117	491.79	8430.29	26311.2	6003	2362	15679.5	11669.1	7519	8073.49	8581	2886.5	11733.2	6569	2591.07	49286.6	1886.67	15433	871	1875.71	4301	10704.5	2061.66	3084.79	9841.79	2936.5	7570	4782.74	46710	7589	15648.5	37699.3	13557	44455.1	14926	18080.8	22905
K00088	64257	63715.8	67953.4	64038.1	93781.4	94839.1	100753	77920.6	49446.5	60253.9	84980.1	86356.2	75532.3	71713.7	81637.2	88889	93996.4	81287.7	67770.7	48316	93987.5	57947.5	99923.9	66585.5	66661.6	81679.3	100160	74628.4	51429.7	81058.9	94029.9	55923.4	92329.9	61240	77731.1	40305.2	85309.3	68186.1	60399.1	76432	74513.6	87558.7	48811.4	58673.5	81579.3	73841.7	79079	90323.8	64379.7
K00090	10126.5	1046.63	33289.6	25418.8	1346.13	2069.63	5993.5	7701.26	177.89	1842.61	17733.7	1028.85	1822.26	16607	2157.81	3296.82	36927.5	527.91	518.66	1081	330.13	1594.19	37580.3	1134.77	288	24715.9	1569.68	17685	2696.19	28220.6	9065.54	5441.13	19970.8	83.33	2363.72	2379.68	557.85	11681.1	117.75	2862.07	807.2	347.01	9798.34	2726.42	379.5	2013.45	19375.2	765.22	4535.61
K00091	584.79	1344.93	663.76	3437.25	2055.85	3210.51	1427.29	785.5	511.31	630.17	1050.67	340.86	1133.33	1065.75	872.6	678.17	284.61	367.83	1997.83	6792.86	1697.96	290.21	636.33	1529.01	927	5192.61	374.5	978.36	157	422.76	436.09	899.19	361.36	823.5	4285.26	5122.17	1230.99	434.24	559.5	2755.59	373.83	950.84	2080	1333.41	5116.42	2939.58	10990.9	1076.34	1180.12
K00094	9.66	1.34	12.91	32.67	0	0.67	157.34	4	0	2	5.33	5	13.33	31.67	6.67	13.67	27	0	10.63	8.67	0	0	25.34	2.67	0.67	21.99	3.67	20.67	12.66	20.77	0	34.77	16.68	1.33	0	61.38	0	28.84	0	41	6.67	0.67	10	98.34	0	0.67	26.67	3.33	64.66
K00096	749	1608.31	453.75	64.5	945.27	1872.5	1428.5	340.5	7104	842.42	301.79	2341	3777	97	1754.5	2875.5	1160.5	179	3019.5	1618	1562.5	419	13743	3605.5	1406.7	7653.5	457.33	1559	338.33	5316.67	79	418	403.5	1182	1891.51	927	1600.7	349	521.24	1776.97	517	10942.7	4033.5	2269.17	1079.17	6390.5	895	1521.34	1558
K00097	40288.6	16142.7	39791.4	42056.8	52208.4	52035.1	44187.6	58504.8	29166.3	33265	20393.1	30783.1	51121.9	20598.7	51562.7	53969.3	69181.6	5743.92	32206	12604.2	8191.63	45010.7	66992	48729.1	33785.7	56472.2	6024.12	59781.9	4958.53	63316.8	34021.2	15485.5	47108.9	30250.4	12074.9	17590.1	17878.7	48229.2	19751.3	32056.4	56299.1	45361.2	25839	42392.7	23436.1	46724.9	55585.7	44074.2	37069.5
K00098	43.68	88.15	1226.67	232.72	104.15	350	1001.18	24.86	0	37	26.14	3.79	85	204.79	200.04	37.25	59.7	3	24.86	102.66	25	11.29	105.3	68	11	58.03	98.4	82.5	19	42.5	505.6	2580.51	11.9	42	2203.34	2639.79	1459.29	658.75	229.27	971.25	215.5	25	107.5	37.67	21.2	188.25	1270.75	171	507.8
K00099	61012.5	62844	65501.8	57589.5	79345.3	84088.9	75452.4	77429.1	42776.6	89096.9	84891.7	81890.2	78769.4	70857.4	57185.3	71012.7	82867	81010.1	61652.5	45593.5	93880.5	56339.3	84378.3	69738.4	60193	78297.7	98771.2	71184.1	51167.8	75615.3	92516.3	52202.6	88731.3	56053.3	71524.7	35390.6	77819.6	62305	53469.9	68839.2	71442	79545.4	45482.7	57672.8	73403.1	65411.9	65771	78706.3	61260
K00100	51492	70137.5	53452.6	21025.7	65744.6	93006.7	130544	74676.6	39247.1	57325.8	130856	119140	61961.1	104334	103564	83907.7	54344.5	154160	70908.4	62518.6	171465	45958	61204.1	54012.5	64216.4	50226.5	191154	76298.6	94939.8	42901.7	134215	93236	90567.8	58431.6	124048	52059.9	46272.2	55752.5	73133.6	84055	102685	63035.5	50836.5	71663.4	61537.1	83855	78259.4	74310.2	65325.5
K00101	10104.4	2824.04	35203.4	31587.3	2609.92	11025.1	6049.17	7854.43	271.05	2563.22	17892.7	1165.56	14941.5	17542.1	5837.22	4028.76	37197.4	543.41	777.66	1327.02	414.13	1728.75	38766.5	14070.8	1900.33	25072.2	2218.99	17918.2	2983.32	28754.8	19834	11913.2	20084	1670.66	9945.31	8222.76	6487.03	14365	1588.78	5702.93	1425.03	801.51	10222.6	3079.87	457.98	3169.14	22198	1136.71	4829.7
K00102	452.5	4076.9	2292.92	1613.17	9780.88	2901	4001	121.67	1728.33	930.67	224.6	222.5	14948.8	1241.83	11468.1	2924.5	1516.7	62	656.67	539.2	144	3024.5	1384.97	14323.5	2299.13	881.2	881.42	392.5	301	756	1985.6	5377.13	1569.9	2218.5	8057.25	6563.28	2364.5	2421.5	763.6	4388.82	1552.5	7155	599.5	574	279.53	1507.5	3053	1040.5	2224.8
K00103	18	692	443	55	90.33	11.5	528.67	1	3.67	12	5	8.5	129	30.33	176.5	4	0	11	39	45	2	15	13	86	47	30.33	2	13	12	4	3	116.33	7	11	747.59	215	1188.58	16	486.33	286.5	74	27.67	49	100.67	145.5	15	105	195.5	552.5
K00104	22891	33863.7	28762.9	7507.83	39087.7	16749.1	16857.6	2001.09	9479.02	8029.16	64975	8737.84	22735.8	10666.8	18203.4	11148.9	9500.42	3003.04	10602.2	6880.56	2548.98	28188.4	8985.57	20953.9	13264.9	11275.7	93669	19399.2	30430.3	8390.46	12297.7	47918.9	12060.9	11795.6	67307.6	24560	19104.3	7835.09	32015.7	25665.6	14086.3	24168.6	13222	21522.7	3737.52	9367	14311.2	6998.52	13391.1
K00105	56	81.2	5.4	13946.1	30	172.8	43.6	34.2	3.2	4.4	27.4	0	7.4	11	7.6	5.8	6.2	143.6	9.2	151.4	37	13	8	10	9	36.4	55.4	20	37.2	25.5	0	30.2	17.2	0	44.8	4.37	53	32.6	4.2	51.2	14.6	18.8	109	84.4	10	0	12	70.4	81.6
K00106	0	0	1.67	0	0	0	0	0	0	0	0	0	0	0	0	0	0	0	0	0	0	0	0	0	0	0.25	0	0	0	2	3	0	0	0	7	0	0	0	0	2.12	0	0	0	0	0	0	0	0	0
K00107	0	0	0	0	0	0	0	0	0	0	0	0	0	0	0	0	0	0	0	0	0	0	0	0	0	0	0	0	0	0	0	0	0	0	0	0	0	0	0	0	0	0	0	0	0	0	0	0	0
K00108	327.75	2716.35	7173.92	7452.51	2407.61	7274.67	3036.84	294.76	134.14	976.47	456.39	196.15	13629.6	2424.74	4608.71	879.88	623.5	83.83	381.11	509.24	89.25	145.43	1596.19	13207.9	1702.99	678.3	1812.76	530.76	524.02	821.25	20234.3	13960.2	256.02	1669.33	14637.5	12414.4	8228.28	12810.6	1311.03	6630.65	624.2	756.02	1295.63	1162.97	377.09	3258.79	16652.8	898.62	1874.42
K00109	2	10.5	254.5	0	2	0	0	0	0	12	0	0	0	14	0	0	0	0	2	1	0	0	2	0	0	8	0	0	0	0	3	10.5	0	0	85.5	70	73.5	0	30	40	2.5	8	19.5	4	0	0	3	26.5	20
K00111	43936	57044.9	96215.9	74682.1	35981.4	64209.7	53518	72558.2	28688.1	28576.2	103042	65612.6	42196.4	87157.2	42082.9	50031.4	105438	81575.5	41213.6	64740.3	94951.7	23014.3	104117	35483.9	38948	103258	99550.7	90626.5	57991.9	87030	99910.1	62351.1	85794.1	36410.7	75689.6	34017.4	41497.6	73722.4	45140.7	55567.6	64554.3	74474.8	59995.8	61104.4	49363	67573.1	64900.4	58607.1	65171.5
K00112	10591.8	1240.8	30942.6	25106.3	10024.3	2161.56	8117.79	10381	2689.72	2002.87	17647.5	1198.05	3090.68	16199.1	3611.07	5889.36	38593.2	529	2128.73	1283.81	408.13	4690.25	38164	2398.84	1458.34	24815.8	1080.24	21390.3	2528.25	29086.6	8045.79	3168.81	22274.9	1297.33	421.05	2028.92	551.46	8688.61	506.42	2976.05	1875.38	4861.65	9622.17	3054.7	2378.67	1472.8	11299.3	1389.56	5689.96
K00113	10601.8	3228.14	30970.1	25129.3	10058.3	2473.23	8272.46	10398	2701.72	2497.87	17671.5	1257.05	15895.7	16216.1	3643.07	6381.36	38658.2	535	2148.73	1311.14	426.13	4701.25	38181	15070.5	2994.34	24849.8	1090.24	21420.3	2547.25	29321.6	8063.79	3225.14	22274.9	2653.83	551.05	2112.92	662.79	8727.61	557.92	3027.55	1885.38	4886.65	9634.17	3063.7	2411.67	1483.8	11318.3	1404.56	5716.96
K00114	58	177.6	655	1034	152.33	785	131.67	81	32.67	200	97	38	133	649.83	516.33	86	114.5	25	37	50.5	29	26	139	101	38	151	349	103	160	110	17951.7	3683.08	46	80.5	3412.2	2980.33	2141.33	1577	132.33	1572	196	143	447.5	78	74	184	1510	153	154
K00116	10141.5	2721.9	35370.9	29342	1426.29	5101.97	8183.66	7860.18	288.21	2023.78	17911	1095.89	1894.52	16758	3663.06	3456.59	40812.2	542.83	838.66	1371.05	399.46	1648.11	37815.3	1095.84	555.33	25005.5	1200.1	17910.9	2754.79	28531.1	29049.2	9823.67	20100.9	231.49	10232.3	4718.72	4200.72	17213.7	2478.09	5021.06	2050.9	652.25	10106.5	3753.31	597.17	4936.39	14530.7	998.96	5583.94
K00117	278.12	296.38	1952.25	9068.01	2078.12	10552.6	2735.08	190.76	79.06	193.08	221.27	138.27	237.09	1046.16	4006.89	457.13	511.34	44.58	144.99	378.11	32.42	118.69	1374.62	126.27	171.67	447.24	393.68	284.35	154.52	424.39	9509.64	6779.77	221.9	145.33	4962.05	3432.86	3615.62	4364.86	161.35	1663.53	210.7	260.51	897.01	1056.42	159.87	1415.42	11239.9	245.84	792.91
K00118	26	42	141.27	1858	62	4836	16	21	28	23	23	18	43	41.67	40	28.8	27.5	3	60	8	0	40	29.4	12.5	44	25	21	37.4	14	52	90	580.25	42	35.5	245.3	190	37	78	8	91.67	23.5	30	45	28	33	30	47	38	23
K00121	10246.4	6790.12	37573	31950.3	3262.43	11763	6560.85	7978.26	3185.23	2743.01	18972.3	1222.43	15084.2	17550.6	7708.97	4383.1	37525.7	721.24	1070.29	1786.09	441.92	1734.69	39022.4	14356.4	1963.83	25346.6	2407.62	18168.3	3022.02	29028.4	19700.9	13282.2	20284.5	1822.83	16676.2	10300	7881.67	13786.2	2897.38	9592.84	1801.7	1912.68	11347.2	3564.1	756.45	3721.31	29893.2	1766.17	5421.33
K00122	9.5	235.35	576.75	1126	100.99	1154	31.01	37	2.01	23	10	19.5	205	159.99	41.5	19.5	10	0	130	37	14	2	28	240	8	44	209.33	4	64	29.5	677	842.49	12	93	1087	1481	823.49	101	348.49	1057.6	162	136.5	176	69	10	101	182	133	168
K00123	62056.3	27819.6	193069	167426	44535.4	18017.3	46337.6	48135.5	12012.9	16665.6	106823	19831.4	30805.7	99099.4	35693.4	30649.4	228390	3482.48	8479.08	14411.9	4274.01	22620.4	229531	25687.2	9091.23	155167	6794.84	112782	16114.4	174754	69343.6	30925.2	126326	8374.88	20512.4	23208.1	17049.5	57158.1	9715.1	30826.9	11448.9	37141.8	64599.4	29899.2	3879.05	16823.2	76461.6	10549.8	35412.2
K00124	11046.7	7703.33	35514.1	28078.9	20494	6153.38	13035.2	8324.43	3930.03	5785.88	18098.2	7517.16	18182	17575.8	15448.5	8738.74	40433.4	677.33	1831.87	2055.13	647.21	7941.25	39489.9	16511.5	4668.06	26483.1	2290.3	19642.5	3045.91	30892.9	27375.6	12740.2	23189.8	4469.23	8316.65	10192.1	4703.2	11552	3584.75	11418.5	3762.68	10836.8	11816.8	5817.7	1034.67	3529.89	24028.8	2835.55	8443.28
K00125	0	4	0	0	0	2	0	0	0	0	0	0	0	0	0	0	0	0	0	0	0	0	0	14	0	0	0	0	0	0	0	3	0	4	0	0	0	0	0	4.67	0	0	5	0	0	0	0	0	0
K00126	64	256.6	1295.5	1265	925.75	785.5	120	58	29	88	84	21.5	136.75	499	3466.33	87	94.5	19	56	76.4	18	46	1039	63.5	36	173	155.75	115	40	120	424.17	4198.25	43	38	3382.67	2827.5	2002	916	157.5	853.3	75.5	140.5	261.5	91	33	343.5	1377.75	194	201
K00127	10154.2	4942.37	34372	29590.5	3189.87	5801.38	7140.32	8082.68	408.71	2658.63	17922.5	7243.06	15475.1	17388	11715.2	4763.09	37574.7	599.33	816.45	1805.88	422.96	2044.25	38860	14359	3083.66	26023.8	2027.83	18047	2910.74	30167	18548.4	10170.3	20095.9	2760.83	7776.39	7887.25	4585.61	10674	2168.99	6863.43	1251.53	1135.74	10947.3	4878.37	854.34	2201.64	19521.6	1897.89	5756.03
K00128	16078	54713.6	46913.8	24949.9	24787.5	33000.3	24648.7	24471.5	12957.8	55967.3	65368.3	12628.1	70971.5	12409.2	34238.6	21615.5	26939.7	5747.62	25845	29958.3	12980.6	17946.7	15959	64213	35645.4	22648.1	97130.1	22372.9	31677.7	16331.7	19550.9	64519.1	11967.3	34793.1	99697.9	41939.9	38933.9	41637.4	41040.3	46751.7	43642.1	46175.9	27503.1	27817	25499	44197.4	30591.9	47696.2	29171.4
K00129	9.66	15.09	61.84	32.67	0	6.67	157.34	4	0	2	9.33	5	13.33	35.67	4.67	15.67	27	0	8.63	11.92	0	0	25.34	2.67	2.67	21.99	3.67	22.67	12.66	20.34	0	41.34	16.68	1.33	434.25	16.67	940	39.34	210	27	27.67	9.67	25	101.34	6	0.67	17.67	41.33	97.66
K00130	9998.27	5953.86	36697.5	31853.5	3419.77	8378.8	8155.74	7890.26	274.84	2532	17897.1	1192.99	15015.3	17466.8	6424.75	4002.22	37358.2	598.91	1011.29	1627.49	433.71	1721.61	38803.5	14062.4	2055	25246.5	1423.67	18016.6	2771.84	28764	18026.7	12448.5	20104.7	1709.16	11067.3	5369.68	10345.5	15242.3	2687.89	6846.56	2106.87	925.85	10322.3	3405.08	1059.53	3111.84	23171.3	2012.67	6734.65
K00131	1260.12	16579.9	22448.6	12364.3	2648.3	8503.41	2285.67	1695.42	3901.26	811.73	63786.5	2657.41	2227.45	9220.22	7441.75	4679.99	2592.97	2602.95	5906.42	5994.28	1774.9	2451.94	1274.1	1280.5	2870.22	14957.6	92553.2	2485.23	30023.4	2250.77	9141.93	41832.2	1514.36	2101.63	50470.5	15361.6	6156.26	4741.17	24573.5	12147.5	5309.57	11474.9	5298.98	4902.28	2986.32	2271.17	2597.04	5571.79	4718.94
K00132	1136.17	784	116	12668	325	1930.67	807	5654.17	420	168	302	1326.83	230	66	217	3363.5	340	145	675.67	1136.33	870	595.33	1128	26	1399	379	333	6264	277.67	1231.33	97	236	162.67	1290	300	188	911	257	450	279	7302.17	801	1674.34	5440.33	509.66	6253	2052	1072.16	809.67
K00133	61099.2	63221.9	66535.9	59792.3	80304.8	84828.8	75838	77510.3	42889.2	89160.9	84998.4	82744.2	79111.4	71251.3	60537.6	71435.2	83209.4	81183.7	61753.3	47979.9	93893.5	56425.3	85531.5	70077.2	60252	78566.7	99682.6	71553.4	51349.5	76158.8	93714.9	54244.1	88853.1	56195.6	73777.3	38142.1	79098.2	65253.1	53660.2	71470.2	71607.2	79786.2	46330.7	57917.7	73594.6	65833.6	73720.7	79049.2	61538.6
K00134	81533.7	72499.2	127945	120439	91430.7	90614.6	92527.1	93622.9	45575.5	96504.3	120644	85816.6	85215.9	103875	69961.6	80456	162331	82463.1	65011.8	53679.6	94880.7	62937.3	161934	74459.7	62540.8	129977	102184	111917	56825	133314	123105	65081.4	130482	58129.7	85372.4	45884.7	87565.7	88973.6	56936.3	81320.6	76095.4	92466.3	67567.5	66583.8	74988	74307.8	106209	82430.2	72964.6
K00135	13484.1	18805.6	60096.9	42040.9	16935.5	25141.5	20930.7	10053.4	4745.85	41053.9	20063.8	7399.28	47850.8	21056.2	27793.8	12193.4	44337.6	2330.91	10564	28602.9	2701.59	10514.9	42814.5	44633.6	6513.99	33199.7	4972.11	22063	4125.75	32482	33944.8	25188	28480.8	5011.99	29623.8	23777.9	57589.7	27957.6	8858.22	26805.2	10933.9	9826.86	15956.3	11452.8	55299.5	18086.1	44391.4	17607.4	16898
K00137	10037.2	552.36	33775.9	25089.4	646.27	1048.55	5310.33	7675.71	222.22	1830.15	17665.9	1020.35	1432.75	16236.5	1923.64	3550.67	36963.1	495.83	486.04	1022.28	321.46	1577.26	37554.3	820.67	234	24634	595.57	17730.2	2497.58	28151.2	8012.45	5037.05	19940	109.33	1819.22	1673.42	378.79	9546.92	123.35	2386.19	854.67	184.17	9346.96	2653.7	211.2	1023.62	10067.7	604.54	4016.35
K00138	10116.5	1084.22	35183.8	28543.8	2345.86	5518.22	5933.84	7889.26	338.89	2097.1	17924.3	1102.39	2221.26	17100.5	11615.1	4185.13	37332.2	551.91	666.41	1434.72	398.13	1707.19	38868.1	1387.94	436.33	25122.8	1910.96	17962.3	2938.02	28529	28233.1	10291.4	20120.5	254.83	10186.9	5845.13	4412.44	14781.5	1137.42	7798.38	1481.2	712.85	10784.8	2904.09	623.45	3518.14	30328.2	1111	4902.66
K00140	10613.3	7188.18	35357.6	45300.1	3594.61	11893.1	6967.18	8416.77	821.59	3290.55	19156.6	1456.14	16453.4	18313.6	8060.53	5138.85	37768.4	931.51	2710.17	6995.2	842.84	2041.73	39370.6	15737	2287.33	25972	2679.06	21785.7	3254.89	29367.5	28463.4	14295.2	20388.6	1796.83	16754.1	11265.9	8324.5	20589.8	2274.12	13042.6	2189.67	1641.98	11192.8	3881.99	6002.69	4405.5	36497.3	2431.23	6948.18
K00141	9.75	51.54	627.5	259.75	152	145.5	1048.75	27.75	2	56.5	69.75	8	112.25	372	94.75	12	57	3.75	28	84.5	4	16.5	72.75	15	2	55.24	464.58	24.75	140.08	75.5	872	1322	30.5	0	1492.92	1100.71	689.49	2549.5	234.57	1109.98	70.5	44.5	68.25	679.67	9.5	220	728	52.17	138.5
K00145	51848.4	49768.6	62482.2	58502.9	73670.6	58620	57313.5	51765.6	40801.2	40134.4	83810.4	32986	58560.6	28524.3	55635.9	59720.2	75902.4	6772.52	57849	35062.4	12666.9	49580.5	69315.2	53659.5	47427.5	64918.2	98484.4	64952.2	30737.1	73255.9	24051.5	51679.6	51183.2	43853.1	67727.9	35309.2	32346.2	28749.8	47674	53428.4	41773.4	60565.3	39923.8	51856.8	43790.4	60498.3	64744.8	72822.6	57540
K00146	212.69	738.82	2772.19	677.62	127.25	149.84	2539.71	67.15	22.14	162.1	175.9	52.15	328.66	728.04	481.52	85.34	231.28	27.75	59.93	279.68	21.29	35.21	215.6	99.34	61.34	194.09	175.92	139.38	117.07	178.61	8933.03	3592.04	125.72	28.16	2255.02	2133.05	777.5	3581.85	118.67	1342.09	98.04	66.34	154.45	1022.92	192	667.77	2974.8	285.16	1247.85
K00147	55495.8	58297	63188.8	59353.2	75411.9	74532	67834.7	56581.2	37122.1	51588.7	85503.1	78085	58702.9	70505.7	57563.8	64522.7	77736.4	78066.1	51970.2	42086.4	90932.1	47993.9	83237.5	52543.4	53026	71179.1	98636.2	65917.2	50804.1	68624.7	82861.4	53612.9	83954	49331.8	70319.8	34827.5	31512.6	35218	46964.8	59871.1	64306	58310.3	40463.6	50282.4	35806.3	61493.3	63181	75219.5	58757.2
K00148	121.75	122.65	883.34	539.75	157.73	233.5	128.42	60.75	26.67	130.5	120.75	27	140.25	378.5	437	67.5	122.2	18.75	50.67	42.9	17	33.5	126.22	20	30	182.11	139	97.75	68.75	127	8966.6	3349.63	57.4	5	2646.42	1756.78	1699.33	3570	414.93	1451.05	144.5	108.5	138.25	106.17	79.7	265	2421.25	90	231.3
K00150	16	26.59	70.5	38.5	24.5	44.17	0	15	16	0	813.5	12	11	22.08	13	18	19	3	34	36.25	0	28	8	7	24	15.67	20	12	8	26	38.5	29	25	7	319.25	8	68	38	60.5	107.34	21	84.5	3	15	19	25	22	27	11.67
K00151	194.86	822.34	3350.72	4453.54	127.7	410.3	2372.59	56.82	11.08	65.89	164.45	112.91	322.58	945.12	361	302.17	165.24	19.5	42.51	340.41	29.17	36.76	171.96	148.67	53	173.25	170.92	93.6	95.91	147.48	650.85	1934.42	112.93	8.83	2177.29	2821.63	831.5	1202.2	160.92	1156.46	229.37	213.84	151.33	1017.96	197.33	1060.48	2589.39	167.21	1136.66
K00152	0	0	0	0	0	0	0	0	0	0	0	0	0	0	0	0	0	0	0	0	0	0	0	0	0	0	0	0	0	0	0	0	0	0	0	0	0	0	0	0	0	0	0	0	0	0	0	0	0
K00153	19	188.46	1464.67	1984	321.33	2177	42.67	31	5.67	15	19	4.5	5	260.17	93	13	8	0	33	103.5	8	12	8	0	11	90.25	16.66	22	7.33	12.17	93	953.83	13	26	2222.43	730	2881.07	50	936.4	874.93	373	201.67	96	91.84	92.5	725	1909.5	326.17	407.5
K00154	112.75	348.84	1218.67	2432.71	1223.5	3123.91	312.09	127.75	128.67	178.01	181.59	53.5	453.16	575.51	596.42	386.09	254.86	28.41	63.66	238.93	30.34	37.5	329.45	277.77	55.66	298.49	1180.13	183.41	343.75	238.54	10379.7	4307.8	118.02	104	4056.17	3271.4	1715.5	4792.8	521.1	4867.12	263.16	445.85	1288.11	126.5	289.78	2818.16	28794.4	116.5	274.37
K00156	26197.5	5335.67	34042.8	29983.3	3948.05	11995.5	7288.97	12586.1	4994.02	6173.83	17724.1	2809.52	4154.12	16888	6518.93	14579	41110.9	732.09	3349.35	1587.99	683.46	22083.4	56605.5	3424.6	9196.35	27994.1	1482.25	18988	2687.7	31080.1	9086.07	6106.26	23352.8	7040.5	5730.32	7027.46	4106.24	13873	3461.74	6553.69	9366.32	3696.18	11569.4	13860	8788.94	4435.77	20606.3	5262.71	6870.17
K00158	56	143.5	75	12328	30	177	66	31	0	15	48.5	801	6	25	13	1.5	113.5	156	7	2232	37	15	11	2	3	37	128	230	35	22	10	120.5	19	0	893.5	239.17	198	31	22	174	24	59	134	82	12	40	131	84	43
K00161	22197.7	20661.1	11748	30830.9	18159.9	16610.4	4679.96	8671.87	6432.11	38469.5	1659.53	7641.92	42949	2381.91	13477.8	6968.7	5621.9	655.94	5848.5	5024.76	2603.33	27197.5	8302.92	40073.3	10993.7	4395.07	2024.2	4058.51	833.96	9120.69	13956.3	10528.6	20836.9	9115.23	20795.5	13383.5	52343	7345.45	8973.64	9388.71	16472.4	9597.97	5773	17424.9	33123.9	19381	13943.3	22068.9	18673.8
K00162	19028.7	20694.2	11786	30805.9	17200.6	16640.7	4664.62	8642.87	6422.44	38479.5	1659.53	7636.92	42933	2332.08	13462.3	6970.7	5601.4	655.94	5615.83	5009.43	2590.33	27190.5	8284.25	40044.7	10989.7	4382.74	2036.2	4032.51	834.96	9105.69	13996.3	10116.9	20834.9	9112.23	20908.3	13502.5	52308.8	7318.45	8942.31	9339.21	16467.9	9562.64	5726	17413.4	33116.9	19365	14077.8	21959.4	18563.8
K00163	10210.8	3204.1	35989.1	31005.3	2293.96	8396.71	6103.58	7952.85	405.72	3088.59	18014.5	1217.06	15352.8	18061.4	2968.81	4353.6	37333.3	587.16	820.07	1505.82	428.13	1714.18	37940.1	14399.1	1957.66	25268.6	2235.21	17966.4	2976.93	28888	18893	9109.45	20145.5	1829.33	9010.87	9192.8	45104.9	15346.6	3331.89	8966.21	1514.36	979.01	11053.8	3035.76	29042.8	3575.47	30651.5	1219.18	5440.19
K00164	25884.2	11166.1	40495.3	29356.5	15973.1	15964.2	7462.5	13160.6	2772.38	39250.9	18154.4	6736.38	29976.7	18270.5	12986.1	8038.43	42146.3	781.75	3902.48	1936.79	852.46	26748.2	44140.9	27621.9	7722.49	26194.4	3050.13	18467.3	3173.69	32410.6	21675.2	12204.2	33416.2	6496.5	14257.1	12419.3	45937.8	16893.2	4359.09	9568.25	15555.1	13511.3	13663.5	16867.8	34597.8	10305.3	33149.4	13191.5	9327.48
K00166	15482.4	7541.18	3080.63	2475.81	989.48	6224.34	995.76	63.42	1360	124.9	223.85	385.49	410.34	941.71	4157.74	1286.58	267.53	169.09	412.99	402.3	400.33	19307	5999.55	202.01	4595.33	354.16	287.12	253.92	99.09	2072.72	1358.21	3345.2	7120.69	3490.17	9162.06	3482.95	1609.92	4774.34	323.1	1883.52	7704.7	1326.17	514.75	11033.5	331.87	801	2935.64	1046	1109.04
K00167	15500.4	7547.84	3299.63	2483.81	991.48	6221.67	995.09	63.42	1360	136.9	223.85	385.49	411.34	955.71	4157.74	1286.58	267.53	169.09	415.66	404.97	400.33	19307	6002.22	201.34	4595.33	371.16	287.12	253.92	99.09	2084.72	1373.21	3345.87	7120.69	3493.17	9276.06	3562.95	1648.59	4774.34	362.1	1928.52	7704.7	1327.5	539.75	11033.5	331.87	801	2990.64	1061	1111.04
K00169	3105.5	5813.7	532	493.5	1847.3	18902	16365	2334.5	5555.3	560.75	363.5	46632.5	2994.5	42178.5	3671	3025.4	4416.5	70964	9134.25	6661.5	76027	755.4	11094	2250.67	1260	6637.75	458.5	5008	16120.5	3804.75	59546	572.17	36230	967.33	2077.81	1076	1014.5	3462.5	516	3169.85	767	5827.08	1571.5	3444.6	6052.17	7354.5	1627	3446.84	2273.5
K00170	2931	5045.7	180	301.5	1497.3	3658.5	6958.5	1544.5	5464.3	429.75	275.5	1586.5	2516.5	130.5	1408	2784.4	1845.5	564	9019.25	6519.5	2613	582.4	1565	2036.67	1113	6396.75	260.5	4793	188.5	3299.75	58	366.17	1356	992.33	1168.58	827	744.5	613.5	412	3024.85	668	5756.08	1511.5	3282.6	5717.17	7277.5	1474	3215.17	1782.5
K00171	2896	4395.7	130	276.5	1476.3	3613	6938	1320.5	5446.8	406.75	271	1561.5	2485.5	114.5	1404.5	2768.4	1832	544	8990.75	6149	2575.5	323.4	1549	1941.17	1056	5532.25	256	4710	184	3210.75	48	347.67	1340	843.83	1082.58	698.5	527.5	572	336	2504.35	619	5277.75	903	1425.1	5617	7007.5	1456.5	2620	1492
K00172	3105.5	5816.7	532	487.5	1847.3	18905	16365	2337.5	5555.3	560.75	363.5	46635.5	2994.5	42178.5	3673	3025.4	4416.5	70964	9142.25	6669.5	76027	755.4	11094	2254.67	1260	6643.75	458.5	5013	16120.5	3804.75	59546	572.17	36234	996.33	2119.31	1076	1017.5	3462.5	516	3071.85	767	5827.08	1580.5	3444.6	6066.17	7352.5	1627	3446.84	2279.5
K00174	28251.6	39459.1	7230.7	13171.7	82595.2	58398.8	80981.5	56974	51215.8	61399.1	2140.99	45727.5	65722	2994	63377.1	76270.8	48211.7	5550.84	59808.4	20059	5722.34	30818.8	42547	60872.5	46897.6	48174.6	4799.18	56324.6	2379.21	54442.5	21604.4	3214.35	26110.1	43082.2	14085.5	14625.7	31451.7	13747.2	33860.8	55424.2	39599.2	89805.1	24381.2	32010.2	50786.3	50899.4	46498.2	53890.6	35860.9
K00175	27752	38490.4	7153.7	13093.2	81850.2	53072.8	79579.2	56517	50742.8	61138.1	2024	44914.4	64772	2949.42	62824.1	73042.8	47758.7	3801.84	57936.7	14991.9	5393.34	30328.8	42208.3	60080.5	46318.9	47735.6	4688.61	55713.6	2308.35	53696.5	12446.4	3168.22	25845.4	42852.7	14015.5	14610.7	31058.7	13463.2	33583.8	53633.7	38911.2	89055.1	23774.5	30855.1	45593.3	49987	46079.2	52882	35149.9
K00176	17233.3	26492.2	2592	12583.7	47523.2	31996.9	50815.1	32655.3	31725	33836	1537.39	27395.2	35424.9	1989.75	33382.7	41435.5	24501	2178.17	37113	17401.8	5027.67	18139.8	24031.2	32231.7	25844.9	35782.2	2953.77	38508.9	1648.54	31621.9	1333.08	1520.83	15541.5	23824	5912.94	8589.3	20917.6	7537.43	18024.5	32220.4	25659.9	55872.5	16621.7	24987.7	29070.7	32123.2	25275.8	32230.5	23988
K00177	17058.3	27943.7	2635	12559.7	47348.4	37535.9	49861.1	32582.3	31717	33910	1493.39	27975.2	35423.9	1961.75	33017.7	44010.5	26135	3368.17	36091	12535.8	4741.67	18340.8	23918.2	32127.7	26120.9	35723.2	2966.77	39580.9	1650.54	32112.9	10459.1	1515.33	15670	23876	6079.44	8633.3	21189.6	7509.43	18777.5	31354.4	26108.9	55865.5	16322.7	24134.7	24395.7	31487.2	25717.8	32181.5	24109
K00179	17876.7	21573.6	2402.75	1629.99	43548.8	26442.1	47519.7	31916.6	28375.1	30752.4	1580.39	21200.7	35449.4	563.75	37699.9	41738.4	22334.3	4759.67	38826.2	32092.3	7823.42	15037.5	23375.3	32572.3	27935	21118.3	3179.79	32557.6	1578.94	27831	2136.33	2870.36	14359.7	26356.5	4806.75	7783.8	19199.1	6701.34	15893.6	32219.6	28360.8	46192	26801.4	29097.8	37772.1	45750.7	25646.1	37753.6	21357.6
K00180	17907.2	21615.1	2421.25	1651.49	45333.8	26477.6	47552.2	31974.1	31300.1	30768.9	1624.89	21220.7	35938.9	584.25	38903.9	41800.4	22546.8	4759.67	39084.2	32133.3	7843.92	15055	23525.8	32987.3	28567	21175.8	3240.79	32585.6	1606.44	27856	2174.83	2900.36	14503.7	27011.5	4970.25	7722.8	19220.6	6717.84	15913.6	33276.1	28375.8	46315.5	26831.4	29119.3	37957.1	46172.7	26431.6	37789.1	21486.6
K00183	105	1904	15	0	61.5	52.5	54	663	52.5	39	13.5	69	69	0	10.5	48	40.5	60	79.5	1111.5	112.5	777	33	25.5	165	2575.5	4.5	243	13.5	267	0	39	48	81	18	157.5	561	124.5	21	1315.5	141	1468.65	1129.5	5563.5	300.85	798	52.5	1782.85	862.5
K00184	16332.2	11088	1135	1330.84	21403	8572.85	6253.85	1775.5	4167.67	1088	96	11720.3	3610.84	717.5	3258.16	4877.33	6256.83	332.34	3566.49	2965.84	707.83	29764	5549.5	3414.51	6574	6487.58	823.5	1333.5	210.84	5069.01	2777.17	589.33	14934.3	5833.17	1933.82	5992	3981.65	2450.42	3672.5	6596.13	15938.5	21909.3	7868.5	28858.2	6123.04	9344.33	4447.67	17120.4	7355.49
K00185	16156.7	7836.03	1082	450.34	21211	8008.6	6119.85	656.5	4075.17	994.5	73.5	11592.3	3486.84	731.5	3231.66	4792.33	6189.33	232.34	3407.99	1073.84	520.33	28473	5490.5	3327.51	6278.5	2183.58	816	925.5	174.84	4621.01	2763.17	474.33	14854.3	5678.17	1829.82	5525.5	2470.15	2149.17	3596	4381.97	15553.5	18676.2	4905.5	17843.7	5554.19	7806.83	4335.17	13528.5	5510.99
K00186	0	5	0	0	0	1	0	0	0	0	0	0	0	0	0	0	0	0	0	0	0	0	0	8	0	0	0	0	0	0	0	1.5	0	7	50.5	0	7	0	0	0	0	0	0	0	0	0	0	0	0
K00187	7	5	0	0	0	297	0	0	25	0	0	0	2	0	5	23	0	0	24	0	0	0	0	10	0	0	0	0	0	0	10	1.5	0	13	0	13	7	0	195	7	47	4	18	0	2	86	10	52	66
K00188	7	2	0	0	0	297	0	0	25	0	0	0	2	0	5	23	0	0	24	0	0	0	0	0	0	0	0	0	0	0	10	1.5	0	6	0	13	0	0	195	7	47	4	0	0	2	86	10	52	66
K00189	0	0	0	0	0	0	0	0	0	0	0	0	0	0	0	0	0	0	0	0	0	0	0	0	0	0	0	0	0	0	0	0	0	0	0	0	0	0	0	0	0	0	13	0	0	0	0	0	0
K00192	0	2	0	0	0	1	0	0	0	0	0	0	0	0	0	0	0	0	0	0	0	0	0	0	0	0	0	0	0	0	0	1.5	0	0	0	0	0	0	0	0	0	0	0	0	0	0	0	0	0
K00193	0	2	0	0	0	1	0	0	0	0	0	0	0	0	0	0	0	0	0	0	0	0	0	0	0	0	0	0	0	0	0	1.5	0	0	0	0	0	0	0	0	0	0	0	0	0	0	0	0	0
K00194	55.15	2946.65	47.5	66.75	181.15	290	3980.25	162.25	91.25	182.75	43	103.25	636.75	29	1802	144.75	71.02	24	91.5	2621.75	35.75	93.5	620.25	667.75	239.55	1614.25	91.55	326.75	71.1	70.25	92.25	97.67	59.25	311.5	1286.08	415.25	3046.75	816.25	176.25	1553.17	190.25	5713.75	1198.75	3230.5	238.5	439.5	53	502	1358.75
K00195	0	2	0	0	0	1	0	0	0	0	0	0	0	0	0	0	0	0	0	0	0	0	0	0	0	0	0	0	0	0	0	1.5	0	0	0	0	0	0	0	0	0	0	0	0	0	0	0	0	0
K00196	7008.62	20269.7	21657.3	1247.25	12930.9	10131.3	13455.5	12842.2	8361.7	1769.97	63820.6	3444.09	5218.95	7776.8	11002	12361.6	4686.22	2915.2	14895.5	12568	6306.65	6118.63	4466.28	3520.42	5973.15	11308.9	92443.2	18952	29892.2	6811.05	461.02	39554.7	3775.07	4987.7	49411.5	16359.4	8968.07	2360.5	25582.7	15718.6	16618.9	14678.8	5171.94	17869	6818.53	20210.1	6698.5	6094.15	5522.45
K00197	77.65	3177.05	48.5	68.75	242.3	352.5	4036.5	218	189.9	2784	57.75	146.85	765.65	32.5	1819	203.15	108.77	34	196.25	2951	73	121.5	658.75	757.25	519.75	2254.75	68.55	361.25	59.6	101.5	18.55	99.17	74.75	639.4	1368.58	504.75	3095.25	832.25	197.25	1587.67	191.4	8146.5	1279.25	3347.5	270.5	669.75	86.5	719.5	1447.75
K00198	2793.82	12134.2	1160	11506.8	9478.57	10355.3	8654.59	8098.34	10940.9	3780	891.82	2395.85	5156.05	1746.92	8628	9309.71	3656.54	952.5	5378.21	15049.4	2302.5	3594.06	2903.04	4069.25	4654.04	15703.8	925.28	15168.2	777.01	2556.66	292.35	831.88	2805.38	4647.3	3819.17	3247.95	9087.49	2960.75	1625.75	10491.5	13801.1	23773.5	5980.72	16935.6	6923.32	11150.3	5116	8155.3	8491.09
K00200	0	114.68	33.33	885	40.34	507.5	13	9	0	5	5	0	10.5	41	21.5	4.5	1	1	3	4.34	0	0	6	39.5	8	17.25	2.5	15	0	0	25.5	169	3	10	187	231.5	159.33	16	44.5	68.95	14	25.5	94.5	19.67	0.67	28.5	31.5	29.34	12
K00201	0	114.68	33.33	885	38.34	503.5	13	9	0	5	5	0	10.5	41	21.5	4.5	1	1	3	4.34	0	0	6	39.5	8	17.25	2.5	15	0	0	25.5	169	3	10	168	231.5	156.33	16	44.5	68.95	14	25.5	94.5	19.67	0.67	28.5	31.5	29.34	12
K00202	0	116.68	33.33	885	38.34	504.5	13	9	0	5	5	0	10.5	41	21.5	4.5	1	1	3	4.34	0	0	6	39.5	8	17.25	2.5	15	0	0	25.5	170.5	3	10	168	231.5	156.33	16	44.5	68.95	14	25.5	94.5	19.67	0.67	28.5	31.5	29.34	12
K00203	0	2	0	0	0	1	0	0	0	0	0	0	0	0	0	0	0	0	0	0	0	0	0	10	0	0	0	0	0	0	0	1.5	0	0	0	0	0	0	0	0	0	0	0	0	0	0	0	0	0
K00204	0	2	0	0	0	1	0	0	0	0	0	0	0	0	0	0	0	0	0	0	0	0	0	0	0	0	0	0	0	0	0	1.5	0	0	0	0	0	0	0	0	0	0	0	0	0	0	0	0	0
K00205	0	4	0	0	0	2	0	0	0	0	0	0	0	0	0	0	0	0	0	0	0	0	0	5	0	0	0	0	0	0	0	3	0	0	0	0	0	0	0	0	0	0	0	0	0	0	0	0	0
K00207	0	0	0	0	0	0	0	0	0	0	0	0	0	0	0	0	0	0	0	0	0	0	0	0	0	2	0	0	0	0	0	0	0	3	0	0	4	0	0	0	0	0	0	0	0	0	0	0	0
K00208	37569.9	15365.1	43039.7	44321.6	57137	34392.7	37610.2	27789	21426.5	66826.7	19085.3	22648.5	71198	18704.7	45482	38387	60594.7	2582.77	20942.9	4822.63	1102.13	38756.2	62791.6	67516.9	26751.2	36194.5	4265.07	27779.7	3598.62	51622.9	31296.8	14410.4	37082.3	23541.1	17793.3	18090.1	53518.5	18936.3	15873	28330	27286.4	37091.5	18197.7	19577.8	47796.6	22800.5	40252.4	31191.8	17339.1
K00209	9936.32	1031.47	30169.9	21276	1151.73	2662.08	4255.34	7819.65	3171.59	1893.35	18277.7	1026.71	2246.8	16469	3308.5	3756.58	39206.8	1566.28	1529.09	1286.03	354.4	1673.04	37642.9	1440.67	331.13	24803.3	1857.82	17979.2	6635.68	28445.4	9223.94	5669.91	20057.1	168.13	3949.71	2775.7	1802.18	12318.3	281.04	5442.81	971.43	529.44	9598.95	2063.98	851.16	1762.14	18298.2	1400.82	4043.75
K00210	3705.5	389.15	212	16	18058.8	4867.3	25140.6	7765.25	2609.45	22773.2	26	3186.65	10715.5	66.5	20591.7	17295.3	9425.45	111.5	5506.75	212	11	3366.95	15499.5	11659	6954.25	4204	716	2012.45	189.5	3861.35	440.9	98.8	4611.5	5715	368.33	854.5	2705.3	455.25	856.5	14362.4	1805.1	7887.85	924.6	711.9	5728.6	4322.8	8638.85	3729.7	4339.8
K00211	0	0	46	78	2	9.5	0	0	10.5	0	0	12	9	25	0	0	2	0	0	0	1	0	0	0	9	0	78	6	0	10	1269	39	0	0	56	89	0	4	0	10.5	9	3	0	0	8	0	0	4	0
K00213	0	5	4	0	0	0	0	0	0	0	0	0	0	0	0	0	0	0	0	0	0	0	0	2	0	2	0	2	0	0	0	0	0	0	0	0	8	0	2	4	0	0	4	0	0	0	0	0	3
K00214	4	13.59	57.5	28	1.5	12.17	0	0	0	0	804.5	0	0	22.08	6	0	0	0	0	28.25	0	0	1	2	1	0.67	3	0	0	0	10.5	3.5	0	2	316.25	0	57	3	2.5	84.34	6	58.5	0	4	2	0	13	3	4.67
K00215	64880	78966.5	66913.6	62617.4	93974.6	91717.2	83544.4	86181.1	51579.9	90954.4	85627	85137.3	83047.5	71059.3	70569.7	78625.5	85968.4	81592.7	65343	53919.3	96024	59532.1	88527.4	72897.5	63662	80305.2	100482	84668.6	51960.2	80232.1	94109.9	55110.8	91288.4	58995.3	77036.6	39139.1	87712.5	65272.6	56186.2	70940.2	80631.7	95636.3	46967.8	70833.5	76109.9	80967.9	72350.5	85222.3	72208.1
K00216	9727.2	580.17	29059.7	24849.5	951.78	1025.55	4663.47	7694.51	225.08	1798.62	17612.5	1002.41	1366.25	16142.6	2338.29	3536.92	36906.6	495.83	466.04	1137.74	321.17	1569.55	37476.5	818.67	236.33	24589.8	581.57	17687	2494.58	28144.9	8002.02	3312.05	19877.2	87.33	1339.63	963.13	1264.62	9308.2	227.08	1677.49	930.87	234.84	9406.16	2655.13	222.33	736.09	8326.23	768.04	4190.66
K00217	6	10.2	76	21	8	34	22	1	0	10	4	0	7	105	30	11	3	0	4	5.4	0	0	4	3	5	5.33	6	11	7	3	5	35	2	4	669.67	1133	52	10	9	42	8	38	48	4.17	51	700	1358	19	18
K00218	4	13.59	58	46.5	1.5	13.17	0	0	0	0	804.5	0	0	22.08	6	0	0	0	0	28.25	0	0	1	2	1	0.67	3	0	0	0	10.5	7.5	0	2	329.25	0	65	3	2.5	84.34	6.5	58.5	0	4	2	0	13.5	3	4.67
K00219	11312.5	1020.51	32841	27738.8	2230.14	5638.21	6571.17	13377.3	713.56	2146.18	18109.5	1725.56	1944.59	17128.5	2585.56	7244.47	37578.3	693.24	1835.99	1836.46	1241.8	2353.19	39133.4	1081.87	1755.67	25669.3	1907.89	24118	2932.19	29606	17560.6	7235.64	20201.5	1661.83	5485.72	4283.86	3519.29	12689.2	1426.82	5187.63	8413.03	1221.34	12205.7	8226.59	936.01	10100.9	39421.6	1946.34	5224.52
K00220	36	2246.4	1427.67	2986	991.48	5869	271	65	29.33	674.67	60	103.5	13222.2	338	8874.41	991.5	116.7	22	231	102.4	37	64	1098.3	13092.5	1599.33	158.2	155.5	115	65	432	416.27	3841.38	38.9	1518.5	2869.67	2738.5	1821	2146.25	261.6	536.83	149.5	221.67	258.5	90	59.53	403	379	273.5	381.8
K00221	0	0	0	0	0	0	3	0	0	0	0	0	0	11	34	0	0	0	0	0	0	0	0	0	0	13.5	0	0	0	0	0	0	0	0	0	0	15	0	25	0	0	0	0	0	0	0	0	17	3
K00222	0	0	0	0	0	0	0	0	0	0	0	0	0	0	0	0	0	0	0	0	0	0	0	0	0	2	0	0	0	0	0	0	0	3	0	0	4	0	0	0	0	0	0	0	0	0	0	0	0
K00226	9169.42	5554.44	1432.4	2085.27	32114.3	14249	30603.5	21926.5	18867	26203.6	195.4	17897.6	27680	590.25	27466.5	26916.7	18788.7	502.77	20934	1204.23	597.67	10575.9	18283.8	26507.3	16624.8	11520.1	1438.37	12118	422.14	21170	919.31	289.24	10193.6	14942.8	318.38	3873.2	8158.18	4025.19	14422.5	19734.6	15903.5	41733.5	5382.69	7935.07	23039.8	13823.7	17258.8	17927.5	7047.03
K00227	0	0	0	0	0	0	0	0	0	0	0	0	2	3	0	0	0	0	0	0	0	0	0	0	0	4	6	0	0	0	12	8.5	0	6	29.5	45	8	0	0	12	1.5	0	0	0	0	0	0	0	0
K00228	10400.5	3441.81	36627.4	28885.1	4339.28	13680.9	6375.16	8080.93	1323.71	39064.2	18818.3	5982.89	29320.3	17409.1	6305.97	6254.6	41536.5	613.41	1596.82	1522.38	441.13	7255.68	39105.2	27069.1	3086.49	25824.8	2793.13	18246.2	3090.52	30210.6	20970.2	10903.7	26074.5	2856.33	7367.19	10003.1	42738.1	16067.9	3346.35	7790.77	7350.86	1591.84	12615	3178.25	29429.3	8946.3	29973	11818.2	7401.66
K00230	10246.9	1480.53	31972.7	37275.2	883.1	1828.95	6268.24	7898.93	1550.21	2449.42	17730.3	1265.56	1796.51	16266.8	2115.39	3743.04	37115.2	549.33	2378.49	1667.98	410.46	1681.93	37684.7	1160.67	717.21	25451.3	1232.9	17854.3	2635.37	28343	8180.15	3512.87	20113.4	515.83	1485.76	3070.35	994.79	9802.73	457	2926.55	933.36	2419.75	9703.4	2871.75	629.67	1181.14	16405.1	959.67	4740.11
K00231	5885	3645.86	4209.85	4064.87	13408.1	7708.39	2961.44	17254.5	6144.37	2723.97	187	9108.33	9096.15	874.59	2605.85	4042.3	3359.7	154.6	2133.7	684.72	145	3976.75	13560.8	8060.67	4335.75	3093.32	659.73	2503.42	167.03	4639.09	1353.66	1360.36	1871.87	4147.75	9940.2	3041.2	4572.58	3182.02	5954.02	4668.85	2437.3	6684.97	1965.25	966.74	1317.59	7048.08	7392.94	8324.83	2837.85
K00232	31	245	2487.17	2136	236.33	2351	44.67	41	23.67	13	33	20.5	66	303.5	540	36	24	3	64	124.5	28	40	28	25.5	42	108.26	37.33	37	27	43.51	287	1017.83	41	22.5	2213.59	1639	2687.08	96	894.5	1135	439	302.67	157	120.5	109	750	1979.5	251.5	850.5
K00239	42116.2	21010.7	44736.3	43100.2	53288.9	61969.6	50802.5	42628.7	27440.1	69463.1	19924.6	70979.6	60362.7	62327.4	38503.2	45967.6	63925.1	73678.9	25586.8	6691.87	77126.4	39803.5	74379.2	55802.1	28948.2	53401	5253.96	43245.4	20128.2	57756.8	92515.4	13500.6	79588.1	25422.1	19539.3	17851.9	56852.1	24816.5	18413.5	32414.8	39058.3	39894.5	21935.7	26602.1	49781.8	31959.3	55411.7	37948.3	20935.8
K00240	38940.2	16846	43168.3	31863.7	50974.6	36662.1	40419.5	35446.7	24068.1	68759.9	19261.6	23951.1	58252.2	18855.5	35841.5	37633.2	61382.8	2672.92	22445	3127.87	1828.38	38482.5	63119.2	54683.9	26540.7	39637.9	4518.96	34820.4	3648.19	55259	33009.4	13316.8	43832.1	23508.5	19537.2	16830.7	55203.1	21170.3	16781.9	29757.4	26737.2	32719.9	19304.7	19593.1	48433.1	23577.3	50894.7	31710.7	17105.3
K00241	37745.2	13926.2	42188.1	31469.7	50129.2	34932.3	35530.5	35238.7	20497.7	68610.9	19122.6	23020.6	57357.2	18511.5	35034.5	36374.8	59937.8	2455.92	21163	2898.2	1077.38	38307.1	62085.2	54011.6	26228.3	36330.9	4482.63	30727.4	3563.86	52783.5	33162.4	12573.3	43001.1	23172.5	17785.4	15694.9	54254.8	21100.8	16538	28974.3	26395.7	32482.8	18965.7	19426.8	48295.6	23154.3	49618.7	30999.5	16793.8
K00242	10254.5	3465.01	37188.9	30856.6	4430.61	11059.7	6360.99	8041.6	498.71	39139	18022.3	7394.56	28365.8	17681	11756.5	5390.1	37579	606.41	976.99	1579.38	464.13	2434.18	39001.9	26228.1	2926.49	25855.3	2293.63	18089.7	3008.85	30765.6	18902.2	11549.2	20205.8	2803.83	7798.69	7790.63	44934.6	15027.9	4593.09	7355.15	1588.86	1289.67	11282.5	3056.42	29227.3	3633.97	30148	1280.84	5600.49
K00243	16574.6	28532.9	25255	16783.2	43190.8	49997.9	51576	45321.7	24080.8	31488.9	65119.8	69535.9	38362.2	50802.8	40920.3	44827.5	30544.3	77996.7	39284	25556.3	80122.8	25957.7	32186.1	34452.6	31933.1	17336.6	96218.4	35035.4	47403.1	33754.3	82490.6	43558.6	61536.5	28760.9	60980.7	23708.7	26225.1	40704	42589.2	40212.1	30709.7	45099.9	24897.9	29685.5	38930.6	38075.2	36755.1	51907.5	39515.2
K00244	19866.8	25358.1	33955	45604.9	14385.6	31252.7	34424	24389.6	6509.47	6289.62	19574.7	62800.1	9362.24	59021.2	12088	15992.5	66611.9	75836.4	15889.6	30218.2	84710.7	16263.1	51288.8	6053.84	23865.1	48162.6	3293.54	40471.4	19952.4	40640	68553.9	6465.15	59729.5	23187.4	3509.25	8494.93	8720.66	25449.8	13123.3	36537.8	226108	18724.3	27832.5	36199.5	16259.5	20027.9	27191.1	16004.6	29102.8
K00245	10370.7	1145.13	31561.7	26107.3	9339.62	2226.88	8739.32	7764.68	1895.71	2020.38	17732	1094.06	2694.33	16279.8	3721.64	5479.42	38408.2	539.33	870.2	1238.48	396.46	4503.25	37853.7	1865.84	887.66	24855.3	1106.02	17953	2560.91	28521.5	8097.39	3243.41	21498.2	748.99	518.22	3226.42	304.12	8785.27	383.92	4697.24	2031.03	4789.41	9741.83	3054.03	444.67	1542.14	17989.3	1044.55	5497.53
K00246	10370.7	1145.13	31573.7	26105.4	9339.62	2226.88	8739.32	7764.68	1895.71	2020.38	17732	1094.06	2694.33	16280.2	3755.89	5480.17	38413.2	539.33	870.2	1238.48	396.46	4503.25	37853.7	1863.17	887.66	24858	1112.47	17957	2566.91	28521.9	8111.5	3243.41	21498.8	745.66	534.22	4000.42	304.12	8799.27	383.92	4589.06	2026.03	4765.08	9741.83	3060.03	456	1542.14	18056.3	1039.88	5497.78
K00247	9962.73	504.13	31370.7	26006.2	653.62	1455.88	5634.32	7728.68	223.71	1805.88	17702	1019.06	1387.33	16231.4	1788.39	3594.67	37016.2	518.33	479.7	1209.48	319.46	1584.25	37610.7	823.5	252.66	24753.8	1060.57	17719	2537.91	28235.6	8009.28	3202.41	19980.5	87.33	445.72	1688.42	205.12	8696.27	106.25	2215.55	829.03	175.33	9475.83	2680.03	356	986.14	16217.3	585.88	4103.28
K00248	12299.8	29183.9	24782.7	4452.67	13314.7	31238.2	25593.6	41141.8	13464.3	6343.93	65072.5	53782.1	11792.2	52774.6	22232.9	15591.4	12072.5	76086.3	23585.8	13957.4	81682	10032.8	16041.6	10575.8	11779.1	14217.5	94505	23874.5	51339.2	15760.3	71357.3	46306.1	74254.1	10446.4	58934.3	20352.7	21607.5	62129.4	33481.2	21462.7	13816	25824	14487	27786.1	10077.9	34753.2	12642.2	22081.7	32025.5
K00249	413.5	9518.23	11924.9	17274	3738.47	22756.3	3279.05	474.67	302.7	2042.51	802.54	394	28695.4	6109.1	17512.6	2357.01	719.36	151.66	905.01	714.02	257.34	316.5	1828.81	27681	3508.33	1282.79	3942.01	666.5	1382.66	1356.51	51313.4	26027.8	321.9	3551	36077.6	23905.2	21868.5	15259.5	6308.64	18239	2113.66	2176.35	4055.36	1265.67	1165.53	5354.66	28595.6	2537.84	3680.12
K00252	295.25	3051.72	5899.92	3809.88	2286.15	9556.09	561.77	259.42	969.51	853.51	221.42	4780.33	14640.8	1868.55	5002.08	2061.92	4299.53	46.08	1005.33	456.73	123.67	4965	1385.88	14120.8	2034.33	520.08	2060.87	472.25	505.58	1420.55	14373.9	8537.12	6023.07	1897	9512.76	10613.8	7059.06	8257.67	2816	7464.4	7053.83	1568.18	2787.25	546.67	659.28	9864.66	19481.2	11478.7	4367.21
K00253	179.25	2488.51	2074.42	3505.54	1756.49	6921.75	567.09	185.75	147	810.34	246.92	153.5	13353.8	926.05	3988.08	987.09	394.03	50.08	276.33	311.73	56.67	105.5	1359.88	13087.8	1636.33	448.16	1240.2	274.75	356.75	685.21	10675.5	6043.88	146.02	1582.5	5215.17	4887.78	2441.83	5829.67	325.6	5389.96	331.83	402.01	911.75	193.5	338.28	1812.58	19361.2	268	514.71
K00254	27794.2	10737.6	39079.9	31233.9	16962.6	20275.6	8475.09	8253.1	10369	39686.5	18841.8	9801.88	36143.7	18127.6	12786.9	11221.7	45124.1	856.75	9641.56	1997.8	876.46	29945.4	58288.2	33030.9	13875.2	32772.3	3182.63	22218.9	3218.69	42337.9	21603.4	12070.5	35215.7	12330.8	10480.6	12332.3	9352.18	16681.5	3839.92	10989.6	16483.9	14966.3	14001.5	17673.9	8150.45	10864.8	32845.1	14912.8	10205.6
K00255	9	92.34	710	1992.34	809.02	2245.66	42.34	39	28.34	30.34	15.34	6	22.66	98.92	58.34	38.34	36.66	2.66	39.66	34	8.34	0	46.66	16.2	12	44.16	209.86	52	43	22.66	210.6	244.34	24	20	1542.75	212.34	1859.5	123.76	596.5	629.91	149.16	250.68	1002.72	20	91	2196.16	18698.5	66	128.32
K00256	0	11.6	89	170	5	21	0	0	0	35	38	4	63	190.5	66	0	0	2	0	1.5	4	5	0	1	0	14	18.25	5	8	2	19	17	0	6	768	624	51	17	12	30	8	10	38	7	0	201	435.75	4	12
K00257	9140.82	12150.9	16148.6	24548.7	39441.8	48318.4	31436.8	22608.3	20577.5	28887.2	1601.15	11008.6	57021.9	6109.67	55514.6	32086.1	22386.5	2890.02	20136.3	2197.04	472.42	11887.8	21104.5	55090.8	20492.3	11697.2	7985.68	13313.9	6309.72	20927.5	64502.4	31466.2	10357.8	18729.9	40966.1	28961.3	32147.4	25874	18177.3	46432.8	14218.5	31820.4	10969.7	6442.73	20000.3	26931	95281.4	20113.2	11547.7
K00259	10404.8	14742.4	9126.78	19328.5	59940.2	28548.1	35188.3	17318.2	19134.5	31547.9	1527.25	20812.6	42489.6	2413.21	32361.6	29697.7	26985.4	2334.77	16186.2	8673.55	3079.92	14622.7	18985.5	40825.5	21456.6	10334.6	2808.27	11641	850.37	17685.1	5788.07	4884.66	15898.8	19597.7	17753	14689.8	51284.2	9556.86	17182.4	30108.5	39704.4	37651.6	9763.69	6655.31	49087.4	22239.4	32682.1	32101.7	13625.2
K00260	1504.15	9965.42	1957.12	293.35	2617.99	2785.83	6851.58	5457.75	311.75	445.15	310.2	2066.41	1924.75	734	3725.17	1293.58	2212.35	1110	473	3175.05	1288.75	313.5	1042.75	1265.75	1024.05	2228.75	409.55	3638.09	661.1	289.25	987.58	438.83	33794.2	571.83	8021.11	1253.75	3836.85	26425.6	1667.25	3805.53	844.12	6384.25	1081.75	4449.5	689.17	1052.5	2962.72	1154	3228.25
K00261	11451.6	4557.69	30762.4	25779.5	13718.9	5588.15	9924.86	9504.59	1199.72	2128.25	18885.3	2578.1	3285.51	17517.1	4089.01	4333.11	41057	1891.16	5295.14	12762.5	1104.55	2851.09	38639.5	2375.51	4157.87	27392	1436.35	18831.2	2956.44	31404.6	10778.9	4970.29	27249.4	3884.16	3826.7	3105.9	6504.99	10028.1	2615.15	6405.53	2680.67	3879.67	20733	5252.79	13649.7	8347.58	19374.9	3230.67	9011.59
K00262	64041.1	58849.3	59717.4	53469	94190.9	69421.2	87409.6	81013	58666.8	75617.3	84464.9	44212.2	76019.8	27206.3	71322.1	92731.9	90833.5	10366.9	77911.3	47297.6	19761	62250.9	92096.3	68352.2	71994.4	85057.8	99417.6	74821.3	35165.8	90304.7	30846	49548.4	54394.1	66418.8	61058.3	31980.3	40549.9	35898.1	59024.3	81855.6	79444.3	103114	46519	60808.3	62180.8	72501.8	77023.6	93505.7	65552.4
K00263	3343.25	1923.07	2869.05	2250.71	655.4	6576.34	408.09	5205.42	206.17	749.17	271.35	299.83	782.75	524.54	993	279.25	2484.5	69.75	252	515.48	123	222.5	290.75	326.17	346.8	921.63	830.12	3478.42	268.75	475.05	19895.9	4340.16	158.79	183	8551.31	3243.23	41291.2	4642.67	2093.83	3163.7	264	2327	260.25	242.5	28610.7	572.83	2653.25	492.5	326.92
K00265	32325.2	15271.2	38826.2	33263.7	41527.5	28123.4	37568.9	19610.4	12158.7	28125.6	18153.3	18261.5	36807.1	18389.6	41361.8	30294.2	57235.2	855.75	9557.32	2605.17	997.46	33804.4	47362.2	35473.3	18299.8	28679.2	3477.63	27513.9	3265.86	40543.5	21494.7	12250.2	40907.3	15420.6	16262.6	15433.6	12260	19458.4	12176.4	29221.3	20542.5	32387.5	16982.2	18751.2	15394.8	21571.2	49484.2	28350.2	16748.7
K00266	66633.4	102126	108767	63841	124078	113159	118562	113973	64534.4	84602.9	205331	97981.2	97116.3	85597.5	115619	112828	109118	88141.5	91621.9	77122.8	106342	56906.9	92095.3	86524.4	89439.6	94709.3	283896	112058	92750.1	97336.5	94505.1	134334	95720.2	83675.9	173326	69504.8	64650.2	79265.3	113869	117929	110496	110994	77232.9	81347.4	81183.4	106734	95755	123447	100885
K00270	0	224.33	47	10	0	2.33	2.33	0	0	0	48.5	0	0	50	16	4	1	0	0	24	0	0	6	10	4	23	0	1.67	0	0	0	80	0	0	702.83	33	36	1.67	12	2	7	4	2	0	4.67	0	142	0	4
K00271	7	70.71	838.25	19	51	62	3	10	0	2	7	0.5	0	71	9.5	6	5	0	24	13	0	5	6	2	2	24.42	0.33	6	0.33	0.67	9	158.5	6	7	1085.26	159	1400.24	26	364.57	324.93	74	14.67	42	33.67	6.5	5	34	174.17	72.5
K00273	4.5	55.42	510.25	19	46.33	29.5	4.67	1	0.67	5	12	0	2	144.33	21.5	2	3	0	22	14.5	0	2	0	0	5	17.09	0.33	9	0	1.67	2	179.33	0	12	580.34	190	622.83	8	116.9	173.93	90	23	11	35.17	54.5	655	1789	138	33
K00274	124.6	3396.09	2046.58	1665.17	317.92	1243.01	565.21	179.67	2917.5	152.17	385.01	748.03	507.25	376.42	2327.5	172	3704.5	66	584.63	806.62	40.5	73.83	248.96	387	313.79	221.57	401.76	164.67	357.64	146.5	242.33	2494.62	191.63	179.5	4668.96	2994.83	2272.03	1758.17	2135.57	2930.2	1111.67	2303.83	4250.63	1840.86	274.33	4172.9	2888.25	501.76	1522.67
K00275	29136.2	9471.42	39472.4	31154.4	24909.3	27745.9	31780.4	23272.8	6118.5	52428	18804.3	10258.5	37430.7	17706.8	32644.6	27832.7	52012.1	2314.25	9744.31	2038.14	860.46	33272.6	58991.9	34954.4	14332.2	30205.7	3593.46	20773.6	3227.52	35919.9	30848.7	11933.5	38563.8	11439.5	9755.78	11599.8	7718.3	17335	4077.39	18094	17588.5	8364.36	13939.1	14887.7	7436.52	14230.1	39373	17623.9	12860.6
K00276	199.82	126.64	2854.41	6164.29	248.03	2153.97	1632.21	66.75	12.23	35.22	99.46	102.27	39.08	290.12	99.1	322.17	165.52	10.5	40.51	379.83	15.46	10.97	155.46	3.1	9.67	151.71	45.43	68.96	45.91	156.91	113.82	1479.61	123.79	8.33	1846.97	2200.13	1975.66	362.63	593.08	803.89	309.17	164.17	99.99	946.2	53	745.69	2475.04	73.21	488.38
K00278	49769.1	33857.9	42008	44128.3	69637.3	74950	64003.1	59719.2	39205.9	38646.5	22324.6	79238.2	45371.3	62686.2	50375.5	59759.3	74954.6	79874.8	55657.9	28798.8	84978.7	50726.2	78355	40224.5	43604.8	59586.5	6472.35	61267.5	29370.6	69817.7	92655.8	16686.8	86935.1	40453.7	22572.9	20481.7	32087	52440.7	24970.8	42633.5	45947.8	60245.4	39725.7	45581.7	43284.8	53518.7	62328.7	65635.7	54984.8
K00279	0	0	0	0	0	0	0	0	0	0	0	0	0	0	0	0	0	0	0	3.25	0	0	0	0	0	0	0	0	0	0	0	0	0	0	1.25	0	0	0	0	0	0	0	0	0	0	0	0	0	0
K00280	0	0	0	0	0	0	0	0	0	0	0	0	0	0	0	0	0	0	0	0	0	0	0	0	0	0	0	0	0	0	0	0	0	0	0	6	0	0	0	0	0	0	0	0	0	0	0	0	0
K00281	34227.7	8619.02	36758.9	28268.4	45713.9	28467.3	34411.9	30953.4	19762.8	30056.6	18734.1	17060.5	30665.4	17588.2	28673.3	34613.2	59443.7	2367.09	20395.3	2525.05	932.46	37388.1	61728.7	28684	22687.4	35354.6	4019.87	27327.7	3297.53	50570.3	31169.9	11715.1	42790.6	19291.2	8027.2	13584.1	12391.7	20176.7	12286.2	29351.1	26038	32387.8	16773.8	19147	19439	21441.4	39161.3	30276.3	16082.9
K00282	6653.4	14190.6	4173.1	28329.2	13287.8	23841.5	12831.6	14280.2	10479.9	6597.55	1513.25	7685.01	20627.8	2571.17	15887.6	16847.6	8796.72	1920.6	18750.5	8643.97	3750.75	9231.9	4493.17	18612.2	10600.8	17986.7	1675.2	20644.6	1275.72	12015.2	1591.63	2395.45	5035.45	10248.4	11735.4	7095.95	49899.8	3448.02	10117.7	6757.17	39009.2	15766.1	6597.25	15312.2	34431.3	15019.8	9303.22	17927.7	29235.3
K00283	6653.4	14184.6	4173.1	28329.2	13287.8	23834.5	12831.6	14280.2	10479.9	6589.55	1513.25	7685.01	20627.8	2571.17	15887.6	16845.6	8793.72	1920.6	18750.5	8643.97	3750.75	9231.9	4493.17	18636.2	10603.8	17986.7	1675.2	20644.6	1271.72	12015.2	1591.63	2395.45	5035.45	10276.4	11696.4	6978.95	49907.8	3448.02	10117.2	6760.17	39002.7	15761.1	6597.25	15317.2	34431.3	15000.2	9223.72	17939.7	29268.3
K00284	24813.1	28985.7	23046.8	1614.74	21717.9	13947.9	10008.6	17695.4	11584.8	4037.93	57440.5	6879.53	9345.34	6927.41	12801.8	15312.3	6027.92	4183.84	17705.7	20617	7537.58	27555.4	9294.53	6667.84	19688.6	6538.08	91612.2	21419.8	11333	11998.6	1352.67	38742.7	10369.8	18184.4	53086.5	16541.2	13103.7	4821.17	29985.4	18895	19099.4	13152.7	18150.3	29881.3	21228.8	21740.2	9932.68	26140.4	23087.9
K00285	10377.2	6796.65	39391.8	31693.4	5112.57	12213.7	6929.34	8113.76	499.05	3512.94	18231.3	1366.56	28883.4	18758.2	19560.2	5468.97	41376.6	626.74	1433.37	1630.1	471.8	1876.19	41247.7	27471.1	3827.66	25635.1	4203.22	18396.5	3475.35	29664.4	32739.6	20735.8	20289.1	3297.16	19174.7	14047.6	6174.37	25866.8	2216.82	13810.1	2433.7	1375.03	12190.8	3376.93	850.38	8670.06	43729.4	1490.17	5945.38
K00286	59680.2	68057.9	68567.1	61460.6	79121	80381.7	76932.3	65838.8	43732.5	89163	85294	81128.3	78752.9	70979.6	62212.7	70949.7	81416.9	79389.3	60106.2	50400.3	94295.3	54453.4	86397	69835.8	61710	79377.2	99678.1	77380.6	51395.1	76883.4	83997.1	54904	86868.1	57838.8	76046.2	36538.7	82407.3	42364.4	52570.1	71508.9	73269.5	82967.1	48456.7	67901.4	74913.1	72768.9	68089.6	83093.2	68115.8
K00287	50192.3	46816.3	61457.4	47144.6	64813.2	68006.3	61079.3	79417.6	33437.9	48444.3	83433.3	73402.7	46706.9	68392.2	47932.4	61349	77721.8	80385.2	45852.1	36274.8	88197	50720.7	82796	39829.9	55148.6	47353.3	98673.5	63500	50693.1	67069.1	93185	51679.1	83488.7	51597.3	67644.6	31567.8	32275.1	58756.9	46902.4	54174	92422.7	59039.4	38817.9	54289.7	42558.5	61924.7	63066.7	69134.8	53244.6
K00288	0	5	0	0	0	5	0	0	0	0	0	0	5	11.5	0	0	0	0	0	0	0	0	0	53	0	0	0	0	0	0	0	0	0	45.5	11	0	13	0	0	19	0	0	350	0	0	0	0	0	0
K00289	0	29.75	0	0	0	24	5.25	2.75	6.25	6.5	0	27.25	118.5	0	0	0	4.5	0	0	0	0	0	6.25	134	9.5	0.5	0	0	0	7.25	0	0	0	11	0	0	0	0	0	0	0	0	0	0	0	0	4.25	0	0
K00290	30721.4	15646.5	2193.11	12266.1	45326	29814.5	39540.9	33496.2	26831.8	30149.7	1532.79	14981.2	31419.9	2302.41	32615.4	38523.7	22494.1	2726.51	29430.1	18460	4873.5	36793.5	24703.4	30237.3	29082.9	28495.8	3008.08	18333.7	1583.85	27568.2	1351.32	1673.27	21016.3	26476.7	3627.33	6296.42	16300.2	6216.26	13795.6	27134.4	22717.4	42129.8	19521.5	26609.4	35224.6	22345.2	21649.3	36426.2	34817.2
K00293	2	22.06	2	0	2	398	5	9	12.8	4	0	237.32	37	46	0	12.4	55	0	1793	0	0	6.4	17	84	86.4	0	2	11.34	0	6	5	0	5	96.5	43.33	3	0	4	12	183	15	6	9	3.6	58	11	14	4	0
K00294	3107.52	3303.95	3673.2	362.78	12940.5	14712.8	2630	14078.9	7656.81	2651.56	164.6	14979.8	10786.6	836.08	2381.93	8963.09	9688.2	1850.67	6245.2	647.81	140.67	9020.4	1086.55	9327.51	4497.08	1143.9	1190.34	3171.25	218.67	6883.46	12139.4	1211.46	9043.42	3665.25	8506.86	6318.84	4573.76	5388.76	11409.6	6063.52	14618.5	20603.8	5181.09	3896.94	11185.8	14199.2	9953.71	22642.3	5095.23
K00296	0	0	2	0	0	0	0	0	0	0	0	0	0	0	0	0	0	0	0	0	0	0	0	0	0	0	0	0	0	0	13	0	0	0	0	0	38	0	0	0	0	0	0	0	0	0	0	0	0
K00297	50378.1	43932.7	61529.9	56699.8	83777.1	75906.2	64104.2	51613.4	36223	49470.6	83795.6	79451.3	61967.5	70654.9	56697.3	58682.4	75347.3	79064.2	50948.9	41072	87393.1	49475.9	78519.5	58025.6	46238.1	65545.3	98890.9	55580.7	46800.7	70886.3	92764	53571.8	86779.3	42311.7	62670.9	34673.1	71943.2	54636.5	47976.7	58530.8	45819	59036.7	37890	42855.1	78354.1	50564.6	62532.3	63212.4	50108.6
K00298	0	0	0	0	0	0	0	0	0	0	0	0	4	0	0	0	2	0	0	4	0	0	0	0	3	0	6	201	0	0	44	83	0	2	0	0	100	0	0	2	0	0	0	5	0	0	13	0	39
K00299	10065.5	4172.7	35602.6	43148.5	2319.54	9507.3	7392.84	7822.26	233.23	1974.41	17867.8	1077.56	1978.51	16995.6	4544.56	3369.18	37024	558.91	630.66	1492.24	428.13	1649.19	37700.6	1152.77	444	24944.4	905.92	17848	2702.52	28309.8	17116.5	7703.29	20027.3	115.33	11163.4	6296.97	4858.19	12510.6	1250.15	4577.25	1584.2	660.68	10276.3	3159.93	810.5	2877.81	22816.2	1286.67	6739.28
K00301	26	278.43	1765.33	3102	1021.42	2710.5	163.67	37	13.67	25	15	23.5	74.25	290.67	3761.75	52.5	22	7	158	162.14	32	50	972.5	72	29	119.08	103	47	25	76	394	2990.33	23.5	54	2629	1898.78	2931.16	566.75	836.74	1134.05	282	143.5	227.5	96.84	68.67	687	2521	307.34	952.5
K00302	141.75	6822.27	2576.17	703.75	1211.71	1195.67	847.47	219.25	128.1	1218.17	292.75	280.66	26287.5	693.17	15354.2	1969.3	347.2	67.75	446.5	627.78	120	129.3	1303.05	25963.7	3237.43	999.28	519	510.42	249.75	770	9571.27	8885.79	125.4	3074.5	5756.92	3044.28	4349.66	5921.5	536.43	2507.88	456	2525.67	329.25	824.37	257.53	1698.5	4381.25	705.5	631.3
K00303	167.25	4650.4	3968.59	853.25	2810.66	1357.67	661.09	160.75	77	1311.17	260.25	302.32	26125.8	1267	15571	1629.7	376.5	67.75	604	332.03	107	184.8	3197.75	25872.2	3187.13	503.91	500	343.59	195.75	939.67	9797.34	11241	129	3066	6770.62	4367.78	5003.16	7079.5	742.83	3967.48	494	543.67	513.25	401.04	246.33	1497.5	5102.25	614.5	893.5
K00304	109.75	2344.9	2474.67	622.75	1092.06	698.5	396.42	117.75	50	670.17	155.75	138.5	13227.2	612.5	9138.66	1025.5	235.2	40.75	351	197.7	72	78.5	1203.55	13068	1612.33	302.45	328	224.75	120.75	471	9496.27	8157.96	87.4	1592	4761.42	2597.28	3904.83	5681.5	443.43	2192.88	358	217.67	251.25	152.5	186.53	1265.5	3826.75	446.5	493.8
K00305	109.75	2340.65	2446.67	1491.75	1122.31	1157.5	408.42	124.75	50	662.17	150.75	120.5	13227	590.5	9138.66	1025.5	232.2	38.75	240	200.7	72	78.5	1207.55	13004	1616.33	304.78	328	222.75	116.75	455	9500.27	8129.96	87.4	1535	4534.09	2496.78	3833.83	5688.5	439.93	2208.88	354.5	222.67	251.25	160.67	186.53	1260	3752.25	447.5	421.8
K00306	0	5	0	2	0	0	0	0	0	0	0	0	1	0	0	0	0	0	0.67	4	0	0	0.67	2	0	0	0	0	0	0	6	0	0	0	74	0	13	0	25	10	0	1.33	16	0	0	0	0	0	0
K00311	279.75	2945.97	7597.27	3883.54	3471.29	7772.58	809.42	284.75	247	36167.3	351.92	289.5	28387.3	1139.84	52299.1	5185.39	634.43	61.08	484.33	367.4	125.67	757.5	1767.38	26655.1	2423.33	1198.56	1424.63	459.15	492.75	884.21	10998.4	8175.15	289.82	2409.5	6349.47	5695.78	2909.5	7440.88	463.8	6292.06	459.83	545.51	1700.11	278.5	499.18	4268.58	19640.4	472	740.31
K00313	19731.3	1994.95	61837.8	45525.4	1238.62	1908.13	6657.66	15491.3	338.05	3597.88	31253	1935.43	3032.84	31767.3	8936.8	6642	73500.7	1012.16	999.3	2039.94	672.67	3396.84	74740.1	1912.5	574	49911.9	810.21	35269.1	4969.09	56156.6	15644	4783.57	39733.2	177	2426.72	2221.12	786.87	16783.3	226.75	1562.19	1586	850.49	18914.3	5494.03	633.51	1683.16	15668.9	1897.05	7464.55
K00314	0	0	0	0	0	4	0	0	0	0	0	0	5	0	20	0	0	0	0	0	0	0	0	0	0	0	3	0	3	0	2	169	0	0	104	0	20	0	0	40	0	0	0	0	0	0	0	0	0
K00315	0	125	1668	152	934	139	73	30	0	21	13	3	62	188	3268.33	78	29	10	26	45.4	28	32	991	78	8	98	181	27	12	91	466.67	4632	9	135	1518	607	2790	365	79	345	41	22	28	41	19	8	59	303	121
K00316	9844.95	481.72	30696.3	20761	596.5	940.75	3464.31	7628.5	217.47	1775.93	17550	905.65	1345.67	15853.3	1747.93	3252	36795.6	487.33	449.67	929.98	313.29	1561.71	37386.2	828	229	24517.9	559	17654.5	2461.67	28009.7	7917.6	2422.12	19836.7	97	209.1	346	163	8367.07	82	1322.47	797	143	9273.33	1722.74	202	672.64	8145.7	576.83	3527.79
K00317	0	6.4	7	2	12.9	28	0	5	0	0	0	0	11.5	3	65.75	2.5	1.2	0	0	0	3	0	15.8	3	0	1.2	16	0	0	0	61.6	147.8	4.9	0	107	30	77.5	106.75	10.6	124.5	7	0	3	0	1.2	0	0	21	16.8
K00318	2776.5	3306.47	3847.7	524.44	12034.4	14193.8	2576.33	4025.92	6382	2639.57	217.6	14562.8	10253.2	1058.08	1984.25	8121	9449	1512	4692.17	458.15	124	6788	627.42	8673.5	4237	1051.67	1128	2711.59	213.33	6146.09	12321.8	1226.5	7675.67	3456.25	9898.11	6919.17	4234.84	5337.09	11186.3	5822.71	14418.2	20365	4794.25	3868.17	8903.59	14014.6	9736.44	22179.6	4825.25
K00319	0	2	0	0	0	1	0	0	0	0	0	0	0	0	0	0	0	0	0	0	0	0	0	5	0	0	0	0	0	0	0	1.5	0	0	0	0	0	0	0	0	0	0	0	0	0	0	0	0	0
K00320	4	15	13.25	12	0	14	0	5	0	0	0	0.5	5	7	2.5	4	2	0	0	8	0	0	0	40	0	0	0	0	0	0	0	15.5	0	22.5	165.42	64	43.25	7	56	63	0	8	309	10	0	0	0	0	0
K00322	10028.5	472.9	32661.6	27132.5	1221.13	3289.8	5623.84	7756.26	203.56	1911.51	17717.3	1026.56	1447.26	16329.3	2045.81	3350.02	37044	528.91	548.66	1088.06	339.13	1597.19	37640.2	897.44	271	24756.8	1109.43	17795	2588.19	28300.6	16949	7416.29	19983.8	149.83	3212.86	2009.3	1920.11	12113.1	607.41	2421.41	958.2	347.68	9856.34	2741.76	320.25	1852.81	19169.7	708.5	4259.11
K00324	11116	7493.65	44113.1	36098.1	23692.9	21548.9	8303.58	22894.2	4714.38	74392.6	19044.8	2081.06	56267.7	19213.2	24219	11034.5	47735.7	701.49	3024.36	2042.88	749.8	11766.2	40549.8	52834.7	5811.32	26642.5	3165.38	18705.8	3239.41	31191.7	28924.4	16505.3	24096	5751.83	14234.2	13296	10549.5	22330	5359.62	14659.6	5106.19	10278.4	14632	4113.2	1645.56	12397	43884.4	2626.38	9231.29
K00325	10276.7	3547.89	39159.3	30676.2	4456.94	11086.9	6303.16	15311.4	892.38	37934.2	18756.4	1492.56	28140.9	17907.7	12080.5	5637.31	41137.7	602.41	1408.03	1663.63	474.13	4467.25	38995	26306.6	2791.49	25706	2298.2	18174.1	2941.66	29528.4	18838.5	11066.8	20613.6	2783.33	8732.11	7317.7	6149.45	15605.6	2799.35	7989.27	2211.86	1183.34	11820.9	3081.7	967.78	6335.97	28892.5	1279.88	5637.66
K00326	0	0	0	6	0	0	0	0	0	0	0	0	0	0	0	0	0	0	0	0	0	0	0	0	0	0	0	0	0	0	0	0	0	0	0	0	0	0	0	0	0	0	0	0	0	0	0	0	0
K00329	0	0	0	0	0	0	0	0	0	0	0	0	0	0	0	0	0	0	0	0	0	0	0	5	0	0	0	0	0	0	0	0	0	29	0	0	0	0	0	0	0	0	0	0	0	0	0	0	0
K00330	31767.7	12863	42899.3	29384.5	38276.3	28394.9	33623	19084.9	12391.7	65718.5	18233.1	19171.1	47421.4	18280	34454.5	31486.6	53465.8	2372.92	16298.7	2333.21	976.38	33107.6	61491.2	45593.9	18204.8	34904.2	3833.18	27314.6	3425.86	46667	31635.4	12506	39426.5	15490.7	13254.3	12035.5	50901.2	17472.4	8226.06	25111.2	18558.5	13329.3	17049.5	15998.5	38762.9	15440.5	41385.5	19805.4	15388.2
K00331	31763.7	12797.3	42889.9	29393.5	38300	28382.9	33618	19079.9	12377.7	65718.5	18231.1	19164.1	47421.4	18252	34394.5	31475.6	53471.8	2372.92	16262.7	2327.87	973.38	33107.6	61488.2	45528.9	18202.8	34894.5	3833.18	27314.6	3425.86	46650.4	31632.4	12508	39426.5	15433.2	13210.3	11989.5	50854.9	17471.4	8183.06	24939.8	18561.5	13317.3	16910.5	15986.8	38754.2	15419.5	41342.5	19775.1	15374.2
K00332	15952.2	11144.9	10458.2	4085.51	17006.1	14403.7	1761.6	508.42	2785.82	39520.7	433.35	11453.4	28942.5	1862.33	11343.6	4537.73	5074.78	250.34	1942.66	675.56	541.58	25213.5	6564.47	27148.5	9055.73	1346.95	1736.25	3855	584.67	5278.68	5073.24	6749.37	13195.7	8179.9	12159.7	9787.5	45108.6	4874.42	6000.5	6496.47	14486.6	3272.84	4966	11708.3	29485.9	7865.58	4283.92	12633.8	5366.29
K00333	15972.7	11170.1	10511.9	4096.51	17066.1	14448.7	1774.6	536.92	2819.32	40120.7	422.35	11490.4	28969.5	1881.33	11347.6	4578.23	5110.28	250.34	2006.83	690.56	545.58	25239	6591.64	27190	9070.23	1383.04	1732.08	3868	587	5363.85	5074.24	6771.87	13235.7	8220.9	12205.3	9781.5	45194.1	4892.92	6040.57	6693.4	14543.1	3262.67	5186	11739.5	29508.4	7876.08	4261.92	12768	5382.79
K00334	52201	53353.6	44549.7	55208.3	53506.2	70581.7	68343.4	48501.2	36477.8	78850.8	20823.2	77313.8	65620.4	63120	50659.4	53424.6	74903.4	77425.9	49335.7	43938.9	91817.4	43702.7	68663	57177.4	49325.8	63565.6	6815.07	54240.2	21654.8	60863.3	82796.2	16177.4	84718.1	46567.6	17939.1	19509.3	70080.1	63626.4	26918.4	51607.5	58490.5	69910.9	45955.7	41393.3	76669.9	55145.1	57073.3	64464.2	49255.8
K00335	40689.1	39058.1	43210.2	54843.8	33465.4	60594.1	57403.9	41717.5	23773	62261.6	21139.2	71689	49420.5	62796.1	48666.4	47973	65929.9	76023.4	36150.5	38063.3	83513.4	37599.6	62947.1	43828.7	31254.7	50338.8	6782.65	56121.4	21717.4	50378	81981	14960	77393.1	28178	17225.3	16968.8	64719.5	28147.4	22859.9	34729.2	47089.1	52102.7	43992.2	48422.6	79135.8	53100.1	57195.8	54411.5	42310.8
K00336	46703.3	63662.6	84267.4	33089.5	41504.3	58401.6	63500.7	51770.8	24942.8	75578.2	146356	78864.3	56661.9	76334.9	63279.3	51706.3	69254.1	79283.6	44785.7	39505.4	89179.8	43502.6	68153	49360.7	42428.9	49653.5	189820	57280.4	76169.3	59136.7	82702.7	90561.1	79835	38807.2	112655	42841.4	71725.4	57383.3	70456	58382.7	39997.8	52081.5	41116.9	51359.7	70661.7	47524.8	54338.3	53319.9	52675.1
K00337	32167.7	13456.4	43087.3	29471.5	46992.3	28915.5	36715.7	19110.9	14041.7	65918.5	18261.1	19158.1	48343.4	18288	35966.5	33184.6	54838.8	2393.92	16650.7	2374.54	1050.38	36030.6	61726.2	46392.6	18830.3	34992.2	3873.18	27542.6	3442.86	46886	31706.4	12565.8	40936.5	16203.7	13508.3	13215.5	50989.1	17554.4	8496.06	26598.7	19701.5	17871.8	17282.5	16367.5	38801.9	15739.5	42995.5	20179.4	16745.2
K00338	31759.7	12829	42740.3	29401.5	38327.3	27594.4	33615	19046.9	12362.7	65718.5	18231.1	18954.1	47098.4	18265	34389.5	31320.6	53441.8	2372.92	16226	2324.21	972.38	33040.6	61477.5	45333.9	18192.8	34889.4	3833.18	27223.6	3420.86	46596.4	31608.9	12460	39426.5	15503.7	13114.3	12037.5	50624.2	17459.4	8164.06	25112.4	18507.5	13265.9	17108	15991.5	38707.9	15227.5	41247.5	19708.4	15338.2
K00339	31760.7	12788.3	42906.9	29395.5	38300.7	28179.9	33621	19074.9	12369.7	65718.5	18231.1	19088.1	47117.4	18261	34395.5	31324.6	53458.8	2372.92	16253.7	2330.87	973.38	33107.6	61483.2	45369.9	18192.8	34893.7	3833.18	27318.6	3425.86	46601.4	31633.4	12504	39431.5	15496.7	13235	12031.5	50808.6	17473.4	8203.73	24975.6	18523.5	13274.3	17090.5	15997.8	38725.9	15227.5	41254.5	19724.7	15351.2
K00340	31742.7	12853.6	42827.7	29396.1	38301.3	28187.9	33619	19074.9	12369.7	65718.9	18238.1	19088.1	47122.4	18273	34392.5	31324.6	53458.8	2372.92	16259.7	2330.21	973.38	33105.6	61486.2	45329.9	18200.8	34882.7	3831.18	27323.6	3425.86	46605.4	32477.4	12496	39431.5	15448.7	13237	12069.5	50797.8	17478.4	8234.06	24925.2	18544.7	13277.3	17080.5	15994.5	38722.9	15287.5	41649.5	19736.4	15346.2
K00341	32402.2	12718	42064.3	29365.5	40630.3	31361.4	34907	21503.4	13682.7	69652	18240.1	20239.1	48720.4	18253.5	37779	40318.1	55713.3	2377.42	17439.2	2342.21	975.38	33873.1	62634.7	46945.9	21626.3	35786.2	3952.18	28031.6	3451.36	48482.9	31688.9	12332	41442.5	18274.7	13180	11976	51339.7	17523.9	8438.56	27971.2	18911	14938.8	17299.5	16226	42022.4	16967	46892	20679.4	16411.2
K00342	31760.7	12855	42867.6	29409	38304.7	28269.5	33628.7	19081.9	12390.7	65718.5	18231.1	19095.1	47135.4	18303.2	34455.5	31338.6	53458.8	2372.92	16288.7	2335.88	976.38	33105.6	61483.2	45460.6	18194.8	34907.5	3831.18	27318.6	3428.86	46628	31638.4	12515.3	39434.5	15578.7	13391	12094.5	50863.9	17463.4	8297.06	25090.5	18574.5	13292.3	17618.5	16000.2	38728.5	15264.5	41299.5	19753.7	15371.2
K00343	31763.7	12805	42850.3	29390.5	38301.3	28475.9	33622	19082.9	12377.7	65718.5	18231.1	19166.1	47417.4	18261	34460.5	31481.6	53471.8	2372.92	16260.7	2331.21	973.38	33105.6	61482.2	45605.9	18202.8	34901.2	3831.18	27341.6	3425.86	46619	31631.4	12492	39431.5	15504.7	13262	12016.5	50862.2	17471.4	8221.06	24930.2	18558.5	13318.3	17031.5	15994.5	38757.9	15419.5	41352.5	19777.4	15382.2
K00344	10415.8	12116.6	47854.7	37026.2	5617.91	16657.4	8110.11	8196.76	663.07	39041.2	19218.8	1601.56	42882.5	20301.8	31092.5	7400.88	37887.9	673.41	1601.33	2334.8	641.13	2537.19	39484.1	40403.5	4545.66	27065	3854.02	22649	3542.68	30223.1	30506	21152.2	20314.6	4331.33	28494.1	20996.1	16638	23079.5	4908.31	15860.6	2757.4	4515.36	12525	3794.43	1367.82	6152.56	36949.6	2640.18	8367.63
K00346	12025.9	2424.43	3111.98	4610.61	31966.7	18116.6	30193.5	27086.2	17304.7	27311.8	284.84	16846	27238.3	641.3	22320.5	28844.1	18236.8	1711.17	18730.5	1287.58	200.84	11588.7	18188.8	26185.3	16990.3	10268.8	2144.57	9347.2	473.58	20665.7	19149.7	2415.08	9939.11	15096.1	1221.67	4824.88	8097.22	4953.79	11422.6	21040.2	10969.5	28932.8	4923.69	5986.36	18524.6	12960.8	24934.2	17496.7	7862.17
K00347	12205.9	4461.43	3167.98	4641.61	33190.7	20096.6	30407.5	27640.2	17741.7	27415.8	358.84	17003	27413.3	667.8	22581.5	29135.1	18312.8	1748.17	18908.5	1472.58	241.84	11651.7	18475.8	26248.3	17225.3	10471.8	2272.57	10503.2	539.58	20800.7	19203.7	2461.08	9986.11	15242.1	1306.67	5241.88	8256.22	5068.79	12107.6	21699.2	11065.5	29137.8	4971.69	6157.36	18650.6	13065.8	25584.2	17775.7	8024.17
K00348	21740.6	4731.43	31895	25232.8	32586.7	19630.6	33276.9	34774	17539.7	29126.8	13948	17851.3	28650.3	16459.1	24065.8	31925.1	54930.6	2225.17	19321.3	2224.44	554.84	13192	55497.8	27001.3	17314.3	34861.9	2629.14	27975.2	2999.58	48709.7	26960.7	4514.79	29741.8	15169.1	1476.34	5210.88	8395.51	13201.1	12181.6	22028.2	11773.5	29252.8	14150.7	7823.86	18811.6	13403.8	33196.9	18197.7	11255.2
K00349	12088.9	4461.43	3161.98	4641.61	32028.7	18709.6	30328.5	27170.2	17385.7	27356.8	354.84	16949	27329.3	667.8	22403.5	28986.1	18283.8	1746.17	18877.5	1472.58	241.84	11631.7	18269.8	26185.3	17085.3	10441.8	2237.57	10444.2	539.58	20746.7	19170.7	2461.08	9969.11	15096.1	1306.67	4854.88	8234.22	5058.79	12099.6	21611.2	11042.5	29109.8	4971.69	6154.36	18617.6	13029.8	25554.2	17637.7	8021.17
K00350	12250.9	4671.43	5065.41	4740.9	32028.7	18729.4	30458.5	27182.2	17447.7	27356.8	370.84	16950.3	27353.3	700.8	22464.5	29274.1	18356.8	1746.17	18885.5	1611.87	241.84	11631.7	18366.8	26185.3	17085.3	10492.8	2397.57	10517.6	539.58	20746.7	19255.7	2596.08	9997.11	15107.1	1337.67	4864.59	8234.22	5246.79	12099.6	22490.3	11108.5	29109.8	5049.69	6154.36	18617.6	13060	25937.2	17637.7	8074.17
K00351	12088.9	4463.43	3161.98	4641.61	32028.7	18709.6	30328.5	27170.2	17385.7	27356.8	354.84	16949	27329.3	667.8	22403.5	28986.1	18283.8	1746.17	18877.5	1472.58	241.84	11631.7	18269.8	26185.3	17085.3	10441.8	2237.57	10458.2	539.58	20746.7	19170.7	2461.08	9969.11	15096.1	1306.67	4854.88	8234.22	5058.79	12099.6	21608.8	11042.5	29109.8	4971.69	6154.36	18617.6	13029.8	25554.2	17637.7	8021.17
K00354	11.5	4012.83	1422.22	120.5	58.75	60.83	655.33	15	63	34.25	168.5	14.5	375.75	99.5	6148	430	2196.5	332	44.75	115	31	13	49	275.5	67	81.75	184	69.67	113	162.75	11	241	28	4	5252.36	422.5	274	155.67	147.67	827.34	145	95	39	121	158.67	284	474	164.67	428.5
K00355	380.18	956.78	3588.74	2357.73	1112.76	2651.85	1857.2	1715.34	659.68	81.99	154.22	76.79	728.93	170	6167.85	817.8	258	19.67	616.66	194.8	20.67	78	335.67	862.01	289.35	292.78	141.34	398.43	82	348.14	1244.01	1850.43	638.89	253.33	3445.08	2183.25	1969.83	1060.18	737.07	947.16	206.72	286.16	351.34	232.01	2220.17	692.72	2931.16	582.9	1080.34
K00356	123	2577	4584.42	3383.67	2742.98	6978	507	134.67	118.23	35976.2	181.5	6260.1	26350.2	1210.83	9058.41	1601.9	369.2	36	342.17	173.9	65	738.5	1198.97	24930	2487.73	767.2	523.67	210.5	190	1860.5	1233.57	4859.88	99.9	2492.4	4642.5	4419	2303.5	2484.75	1895.6	2288.47	238.9	512.5	1470.5	190	238.53	714	1226	403	573.3
K00360	8	132.96	1252.25	25	96.33	68	16.67	1	0.67	2	6	4.5	3	94.33	414.5	2	5	0	27	88	25	5	5	0	5	28.42	12.33	14	3.33	10	89	299.83	14	12	1123.26	627	1277.57	17	313.9	566.93	249	33.67	75	44.17	54.5	660	1840	145.67	467
K00362	10265.9	3199.16	35668.7	48666.3	1740.17	12445.2	7604.62	8001.01	418.81	2160.78	18211.5	1233.68	2316.34	17593	9501.48	4527.19	41059.7	563.41	998.17	1784.45	427.3	1727.45	38135.5	1537.37	598.67	25282.5	1879.76	18063.7	2970.57	28780.2	21188.6	10623.5	20298.2	405.16	12372.2	8333.66	5755.79	14082.7	2766.9	7762.31	2376.07	937.85	12077.8	3992.22	684.67	7832.15	37515.4	1168.89	6339.87
K00363	10178.5	1401.3	35127.1	43653.6	1270.88	11568.5	5961.75	7879.26	357.39	2091.8	17997.2	1135.56	2243	17254.7	8955.14	4164.64	40801.3	546.58	917.04	1477.14	420.46	1708.76	37905.3	1457.67	543.67	25079.4	1645.15	17919.3	2853.66	28556.8	20269.5	9218.25	20165.6	336.33	9719.42	5887.53	5581.52	13621.3	2541.65	7220.35	2301.87	619.84	10860.9	3010.71	594.34	5618.98	20839.6	1013.73	5477.45
K00364	10084.8	4232.59	32327.7	39178.8	792.12	2117.68	6397.01	7831.71	329.42	2351.64	17888.2	1885.56	2078.08	16286	2605.99	3708.51	37215.3	710.43	588.53	3590.39	400.46	1659.69	37713.2	1110.67	422	24934.7	1534.65	18024.5	2864.14	28368.2	9499.07	4371.66	20062.5	94.83	5344.3	2317.72	40266.4	9042.75	1892.95	4060	996.67	292.97	9648.73	2879.32	28903.7	1163.23	17195.6	900.23	4597.55
K00365	12	102.67	1259.25	2953	276.33	2635.5	31.67	14	5.67	8	15	4	46	98.33	71	9	5	0	18	108	5	11	22.5	21	16	51.77	16.33	21	7.33	10.67	123	426.33	14	9	1787.67	1111	2157.82	74	608.9	656.05	256	105.5	66	73.67	71.5	675	1859	171.17	333.5
K00366	6623.22	20412.4	22057.9	2261.25	7414.99	18888	21969.1	10182.4	4581.82	3291.39	64623.1	47384.1	4874.45	50315.5	12587.2	5141.56	5602.06	73552.2	8707.66	15443.5	76999.6	4915.06	12184.7	3323.26	8205.91	10849.7	92474.2	7856.25	45758.1	7124.39	59790.8	39768.1	36629.1	7156.69	52791.8	16249.6	11638.5	6657.25	27585.2	15239.8	25227.3	10788.5	6949.48	15838.5	6709.53	10512.7	2672	9470.75	16809.6
K00367	28.5	195.59	197.5	127	45.5	234.67	59	40	64.5	31.25	813.5	45.5	77.5	90.58	392	60	3619	7	311	38.25	0	44	41	26.5	212	36.67	97	18	14	85	1418.5	73.5	64	105	525.33	432.5	115	828	1114.5	341.09	744	193.5	532	95	68	3286	385	52	249.17
K00368	22	149.9	1147.34	298	83.73	132.5	115	42	26.33	131.67	89	23.5	121	373.34	598.08	47	54.2	13	25	28	21	27	89.8	4	24.33	77.2	214	47	76	89	9096.6	1862.13	22.9	12	2248.17	2201.83	370.5	1599.75	164.1	863.83	145	101.17	269.5	59	42.53	312	814	86.5	407.8
K00370	19660.4	1470.13	61138.3	50266.2	1635.97	2402.6	10407.5	15373.6	354.63	3680.17	35355.1	2048.97	3108.5	33085.9	4797.93	6546.84	73781.1	1021.66	1117.08	1978.68	656.63	3181.31	74936.1	1926.34	528.67	49256.4	1777.06	35302.5	5126.16	56357	16803	7010.68	39823.7	226.66	4389.21	3912.17	2254.58	17985.1	489.1	3213.93	1771.54	573.51	18815.1	5422	578.03	1720.03	17278	1419.75	8651.17
K00371	19672.4	1496.13	61173.3	50279.2	3454.97	2442.6	10432.5	15405.6	480.63	3683.17	35361.1	2051.97	3304.5	33102.9	4811.93	6619.84	74160.1	1021.66	1309.08	1990.68	663.63	3289.31	75071.1	2054.34	1511.67	49292.4	1777.06	35330.5	5134.16	56369	16865	7012.68	39843.7	1235.66	4583.21	3969.17	2366.58	17991.1	498.1	3231.93	1775.54	651.51	18825.1	5429	721.03	2386.03	18880	1427.75	8768.17
K00372	1675.91	15982.4	24535.2	8167.51	2257.95	9422.83	3915.04	6324.67	1540.49	851.51	63598.1	1266.12	1894.36	8544.55	18455.1	5274.71	1412.77	2189.78	1556.21	3202.37	1566.74	2241.16	1782.41	1036.01	2529.37	1820.85	93008.4	7213.42	29863.9	2593.71	10857.5	44762	980.33	1827.36	55587.7	19830.5	8279.99	5125.27	24913	13980.9	8113.4	3882.56	3266.98	8900.6	1040.12	9267.73	14651	2319.82	2082.62
K00373	19672.4	1494.13	61154.3	50251.2	3452.97	2438.6	10432.5	15412.6	480.63	3681.17	35356.1	2051.97	3304.5	33096.9	4795.93	6617.84	74160.1	1021.66	1304.08	1988.68	663.63	3289.31	75067.1	2048.34	1508.67	49286.7	1785.06	35330.5	5140.16	56371	16860	7015.18	39843.7	1234.66	4503.21	3977.17	2436.08	17998.1	509.1	3258.43	1821.54	651.51	18805.1	5422	721.03	2386.03	18854	1425.75	8728.17
K00374	20079.4	2117.13	61348.8	50337.2	12123	3181.6	13534.5	15441.6	2152.63	3890.17	35391.1	2121.97	4572.5	33131.9	6710.93	8503.84	75542.1	1042.66	1696.08	2019.68	740.63	6207.31	75314.1	3056.34	2146.67	49389.4	1816.06	35560.5	5151.16	56653	16933	7053.68	41360.7	1888.66	4458.21	5003.17	2459.58	18070.1	750.1	4770.93	2972.54	5240.51	18986.1	5800	797.03	2938.03	20608	1878.75	10164.2
K00375	69011.4	37902.6	164005	124844	33060.2	24966.2	41629.1	73644.2	15214.4	30272.8	87601.8	14245.7	39077.3	83446.7	43192.6	44280.3	195049	7016.9	29967.5	38121.7	17204.1	21924.5	199654	31373.4	33408.1	142179	7455.55	125357	14903.2	158673	71819.4	28012.8	104811	32266.6	24972.1	19772.7	22374	65523.4	12742.3	31532.2	22381.5	33587.3	65419.3	40076.9	28846.8	45535.3	86692.3	42000.9	60422.1
K00376	23.5	259	912.92	324	52.33	590	81	39	55.33	89.67	44	43	413	333.5	5930.33	448.5	3631	6	306	14	9	17	72	297.17	211.33	69	141	28	27.5	69	1425	460.33	52	179.83	1885.67	947.33	859	2073	1156	755.17	824.5	254.42	1047	94	61.33	3745	906.5	66	397
K00380	28615.2	7368.9	33895.5	28619.5	13669.5	4949.55	6247.26	12901.3	1667.06	2065.55	17919.6	1429.05	2250.28	17250.8	3214.88	4900.57	40917.6	693.25	1143.94	1587.23	731.46	20879.6	42725.7	1473.44	4977.33	25141.3	1983.31	17964.9	2773.39	30455.4	18440.8	6725.66	27135.4	3750	9646.27	7846.56	1880.95	15689	1995.92	5962.67	9335.7	1739.68	11576.9	13720.1	634.67	6132.56	28906.6	1578.29	5242.85
K00381	25541.2	9385.74	34745.9	28829.8	13579.6	9595.72	6484.51	7934.26	1706.89	2753.51	17996.8	1546.05	15351.9	17302.7	12013.1	5907.73	41101	723.25	1398.65	1631.06	774.46	20943.2	43888.4	14653.1	6600.33	25358.8	2359.63	18147.4	2945.53	30943.8	27470.1	13085.5	27212	5397	9709.47	7119.13	3090.28	16659.5	1800.35	7402.76	9415.7	1778.68	11644.8	13781.9	734.45	6217.81	28993.9	1641.33	5431.15
K00382	61897.3	53364.3	60838.7	82873.4	88581.4	97390.9	84247.5	87298.8	48236.4	137171	22239.7	48564.6	112952	23750	86909.2	92869.8	91385.3	7856.7	57499.6	27994.7	17359.3	61173.8	93673	102048	58397.6	69480.6	10950.2	78770.4	6978.04	80342.4	49704	29338.2	63593.2	52712.7	47760.8	40868.3	86019.6	68845.8	38327.4	66704.2	92190.6	95087.7	38111.9	59082.7	79397.5	84781.3	98809.7	93482.9	67544.5
K00383	10268	3127.92	33216.2	54770.8	2118.6	7556.85	6119.75	7951.63	325.24	2650.24	18755.5	2778.56	14790.4	17083.2	11293.9	4668.93	37519.8	849.68	866.19	3775.53	465.46	1721.18	38871	14305.5	1899.99	25171.2	1802.6	18240.5	2831.72	28944.6	17883.8	10336.7	20114	1863.33	6271.77	5845.08	3218.62	14510.2	491.55	5500.14	1139.63	686.3	10090.1	3152.15	665.45	1789.14	18766.3	1107.57	4796.6
K00384	87178.6	136972	125409	99243	119445	179494	144653	135074	66771.1	151011	207627	238433	132768	214601	112627	114482	114597	301956	109663	97315.6	333315	85175.6	131445	114974	104789	109531	287317	128809	145465	107933	291113	142278	146495	98488.5	206802	86032.1	123213	118306	122297	124248	163785	146754	80256.2	114900	105973	129412	97091.7	138895	125965
K00385	4699.35	29731.1	42706.7	2362.75	4691.85	21241.1	18509.8	14833.9	4892.55	2083.11	127018	48533.9	3207.15	57369	18834.5	9371.09	2955.92	75098.4	5518.69	14057.2	76960	5513.63	13765.9	1368.75	5871.54	6356.75	184435	15837.2	75242	6373.18	60019.4	78410.4	36820	4024.4	99187.9	28595.5	15391	6744.25	50321.1	23939.8	16002.2	16646.8	9204.08	23169.3	8489.56	16831.8	5247.5	8786.18	10504.3
K00387	0	8	210	3809	226	4137	22	3	10	17	12	4	0	44	11	14	0	0	0	19	0	0	0	3	0	16.5	8	6	8	0	0	30	0	0	506	147	325	3	252	134	17	43	20	15	9	10	26	27	80
K00389	9964.86	634.24	31570.5	26619.1	1026.96	3394.3	4681.04	7784.03	1545.57	2512.03	17656.1	1299.41	1740.33	16335.9	2413.21	3618.42	37034.9	569.33	751.7	1173.13	364.17	1660.04	50321.5	1151	708.16	26714.3	712.32	17804.4	2593.24	28303.4	8388	3970.3	20061.9	519.83	3255.96	1989.42	3642.69	9638.85	1117.24	2496.38	1292.33	509.92	9435.13	2729.8	365.67	1333.46	9934.88	874.89	4360.84
K00390	29986.7	12056.2	38348.3	31191.5	17475.9	20858.4	10924.5	16220.2	8005.81	3875.48	19241.4	7973.29	19330.5	18108.1	15420.3	12433.9	43352.1	1023.42	6242.09	5803.37	4372.63	27964.2	46516.8	17930.8	11004	38423.1	3227.55	26324.3	3363.53	36115.8	22409.9	12279.3	34752.4	9466.5	13850.6	12590.3	7646.45	16735.4	6253.59	11956.9	28846.9	17284.8	15806.4	22887.8	8956.79	19042.1	36306.9	14989.9	10912.3
K00392	40	294.98	2755.83	2149.67	328.17	3634.67	60.67	50.67	78.17	22.5	844.49	170.5	338	780.08	476	78.94	101	3	138.17	153.71	29	122.5	56.67	280	131	109.26	270	130.5	57.33	63.67	2136.5	1142.33	47	135	2870.26	1728.72	2505.96	118	1013.24	2355.72	477	373	211	112.34	133.17	900.5	1997.5	317.73	734.17
K00394	1011.74	1695.11	315	213.07	17993	1716.38	6528.38	294.17	3476.26	454.85	160.89	272.64	3294.4	91	3656	4278.63	2869	104	2096.43	436.51	288	6150.04	558.86	2765	2432.83	346	177.24	4465.81	113	823.47	164.8	206.36	3112.67	2757.33	792.09	2246.55	388.56	272	696.57	3215.42	2264.57	9376.14	1037.34	970.12	1907.95	1239	3961.29	1196.98	3874.24
K00395	1011.74	1695.11	315	213.07	17993	1716.38	6528.38	294.17	3476.26	454.85	160.89	272.64	3294.4	91	3656	4278.63	2869	104	2096.43	436.51	288	6150.04	558.86	2765	2432.83	346	177.24	4465.81	113	823.47	164.8	206.36	3112.67	2757.33	792.09	2246.55	388.56	272	696.57	3215.42	2264.57	9376.14	1037.34	970.12	1907.95	1239	3961.29	1196.98	3874.24
K00399	0	2	0	0	0	1	0	0	0	0	0	0	0	0	0	0	0	0	0	0	0	0	0	5	0	0	0	0	0	0	0	1.5	0	0	0	0	0	0	0	0	0	0	0	0	0	0	0	0	0
K00400	0	4	0	0	0	2	0	0	0	0	0	0	0	0	0	0	0	0	0	0	0	0	0	5	0	0	0	0	0	0	0	3	0	0	0	0	0	0	0	0	0	0	0	0	0	0	0	0	0
K00401	0	2	0	0	0	1	0	0	0	0	0	0	0	0	0	0	0	0	0	0	0	0	0	5	0	0	0	0	0	0	0	1.5	0	0	0	0	0	0	0	0	0	0	0	0	0	0	0	0	0
K00402	0	2	0	0	0	1	0	0	0	0	0	0	0	0	0	0	0	0	0	0	0	0	0	5	0	0	0	0	0	0	0	1.5	0	0	0	0	0	0	0	0	0	0	0	0	0	0	0	0	0
K00404	744	3496	2767.02	1043.62	12479	2799.75	910	269.5	223.83	1004.92	318	6502	15094.8	1001.88	36213.2	3510.72	642.2	81.5	672.25	371.4	154	408	1822.7	14812.7	2076.33	765.5	1429.7	448.9	508.5	3940.13	28052.9	10398.9	7097.52	2022.83	5604.47	4154.39	3285.5	9257.5	2027.27	7468.1	653	572.42	1375	413	421.28	2155	11610.5	976	888.05
K00405	223	2655	2538.02	754.62	1092.98	2056.75	657	209.5	156.83	882.92	253	6216	13995.8	831.88	14770.2	1818.72	517.2	57.5	321.25	341.4	74	110	1443.7	13970.7	1851.33	543.5	1291.7	326.9	430.5	1986.13	19360.9	8927.88	180.52	1997.83	5282.47	4402.39	3195.5	9122.25	1888.27	6997.1	440	491.42	1266	205	343.28	1096	11213.5	318	597.05
K00406	853	3527.84	2999.85	1059.79	1291.82	7625.76	912.84	311	1055.33	1530.09	274	5106.33	15299.8	1028.88	15276.2	3216.72	4534.2	74.5	1314.25	375.23	132	5253.5	1819.2	15008.3	2216.83	684.75	2082.7	568.9	598	3467.8	22336.4	9428.71	12969.2	2102.33	6643.3	7600.39	3379.5	10991.8	1655.44	8245.06	6709	1195.92	2800	608	704.45	7447.83	13022	11706.7	3573.05
K00407	219.5	2583	2188.02	739.12	1078.48	1872.75	609.5	203.5	151.33	849.42	253	167	13818.2	761.88	14652.7	1796.22	442.7	57.5	298.75	330.9	74	107	1443.7	13575.2	1639.33	520.5	1265.2	309.9	420.5	745.63	19320.9	8831.38	178.52	1572.33	4679.47	3827.89	2528	9089.75	347.27	6604.1	338	338.92	880.5	189	334.53	1072.5	10870.5	277.5	549.55
K00410	9706.99	335.66	28927.7	20800.8	571	1047	2990.34	7652	164.66	1911.66	13666	912	1793.34	15908.7	12494.5	3815	36755.8	496.66	496.34	756.66	323	1558	37399.3	1210.5	252	24551.8	423.5	17624.3	2484.34	28153.7	7841.34	2279.66	19859	75	740.67	1528.5	542	8487.67	205.5	508.16	748	243	9298.16	1795.84	204	1293.5	7766.51	651.16	3493
K00411	9958.84	3194.33	33523.8	24371.3	3827.98	8614.25	3744.35	7901.11	445.66	38497.2	17896.4	1219.29	28225.2	16909.5	11230.2	5030.22	37272	583.08	876.28	1172.09	424	2366.79	38757.6	26177.2	2677.33	25567.2	1795.77	17926.3	2973.42	29279.5	19073.5	10321.4	20029.9	2562.83	6493.89	6076.9	42803.8	14511.5	2252.27	7489.82	1166.5	681.92	10293.6	2005.67	29072.3	1672	18039.1	1038.83	3975.05
K00412	9960.84	3214.33	33938.8	24349.8	3822.65	8573.25	3739.35	7901.11	445.66	38515.2	17892.4	1219.29	28185.2	16871.5	11095.2	5001.22	37271	583.08	878.28	1179.09	424	2366.79	38762.6	26161.2	2677.33	25568.5	1699.77	17921.3	2932.42	29279.5	18644.5	9777.42	20027.9	2587.33	6070.39	5561.9	42858.5	14501.5	2314.94	7075.61	1165.5	660.92	10317.6	2036.67	29087	1636	18033.1	1092.5	4001.05
K00413	276.75	2829.5	4483.42	2791.37	3185.48	7158.25	755.75	265.75	291.33	36705.9	362.25	317	26859.5	991.88	9386.91	2035.75	578.7	94.75	425.75	390.9	111	806.5	1459.05	25297.7	2444.33	1092.25	1303.7	360.75	468.75	1275.63	10826.4	7365.88	223.02	2471.83	5226.92	4430.11	42436.5	6293	2135.77	6459.99	429.5	477.92	932.75	265.5	28878.3	1057	10313.8	395.5	656.55
K00422	0	0	0	0	0	0	0	0	0	0	0	0	0	0	0	0	0	0	0	0	0	0	0	0	0	0	0	0	0	0	0	0	0	0	0	0	0	0	0	0	0	0	0	0	0	0	0	0	0
K00423	0	0	0	0	0	0	0	0	0	0	0	0	0	0	0	0	0	0	0	0	0	0	0	2	0	0	9	5	0	0	27	22	0	10.5	43	15	0	0	0	27	0	0	0	0	0	0	0	3	0
K00425	57503.2	17130	103423	91230.2	49501.2	31867.6	48185.8	50865.1	22543.2	72419.7	54470	25420	61241.2	50247.5	41353.6	44783.6	135126	3676.01	22217.3	7630.12	1834.3	44241.6	137046	56284.3	27193.6	86513.6	5668.67	69671	8542.64	107488	47880.4	18146.2	77478.4	23664.4	22039.7	20858.8	56510.8	37767.4	16788.4	33205.4	29243.2	37839.2	38048.8	26167.7	49104.8	27140.9	85483.8	32688.7	26080.7
K00426	57470.2	17181.8	103616	91132.2	49513.2	31901.6	48693.8	50858.1	22549.2	72391.7	54433	25409	61238.2	50196.5	41279.6	44757.6	135060	3668.01	22162.3	7608.12	1834.3	44257.6	136982	56286.3	27203.6	86438.9	5646.67	69675	8501.64	107459	47782.4	18041.2	77442.4	23660.4	21886.2	20708.8	56301.8	37718.4	16778.9	32834.4	29201.7	37875.8	37965.8	26150.7	48974.3	26490.4	77960.3	32708.7	26044.7
K00427	9877.91	294.63	30833	24865.8	1261.13	991.63	4577	7691.11	176.89	1805.22	17617.3	1007.56	1576.83	16010.2	7121.56	3673.84	36878.2	495.16	500.37	1029.27	325.13	1568.26	37483.5	1019.34	243.67	24611.1	514.49	17652.1	2514.58	28157.5	7935.51	3123.59	19928.1	80.33	444.22	1016.09	189.79	8723.84	87.75	566.05	767.5	255.51	9701.46	2587.7	231	1907.27	17095	612.54	3511.37
K00428	28486.6	9462.83	32474.8	22805.7	15033.5	12723.5	9436.19	13578.7	8041.49	9933.68	17831.7	11853.9	26358.6	17291.8	29387.2	19623.1	55148.7	875.42	4972.07	1614.03	794.33	24095.7	69971.2	24640.4	14916.9	30722.5	3290.95	21205.9	3250.09	37213.9	21928	6992.3	30583.5	12651.4	6789.46	8408.83	3378.05	21315.9	10627.1	12895.2	13268.2	10180.4	15000.5	13919.3	7373.26	19729.2	22021.8	12715.4	7251.82
K00430	0	0	0	0	0	0	0	0	0	0	0	0	0	0	0	0	0	0	0	0	0	0	0	0	0	0	0	0	0	0	0	0	0	0	0	52	0	0	0	0	0	0	0	0	0	0	0	0	0
K00432	36375.4	33246.5	117370	106114	26435	54595	61180.6	47410.6	13675.9	31833.8	114487	62686.4	36237.1	101811	42506.5	40197.2	140007	77581.1	27253.5	25480.1	79838.7	21493	141143	33516.6	18766.3	101366	98272.7	70407	58995.9	95764.4	119851	62488.3	108602	15959.9	72706.1	33088.3	26030.5	72638.2	35405.5	52114.7	24795.8	44961.6	49619.6	25204.2	25144.1	28691.1	77059.5	34744.6	31008.5
K00433	12555.8	26293.6	54776.1	42214.3	9403.82	14725.3	13979.2	11955.2	5164.18	4906.96	81205.7	4290.57	18237	25885.3	11579	9160.48	40043.5	2874.83	9174.46	17757.3	3679.63	5053.08	40166.8	16795.1	7136.63	42003.8	93320.3	25495.4	28794.2	31533.2	17923.3	45279.3	21809	5732.43	55618.5	20678.3	12691.9	13639	25811.5	16563.1	7189.08	14102.7	20280	11500.3	10171.5	5180.11	11604	7745.79	12595.1
K00435	51	46.2	217	1954	162	2110	40	38	31	17	44	14	11	31	10	52	78	7	52	34	19	36	52	3	33	71	30	55	24	64	106	86	59	2	122	251	196	135	54	109	41	45	6	38	39	43	54	45	42
K00436	2.5	90.09	69.08	38	3.5	122.67	0	0	0	0	23.5	127	23	97.75	2	0	1	0	0	36.25	0	0	0	18	3	4.67	0	0	2	266	22.5	12.5	0	20	133.25	120	28.5	0	49	226.67	4	16	205	1	0	28	7	3	4.67
K00437	407	619	177	82	8666	741	3105	36	1672	209	30	70	1295	29	1899	1884	1384	21	387	29	77	2918	245	1067	635	96	39	230	17	284	70	41	1517	719	38	1098	106	79	304	1555	1197	4589	361	371	79	556	1728	454	1396
K00440	0	2	0	0	0	1	0	0	0	0	0	0	0	0	0	0	0	0	0	0	0	0	0	5	0	0	0	0	0	0	0	1.5	0	0	0	0	0	0	0	0	0	0	0	0	0	0	0	0	0
K00441	4	63.34	226.5	41.5	1.5	39.17	7.25	2.75	6.25	8.5	804.5	34.45	118.5	37.08	9	0	9.7	0	2	32.25	0	2	7.25	213	10.5	13.17	5	7	5	8.05	10.5	27	0	99	371.25	114	109	3	2.5	369.34	9	61.5	140	8	2	2	35.25	5	20.67
K00442	0	2	0	0	0	1	0	0	0	0	0	0	0	0	0	0	0	0	0	0	0	0	0	12	0	0	0	0	0	0	0	1.5	0	4	0	0	0	0	0	0	0	0	0	0	0	0	0	0	0
K00443	0	2	0	0	0	1	0	0	0	0	0	0	0	0	0	0	0	0	0	0	0	0	0	5	0	0	0	0	0	0	0	1.5	0	0	0	0	0	0	0	0	0	0	0	0	0	0	0	0	0
K00446	31	2797.85	1407.17	264.17	262.08	75	2134	7.67	15.33	34.67	46.1	35.5	553.75	573.33	821.33	29	5	44	87	231.4	21	50.5	93	327	189.33	100.33	104.67	26.5	83	17	165	826.83	24	10	2421.84	3474.5	1588.5	658	390.17	955.27	309.5	195.17	142	303.17	585.33	875.5	2110	554.5	1710.5
K00448	114.17	260.86	2327.51	593.67	1400.42	375	1378.86	105.61	33.67	183.84	171.18	47.79	181.16	714.63	3566.29	151.84	241.33	30.08	91.82	264.72	51.67	66.79	1173.92	33.34	43	278.33	363.9	194.42	123.41	268.67	9227.33	5862.88	112.68	55.33	4086.09	4145.95	2422.62	5200.01	528.33	2080.21	351.5	226.18	352.25	927.51	170.33	1468.04	6906.92	385.33	658.66
K00449	121.17	303.54	2339.59	605.67	1404.43	515.5	1380.86	111.61	48.67	189.84	171.18	69.79	229.16	984.13	3579.79	156.84	246.33	30.08	214.82	268.56	52.67	75.79	1177.92	146.34	53	278.83	493.9	194.42	167.41	318.67	9636.33	6361.88	119.68	128.83	4312.59	4372.95	2599.62	5215.51	641.67	2948.62	351.5	217.18	398.25	930.18	179.67	1492.04	6916.92	416.34	825.66
K00450	9715.96	986.93	29146	24861.6	683.62	1621.63	4672.85	7659.11	163.08	1826.95	17608.9	1038.41	1637.67	16120.4	1900.29	3276.5	36788.1	504.83	488.41	934.85	328.88	1576.55	37419.3	1018	282	24575.5	673.32	17629.7	2553.92	28134.8	8597.42	3318.29	19867.1	83.5	1759.96	2355.25	920.29	8458.76	284.75	1682.98	815.5	191.5	9326.96	2568.79	338.5	640.38	8118.46	746.21	3811.76
K00451	265.75	879.4	3304.75	4310.04	919.75	12504.3	417.76	193.75	966.17	271.17	236.25	4856.33	1433	936.88	1061.5	1741.25	4257	32.75	2526	263.83	52	4896.5	440.75	1014.67	448	403.8	1212.78	362.75	289.58	1031.72	11968.1	4565.41	6010.79	326	6541.01	7906.11	4168.9	5659.25	1871.9	5435.27	6476.5	1067.17	2300.75	425.17	583.5	6994.83	11783.8	11170.7	3142.75
K00452	20	812.9	1056.33	126.67	395.82	916.34	534.67	25	31	2.67	44	26.33	432.75	79	254.25	42.5	86.7	14	71	49	1	42	74.8	332	157	46.53	353	20	73	38.67	446.6	314.3	44.57	87.5	579.92	796.78	369.25	666.75	202.27	708.47	67.5	85.67	11	92	159.2	43.33	151	208	394.8
K00453	68.75	2451.98	4558.58	2468.59	648.75	7655.34	777.09	74.42	127.17	120.17	161.75	221.33	855	791.16	1677.75	138.5	3809.5	21.75	446.67	197.83	52	146.5	160.42	631.67	386	197.67	1126.5	202.42	256.08	189.34	3121.33	2581.66	111.17	275	8868	4860.5	2593.4	3910.17	1572.14	3277.42	1116	349.5	814.75	327.17	302.17	4533.33	3606.75	495.67	1630.5
K00455	183.53	23.84	2076.15	4348.71	14.62	339.3	1820.59	45.75	4.75	46.22	110.46	103.41	161.83	378.92	87.67	295.17	187.24	8.5	21.51	214.72	8.17	13.26	143.96	53.67	0.67	115.92	145.67	93.1	70.91	133.48	511.25	1356.09	95.93	1.33	1020.12	1190.46	52.5	534.1	9.75	467.19	29.67	31.17	68.13	862.96	16	432.69	737.04	7.71	577.92
K00456	0	65	106	6	0	0	0	0	0	0	46	0	0	37	0	4	3	0	0	0	13	0	0	10	0	19	3	1	0	0	0	77	3	1	262	105	30	0	0	14	0	0	0	0	0	0	0	0	4
K00457	440.53	1078.18	5797.24	3341.7	2099.26	11980.4	2364.47	307.5	1002.18	450.13	1237.65	4885.33	1976.09	1968.75	4625.67	1855.13	4501.12	69.83	2617.25	477.28	79.67	4968.43	1666.88	1344.01	500.67	658.62	2231.79	540.24	617.85	1294.9	22669.2	10491.7	6119.75	416.33	10851.6	11588.5	4766.39	9477.97	1951.06	8893.24	6582	1320.68	3012.57	1286.07	676.67	8643.12	23927.4	11342.1	3416.58
K00459	319.99	6442.05	7391.88	9568.23	2737.97	16788.1	2579.19	403.67	320.14	1423.99	545.6	461.16	15113.2	3540.84	5862.17	1152.99	503.23	93.33	663.21	705.13	142.67	219.4	1563.27	15021.8	1864.4	808.79	2900.46	555.34	806.49	1081.47	22411.6	12079.5	285.1	1768.66	22781.8	17974.8	8282.08	11317.5	2149.27	10928.1	1225.7	1137.6	2736.86	887.61	818.9	3614	18444.8	1586.67	2305.51
K00461	0	4	0	0	0	0	0	0	0	0	0	0	0	0	0	0	0	0	0	0	0	0	0	0	0	3	0	0	0	0	0	0	0	0	0	0	0	0	0	0	0	0	0	0	0	0	0	0	0
K00462	0	0	0	0	0	0	0	0	0	0	0	0	0	0	0	2	0	0	0	0	0	0	0	0	0	0	0	0	0	0	0	0	0	0	0	0	0	0	0	0	0	0	0	0	0	0	0	0	6
K00463	0	3	0	8	0	10	0	0	0	8	0	0	0	3.5	0	0	0	0	0	0	0	0	0	0	0	2.25	0	0	4	0	0	6	0	3	62	68	4	0	3.5	2.12	3.5	5	0	0	0	33.5	79.5	0	0
K00464	4	12.59	57.5	38.5	1.5	12.17	0	0	0	3	804.5	0	0	22.08	6	4	0	0	0	28.25	0	0	1	8	1	2.67	3	0	0	0	10.5	3.5	0	8	354.25	19	87.5	5	6.5	89.34	11	58.5	10	4	7	0	13	20	12.67
K00466	52.75	23.21	123.75	24.75	83.33	102	7.42	3.75	0.67	6.5	5.75	7	29.25	32.33	5.75	9	10	1.75	13	9.5	0	9.5	12.75	22	2	38.01	107.33	10.75	38.75	32.67	443	1548.83	5.5	0	607.92	260.78	910.33	2782.25	435.9	1122.18	68	46	26.25	11.67	9	38	1514.75	134.5	169
K00467	14	49	634.5	1917	69.75	4819.5	22	5	4	26	10	6	22.25	90.33	31.5	2	6	0	9	8	3	11	14	0	14	12	8	2	0	21.5	38	113	19	7	335	96	442	49	115	173.5	65	41.5	48	33	11.5	17	41.5	37	51
K00469	12	174	67	0	19.67	113	60	25	39.5	30	0	17	47	44.5	379	37	3595	2	277	0	0	10	29	2	179	21.25	6	0	6	43	35	67	35	104	83	125	57.67	786	1110.67	57.79	714	96	553	77	41.67	3261	352	18.67	235
K00471	40	38	224	230	34.08	49	37.67	24	10.67	43	66	27	72.25	218.33	98.33	31	73	6	127	13	4	13	45	44	10	64	33	43	21	59	92.67	418.33	31	37	1076	616	107.33	299	21.33	503	27	23	41	28	24	216	651	24	97
K00472	32	1728.1	1162.5	3843	130	10167.5	673	11	35	62	58	30	333	185	709	32	52.5	11	51	48	9	34	58	271	81	51	519.25	40	155	45	1056	963.5	32	36	2991	1058.33	243	123	57	1569	64	53	134	116	146	113	471.75	172	387
K00476	0	11	89.5	170	5.75	21	0	0	0	35	38	4	64.25	187	66	0	22	2	0	0	4	5	0	0	0	7.25	15	14	8	2	18	31	0	0	773	616	50	7	5	38.92	8.5	10	38	18	8	304	515.5	4	203
K00477	0.5	28.6	127.1	183.5	5	46.5	2	2	0	44.25	50	5.5	78.5	197.5	69	11.8	3	2	0.75	3.25	4	5	0.4	11.17	0	18	75	0.4	17	10.75	123	69	0	7.33	990.8	1182.83	74	12.5	5	511.92	26.5	10	55	12	2.5	201	510.5	4	14.5
K00479	91.75	218.65	2970.42	2337.75	1105.48	2328	157.75	76.75	34.33	158.17	122.75	41	138.5	574.5	3592.33	112.5	143.2	28.75	58	91.4	34	61.5	1142.55	19	49.33	214.71	221.33	162.75	88.75	152.5	9175.6	5223.63	61.4	29	3415.59	1584.78	2806.5	5248	397.67	1649.91	122	160.67	177.25	108.67	97.03	303.5	2410.75	297.5	252.8
K00480	9717.96	1222.68	30602.6	27796.6	1684.26	4628.13	4731.19	7712.11	171.75	1840.62	17619.3	1018.91	1816.42	16402.4	5306.7	3313	36820.8	518.83	516.41	1005.85	330.88	1617.55	38408.6	1144.5	302.33	24650	1113.82	17665.2	2695.92	28177.8	9480.69	7738.08	19874	170.5	4174.14	3189.25	2944.95	10322	539.18	2781.68	890.5	328.17	9472.96	2632.29	343.03	712.88	8301.46	1113.21	3983.06
K00481	116.17	244.65	2391.01	587.67	1465.42	978.5	1331.86	77.61	36.67	96.84	133.18	40.79	305.16	732.46	3552.29	115.84	199.83	17.08	114.82	257.72	38.67	64.79	1126.92	208.84	30	227.65	830.65	142.42	228.74	243.17	1554.33	5427.63	102.68	82.33	4056.1	3477.17	2324.11	4926.01	531.57	2955.64	311.5	242.85	298.75	929.02	142.83	1450.79	6667.17	274.5	742.66
K00483	2341.86	3820.01	4237.77	4564.54	623.45	3893.3	5041.26	11121.8	848.42	364.22	605.45	1405.41	894.83	794.28	1426.17	6908.17	844.24	304.5	1409.51	1463.41	1695.17	1143.76	2233.96	309.67	2900.67	836.35	553.42	12529.6	498.91	2235.48	308.85	2085.92	395.93	2589.33	6530.23	2915.51	1990.33	729.7	1231.08	1089.33	14800.4	1201.67	3001.83	11880	1170	13433.5	5612.11	2532.88	2818.66
K00484	188.11	19.84	2157.65	4484.87	19.12	53.3	1836.34	51.15	4.75	56.22	123.85	101.41	97.58	952.12	112.17	305.72	165.74	23.5	19.51	215.01	8.17	28.76	151.86	9.67	3.67	120.42	468	75.5	45.91	140.98	44.85	1313.59	101.93	1.33	1229.92	2222.63	91.5	330.7	6.75	307.99	38.37	116.67	144.33	918.46	8	392.23	695.89	21.71	608.16
K00485	0	0	0	0	0	0	0	0	0	0	0	0	0	0	0	0	0	0	0	0	0	0	0	0	0	2	0	0	0	0	0	0	0	3	0	0	4	0	0	0	0	0	0	0	0	0	0	4	0
K00486	16	79.5	383.33	74.67	346.67	1494.34	25.67	28	30	2.67	9	150.83	299.5	110.33	416.5	43	93	3	84	14	3	96	36	265	112	20.33	346	104	66	39.34	424	78.5	31.67	93	398.92	622	48.25	532	43	575.34	39.5	35.67	63	32	26	33.33	31	57	327
K00491	5	2016.81	1553.62	85.6	54.33	15	650	9	27.67	18.4	118.5	10.5	132	88.66	679	11	41.5	13	40	93	22	13	19	88	65	56.76	26	54.67	15	8	855.33	292.33	15	0	6104.23	576	1124.18	21.67	316.9	355.43	160.2	64	50	115.5	156.67	107	937.22	178.17	420.5
K00493	1	70.59	1118	1946.5	209.08	2093.17	54.67	9	5.67	9	11	2	8.25	56.24	99	9	0	0	34	67.4	3	2	25.5	5	9	9.66	9	45	7.33	4	118.5	1301.83	4	11	1938.34	311	1869.82	189	575.9	349.27	57	45	26	48.34	9	7	55	67.67	184.34
K00494	0	0	0	0	0	0	0	0	0	0	0	0	0	0	0	0	0	0	0	0	0	0	0	0	0	0	0	0	2	0	0	0	0	0	0	0	0	0	0	0	0	0	0	0	0	0	0	0	0
K00496	35.75	174.84	800.75	2310.09	926.35	2444.66	108.76	64.75	43.01	137.84	96.09	28	142.91	610.46	313.42	60.34	69.66	20.41	57.66	62	36.34	22.5	116.41	79.77	36	112.34	365.43	103.75	102.75	87.16	9021.13	2659.17	41.5	77	3777.92	1250.67	4158.33	2979.55	1497.83	1560.21	293.66	312.18	753.11	81.5	158.75	1622.66	13241.4	246.5	289.32
K00499	8	1360	222.5	355	175	730	1066	4	6	37	38	23	559	231	433	12	20	24	40	80	6	19	36	329	90	52	446	8	152	10	875	772	12	4	1387	1025.78	361	54	72	1536.6	72.5	36	65	147	264	228.75	860.5	262	734
K00500	122.75	409.93	1690.33	2477.04	451.67	7380.92	285.75	114.75	149.5	171.17	206.25	376.83	665.25	668.55	521	413.25	311	28.75	1907	213.5	21	145.5	291.75	471.5	168	275.63	1394.7	238.42	346.75	257.55	12221.4	3699.25	127.79	154.5	3777.66	3472.11	1103.5	4118.67	103	4982.47	261.5	175	325.75	127.5	293.67	640.33	10007.8	179.5	196.25
K00501	0	0	0	0	0	0	0	0	0	0	0	0	0	15	0	0	0	0	0	0	0	0	0	0	0	0	0	0	0	0	0	0	0	0	5	0	0	0	0	0	0	0	0	0	0	0	0	0	0
K00504	0	0	0	0	0	0	0	0	0	0	0	0	0	0	0	0	0	0	0	0	0	0	0	0	0	0	0	0	0	0	0	0	0	0	0	0	0	0	0	0	0	0	0	0	0	0	0	0	0
K00505	7.75	20.92	133.5	191.75	167	313	6.75	9.75	7	41.5	41.75	7	243.25	192.5	74.75	13	12	3.75	22	8.5	4	6.5	12.75	132	0	15.02	180.66	9.75	40.75	35.01	205	124.5	3.5	0	894.92	900	78.5	2369.5	39.71	232.66	36.5	16	50.25	27.01	9	230	644.25	27.5	29
K00507	589.5	1798.37	2427.83	1442.13	13008.9	3574.43	626.69	202	325.18	777.01	1881.34	549.83	1428.16	1276.83	1221.59	646.09	7516.66	70.66	998.66	355.34	103.34	452	573.66	915.61	754	494.72	1183.46	269	332.33	2610.88	3236.07	1500.16	7058.29	569.5	5939.83	6321.17	40909.1	3231.55	4262.06	4714.43	1850.66	791.85	2760.86	522.51	28796.9	9055.99	22767.6	1025.68	1025.41
K00508	81.33	590.42	2121.98	5995	1202.34	8181.67	527.68	122.4	137.01	166.34	84.56	211.83	454.83	526.32	885.67	194.67	7395.33	21.33	684.33	147.79	24.67	137	166	309.1	500	183.24	547.09	217	155	200.17	9948.4	2132.83	147.67	312	4138	1886	4863.91	2366.98	4074.16	2209.71	1870.53	551.84	1696.06	332.67	203.75	7911.2	10598	282.5	1479.4
K00510	67.8	620.34	1249.6	351.5	1077.73	208.04	134.17	119.5	127.07	75.8	8721.7	58.5	114.2	1585.46	1987.5	142.2	80.2	1140.2	130.7	286.2	11.9	99.4	66.2	35	225.7	218.43	2150.03	144	19260.2	79.47	152.6	2990.34	54.9	150.2	3022.51	869.1	2341.87	715	826.8	954.61	238.9	376.3	151.6	522.47	103.2	59.6	145	263.77	764.54
K00511	0	0	0	0	0	4	0	0	0	0	0	0	0	0	0	0	0	0	0	0	0	0	0	0	0	5	0	0	0	0	0	0	0	3	0	0	4	0	0	0	0	1	0	0	0	0	0	0	0
K00514	0	14.59	42.5	32.5	2.17	2.17	1	0	0	0	23.5	0	0	25.58	6	0	0	0	0	28.25	0	0	1	0	1	0.67	0	0	0	0	5.5	3.5	0	0	126.25	8	26.67	0	9.17	20.01	6	11.5	0	1	0.67	0	0	0.67	4.67
K00517	73	1837.09	4040.59	9196.5	1133.31	9453.17	1764.02	88	33.35	175.67	136	30.5	447	725.06	559.33	105.5	51	22	112.34	225.25	27	37	117.34	303.5	118.33	249.36	335.99	121	166.33	63.67	1117.5	3791.06	39	103.5	7726.87	7470.5	6308.22	949	1895.22	3079.22	772	717.5	491	458.34	430.33	1201	2449	1045.67	1398.67
K00518	8	85.21	913.75	42	57.33	180.5	7.67	1	0.67	4	7	11.5	3	92.33	11.5	4	5	0	35	27	5	6	8	45	0	27.92	5.33	5	2.33	6.67	24	273.83	6	24	886.93	294	717.07	2	79.9	480.93	58	50.84	44	59.67	8	65	125.5	143.17	48.5
K00520	152	254	6.17	9.83	993	34.25	27.67	374	49	23	3910.5	53	8	95	147	89.5	59	19	95	1130	1018	89	25.67	54	635	280.83	29.33	126.67	23	96	28.94	205.5	142	674	254.5	463.5	59	55	175	185.5	43	112	126	33	28	287	260.5	54	372
K00523	125.54	323.99	1250.18	536.83	124	1473.5	268.03	84.75	83.14	180	134.75	66.86	572.75	619	722.18	130	3753.28	22.75	318	83.76	25.29	48.21	189.75	587.5	219	214.11	927.25	105.61	298.75	251.43	10545.9	3980.36	105.36	295	2665.18	1701.11	850.5	4523.32	1242.5	4052.05	857	208.5	1157.75	177.07	115.5	3580.5	2958.36	96.5	408.29
K00524	0	11.51	4	8	0	1.34	0	0	0	0	0	0	0	9.08	6	0	0	0	0	25.25	0	0	0	0	0	0.67	0	0	0	0	0	2.5	0	0	18.25	0	9	0	0	9.67	4	0	0	0	0	0	0	0	4.67
K00525	67213.3	71191.9	100578	85900.1	80645.1	85171.7	83521.9	82910.3	40801	125253	102701	82864.1	101827	88609.9	73568.6	69464.2	120842	79943.6	47528.9	43212.4	93079.5	54239.4	135467	91021.2	57036.6	107789	101314	75811.5	54059.4	98937.2	113069	61623.5	108479	52159.9	84325.2	41133.2	80928.7	76556.3	50843.8	73183.8	69742	79380.6	51088.2	53462.8	70747.6	61270.8	72830.3	62648.4	52322.8
K00526	36949.2	41553	91246.7	71102.8	22575	47619.7	39266.4	63078.5	7449.15	57832.9	101146	60827.4	41470.9	85010	30184.5	25757.9	91153.9	76892.8	10975.8	30605.7	86012.2	19053.6	108351	34440.3	27415.4	66457.2	97565.4	55443.6	52427.5	68438.8	91005.5	54276.9	92812.2	25585.3	67338.2	29180.4	62980.9	64330.5	33117.9	35508.2	42920	26604.2	36170.5	28046.4	46066.4	32021.1	48785.8	31068.4	30240.2
K00527	74740.4	95614.6	79167.8	55628.7	83446.7	91943.4	91693.5	113402	51710.5	78038.3	148878	85654.6	67612.1	77507.2	67413.4	96451.1	84561.2	87589.8	83796.1	81910.6	109634	64430.6	97143.1	55476.4	87965.1	98991.7	191864	115239	81806.7	89239.3	80990.7	85717.4	80597.9	83043.2	110015	43693.1	53509.9	67226.7	81130.6	90384.6	111206	90409.3	62069.1	93025.8	62774.6	93244.1	65609	101416	96769.2
K00528	37992.5	51420.7	61829.3	62807.4	48162.3	56057.6	40164.2	58580.1	36811.2	28844.5	83945.3	20734.8	52046.8	28230	37196.7	47470	67222.4	8406.86	57039.4	42353.5	19426.1	27344.7	54800.9	44439.7	47010.9	71906.8	97865.4	67114.2	34989.3	66604.4	29057.6	55679.7	35041.5	46268.8	68725.2	32752.8	38282.8	38057	48897.9	52362.8	55746.5	83223.6	46198.4	49501.8	49341.6	54625.7	64326.4	62503.3	54043.9
K00529	10356.8	4072.88	33918.5	29024.5	2546.61	8350.63	7139.71	7835.65	1981.22	2500.29	17762	1565.48	14770.1	16790.7	5725.18	4460.34	37692.9	622.16	1288.51	1173.31	730.13	1681.97	39070.8	13975.3	1993	26397.5	963.18	19815.7	2712.91	29728.6	9441.52	7874.83	20339.5	1783.83	7000.23	5796.19	3832.49	10660.6	1228.19	3499.01	1228.2	702.18	10217.5	2839.7	512.78	4327.42	23647.2	1455.21	4368.08
K00531	7	11	20	30	0	19	6	7	5	13	6	5	230	9	5351	400	11	0	15	0	5	0	30	194	10	25	10	15	8	5	8	24	13	0	22	50	7	128	0	36.67	6	9	3	5	0	265	9	8	7
K00532	2045.98	17275.1	21666.3	1147.25	3247.95	3223.1	8242.46	6754.25	2104.95	1118.15	72027.5	1807.75	2074.35	9193.82	11395	4772.79	3700.12	4981.6	3390.39	11754.1	2218.45	2534.7	2401.14	1080.75	4681.64	3160.75	94330.6	8148.25	53032.9	2650.65	290.55	43061.4	1107.24	3620.1	52587.7	14814.6	11322.7	2507.75	25115	14350.9	29280	8391.65	6648.34	14209.3	6215.6	8560.87	2646.5	3118.45	4158.35
K00533	1739.91	2956.03	317	421.07	9868.67	6003.04	4684.67	2033.67	2930.53	909.93	367.5	3383.54	3294	386	4892.67	4441.96	5317.84	798.5	4913.27	5090.54	1930	5148.87	782.36	3258.67	3830.1	1142.5	461.24	5301.81	303.67	3520.98	159.5	377.86	2918.17	3896.76	810.34	1932.17	1804.88	519.5	2169.41	2222.01	23506.2	5788.14	1038.84	1951.62	3414.95	2857.5	3330.79	4315.59	8772.74
K00534	416	632	202	147	8686	903.5	3102	41	1677	215	36	73	1528	162.5	6928	2261	1400	24	404	29	85	2918	288	1213	645	123	171	254	64	289	620	1342.5	1523	654	367	1319	247	219	287.5	2124.17	1179	4611.5	197	374	81	756	1727	464	1394
K00537	63862.1	58480.8	96471.9	86217.1	56537.2	77083.7	75991.2	66164.2	34456.8	33444.7	109427	71584.7	53293.9	86750.3	66897.6	63871.3	104527	80081	55414.3	48030.5	93957	49097.2	120986	44462.1	55007.2	96927.5	100505	85105.8	53649.4	93665.4	101109	61337.6	103207	51312.2	72609.3	38006.5	32859.3	75303.4	44101.8	58252.7	67688.6	56194.7	50129.8	56098.8	33691.1	58732.3	69212.2	71064.9	58226.3
K00543	23	0	0.5	0	4	0	0	0	0	0	0	0	0	0	0	0	0	0	0	0	0	0	0	0	0	0	0	0	0	0	0	0	0	0	0	0	0	0	0	30	0.5	0	0	0	0	0	412.5	0	0
K00544	0	0	0	0	0	0	0	1	0	0	0	0	0	0	0	0	0	0	0	0	0	0	0	0	0	2	0	0	0	0	0	0	0	0	17	0	0	0	0	0	0	19.5	18	0	0	0	0	4	0
K00545	0	0	7.5	0	32	1	6	10	0	3	0	0	2	7	2.5	0	0	0	0	6	3	1	0	0	0	0	0	0	0	1.5	0	15	0	0	77	21	160	16	92	77	51	26.5	5	19	5	17	39.5	17	35
K00547	13112	6169.27	31263.6	25137.1	2978.46	5443.01	8777.43	10545.5	4816.94	2667.2	18108.6	3494.12	4981.5	16350.9	3764.13	9217.79	39476.4	989.83	14901.1	2598.6	1331.17	3639.26	38926.2	3853.34	3731.6	27889	966.14	28326.3	2844.91	32357.5	8829.02	3759.08	20822.2	3718.59	8122.27	2911.67	3185.21	9233.04	3213.89	2157.03	2139.24	4281.64	11766.7	7112.59	5618.96	5977.34	13413	13604.3	12725.2
K00548	60072.5	68910.6	65499.9	47955.4	79215.9	87845.2	79995.2	64090.9	50959.8	52991.2	85410.5	82175.1	68615.7	71920.5	64009.3	69754.4	87252.2	80708.6	74554.7	62290.6	93912.8	52844.3	86591.3	61634	59085.7	82230.8	100699	74236.7	51702.7	78547.6	85873.8	58938.9	89194.5	55298.2	76883.6	39197.1	42590.2	65881.8	53538.8	70458.5	51019.5	95822.9	50107.4	60245.1	63435.2	68136.4	66845.5	81562.7	69938.7
K00549	13646.5	14862.2	37261.8	74589.5	16825.8	7408.94	20530.7	15322.6	3199.56	3393.04	19181.8	2135.45	5893.34	18146.8	6150.47	7119.12	44347.3	1496.51	3606.06	12676.7	3241.76	6432.55	39496.7	4112.44	8196.49	26895.5	2772.86	20909.8	3253.06	30744	20961.7	12717.6	22400.2	7807.32	12147	14874.1	5783.32	16179.7	2925.45	14603.6	3914.36	6747.8	12332.3	6723.41	5789.29	8719.31	34786.7	2776.59	9004.63
K00554	61224.5	63270.9	65930.8	59602.6	81115.8	84879.3	75508.6	77847.3	42903.2	89148.9	84934.1	82791.7	79047	71041.1	60490.9	71303.5	83127.4	81231.7	61891.7	49337.3	95227.5	56500.3	85646.1	70066.5	60915.4	83116.3	99443.6	71905.1	51286.5	76178.8	93468.9	54075.8	88940.4	56826.8	72543.7	36549.7	79048.9	65008.3	53681.7	69758.2	71551.6	79806.3	46389.7	57826.7	73481.6	65683.9	65847	78974.7	61824.4
K00555	0	2	1.67	8	0	1	0	0	0	0	0	0	0	0	0	0	0	0	0	0	0	0	0	5	0	0	0	0	0	0	0	1.5	0	0	0	0	0	0	0	0.67	0	9	0	0	0	0	0	0	0
K00556	12631.8	2330.14	32363.3	25254.8	10989.3	6118.23	10046.1	10655.7	10498.2	3504.16	17751.8	4913.05	10368.9	16770.9	4762.82	9657.32	45367.4	597	11852	1457.14	479.13	7924.18	39655.7	8795.18	7006.34	29665.2	1674.46	22027.9	2714.61	39750.5	9001.91	3442.78	24522.3	6862.66	1022.22	4601.02	3626.79	10088.8	4979.42	5042.81	9289.38	19231.8	11217.7	6731.42	9283.17	6848.55	20072.6	3576.85	6995.21
K00557	10079	2393.63	32130.9	25343.6	1086.63	1254.54	6396.82	7803.1	288.38	1904.09	17833.8	1049.56	1632.09	16850.4	2753.56	3668.6	37212.3	549.41	543.07	1328.48	347.13	1630.68	37767.4	972.77	332.66	24926.7	1326.55	17873.3	2649.52	28378.2	16982.8	5886.29	20058	120.66	4079.68	2062.97	1066.62	12092.3	225.92	4569.24	988.86	373.92	9951.51	2801.75	613.17	2132.47	27065.5	764.67	4551.69
K00558	85005.2	66458.9	86959.9	68744.8	82466.9	83325.5	49231.8	102710	68689.9	72299.1	108681	42390.1	89417.6	43357.8	48579.6	83410.1	112662	16174.2	101860	60637.2	33631.1	69348.1	107245	82086.1	72744.5	115574	100539	122036	38363.3	135776	40694	53164.7	78675.9	70003.3	67152.7	36853.1	52552.1	62841.7	62687.5	65603.4	61120.5	84330.4	61222.7	79167.3	53296	87387.9	59593.6	114098	125451
K00559	0	0	0	0	0	0	0	0	0	0	0	0	0	0	0	0	0	0	0	0	0	0	0	0	0	0	0	0	0	0	0	0	0	0	0	0	0	0	2	4	0	0	4	0	0	0	0	0	0
K00560	44711.8	38670.3	60770.1	58802.6	48816.8	57438.2	54977.4	55527	30390.8	35532.5	82180.2	68581	39486.2	68184.6	43603.6	48057.4	71017.1	77791.5	37995.8	28435.1	82042.6	44600.7	76035.2	34621.9	39445.4	43059.1	97751.8	48366.8	46052.5	58931	92730.4	49397.1	81593.1	35251.6	66439.6	30954.2	66168.2	52775.4	43612.5	45967.3	58284.2	48832.1	35507	42717.6	68216.1	50889.6	59242.3	57826.4	34314.8
K00561	252.5	216	358.5	255	296.73	365.5	355.67	56	419.27	420.75	43	55.3	510	38	1006.85	303.8	145	140	211	2203	49	1058	110.6	462.75	473.5	150.33	34	85	2	73	15.8	96.83	43.6	381	564.58	101	427.38	67	335.73	111.5	87	102.1	202.6	118.4	117.9	66.8	105	190.27	413
K00563	24707.5	20472.2	32805.6	42160.3	12774.1	30300.3	27802.8	26197	9156.92	17010.3	18440.2	49663.6	10773.2	59223.9	8254.41	16956.5	44640.2	72919.5	16901.4	20259.9	84126.1	6664.69	55397.1	7542.94	18863	45556.2	2263.56	34063	19073.2	38008.5	76685.9	6556.33	59246.3	18664.8	4937.91	5703.67	8014.49	25372.2	4934.12	23427.3	26645.1	17930.7	16288.3	13176.8	4877.42	17661.8	33196.4	18845.1	15769
K00564	17083.7	16706.4	38091.7	41338.7	12585.9	22260	25225.2	26047.4	1836.6	16275	18471.4	49747.1	8049.49	59833.4	14976.4	12175.4	47064.7	72824.8	1952.12	15460.4	81909.1	5461.39	54431.9	4677.1	15302.6	33379.2	2261.3	26001.5	19189.5	30553.6	87356.3	12384.1	57214.7	14787.8	13094.1	6138.37	6663.93	55007.5	2828.36	24054.3	25907.4	13873.8	14839	10326.6	1423.32	13727.9	41720.8	10769.2	9412.15
K00566	71642	66376.5	66848.8	59981.8	121726	128653	145042	108883	54278.1	136124	85206.1	182744	105044	155678	106414	108700	108816	223314	80634	50950.1	243419	67041.2	137381	96813.4	81062.3	94758.3	101401	82026.3	83922.4	91845.1	214372	54591.6	173275	74198.3	72985.4	38257.2	88430.4	120315	57916.8	99650.6	76422.1	110836	49476.2	64990.2	94984.6	77571.7	85640.7	92711.3	76699.9
K00567	60206.1	63277.7	68611.1	60707.7	79146.8	83252.8	74661.3	68583.8	41289.2	88871.1	84743.6	81395.8	75758.8	70979.4	59090.6	66364.3	81602.7	80783.7	53225.1	46553.7	93299.5	53321.6	84816.7	67178.5	57321.4	75364.9	99124.6	66898.5	51130.5	72210.1	92941	52790.8	88071.1	52952.3	72637.7	37563.6	78314.5	64040.8	50318.8	70248.5	65639.8	74660.3	44063.5	55029.9	69572.9	62376.6	64613.8	77645.2	60054.4
K00568	10480.5	3428.13	36214.8	28790.1	4660.28	9745.54	6446.82	8181.1	1579.01	38735	18016.8	1470.56	28760.3	17442.9	11343.5	5611	37651	608.41	1478.32	1476.88	435.13	2456.08	39542.2	26606.1	2865.39	28573	2587.3	18309.8	3085.02	31958.4	19438.2	11330.2	20284.3	2785.33	7500.44	8687.91	42974.5	15129	2408.52	7586.39	1413.36	1091.51	11226	3278.35	29359.6	3033.97	28442.5	1293.84	4962.99
K00569	142.75	337.1	302.5	295.37	91	268.25	285.75	98.75	95	110.5	150.25	36	142.25	255.88	334.5	389.42	269	28.75	39	204.5	18	36.5	261.75	260	40	285.63	373.95	169.75	126.75	238.88	9074.61	2597.5	118.12	163	1264.75	1062.78	738.5	3554.75	117	3220.75	181.5	66	355.75	79.5	232.5	405.5	9300.25	64.5	121.25
K00570	33	2272.4	1670.67	4733	1059.48	6698	308	86	22.33	586.67	56	77.5	12939.2	404	3500.58	557	101.2	20	90	125.4	34	61	1063.8	12782	1588.33	167.2	205	148	95	316	686.6	3798.63	29.9	1439	3359.17	4609	1630	2012.25	231.6	892.33	161	212.67	356	108	50.53	247	269	255	207.8
K00571	23967.5	21113.3	5829.11	16182.4	43621.5	19988	16679.5	35252.2	24358.3	34428.8	2325.23	12622.8	30795.4	2101.93	10598.6	24715.8	15212.9	3826.6	40163.3	23333.8	8705.29	14398.5	10190.4	30602.3	25600.9	26874.9	3225.33	34936.6	1508.22	28673.4	1292.83	2620.24	10129.8	25594.9	10243.3	8563.71	23260.7	7010.61	15910.4	26801.6	16376.8	34552.6	19336.1	32163.6	19791.2	43161.5	20138.3	53751.1	60046.9
K00573	11000.5	6876.56	40492.9	30352.9	14317.6	17214.9	9992.83	8249.93	3229.54	39607.7	18150.1	13043	44635.8	18397.8	23116.2	10216.9	43746.8	649.08	4371.66	1656.7	546.46	10578.7	40526.3	42653	5623.82	26105.1	3670.28	18687.8	3353.02	32495.8	22892.7	15747.8	27945.4	5940.99	13363.7	17931.3	7190.78	19088.2	6822.62	13699.5	14582.5	19306.2	15140.1	6547.42	6007.9	10507.7	23673.3	13439.2	10020.1
K00574	23308	18255.2	95499.4	66136.7	11036.3	34037.5	21571.5	28213.2	3969.42	43672.2	99645	8005.74	46458.1	42479.7	29094.7	17114.5	77935.9	4297.52	9731.96	8361.79	3461.16	10889.4	80384.5	42627.3	11650.3	55295.7	96188.7	48394.2	35759.1	67024.9	37471.1	61270.2	42484.2	10826.8	66859.2	28725.4	63966.4	30750.5	33892.3	23548.7	14375.9	8027.71	31576.1	19647.5	34090.9	13279.5	39290.7	10078	30873.5
K00575	20262	42684	64041.3	47217	31671	40887.5	26851.7	22450.3	24905.9	9054.59	83662.2	26929.9	29138.2	27874	53268.6	29304.3	57221.5	4171.58	34311.7	21564.5	7127.21	11125.8	45436.7	25915.3	15890.2	52244.8	97455.6	49646	30396.4	47654.8	42633.3	55052	27881.5	14734	75697.4	32300.2	21529.4	27606.6	38514.5	37426.1	19493.5	28125.2	30026.4	26686.8	17890.5	31979.6	46221.7	26994.2	27638.1
K00577	0	2	0	0	0	1	0	0	0	0	0	0	0	0	0	0	0	0	0	0	0	0	0	10	0	0	0	0	0	0	0	1.5	0	0	0	0	0	0	0	0	0	0	0	0	0	0	0	0	0
K00578	0	2	0	0	0	1	0	0	0	0	0	0	0	0	0	0	0	0	0	0	0	0	0	5	0	0	0	0	0	0	0	1.5	0	0	0	0	0	0	0	0	0	0	0	0	0	0	0	0	0
K00579	0	2	0	0	0	1	0	0	0	0	0	0	0	0	0	0	0	0	0	0	0	0	0	5	0	0	0	0	0	0	0	1.5	0	0	0	0	0	0	0	0	0	0	0	0	0	0	0	0	0
K00580	0	2	0	0	0	1	0	0	0	0	0	0	0	0	0	0	0	0	0	0	0	0	0	5	0	0	0	0	0	0	0	1.5	0	0	0	0	0	0	0	0	0	0	0	0	0	0	0	0	0
K00581	0	2	0	0	0	1	0	0	0	0	0	0	0	0	0	0	0	0	0	0	0	0	0	5	0	0	0	0	0	0	0	1.5	0	0	0	0	0	0	0	0	0	0	0	0	0	0	0	0	0
K00582	0	2	0	0	0	1	0	0	0	0	0	0	0	0	0	0	0	0	0	0	0	0	0	5	0	0	0	0	0	0	0	1.5	0	0	0	0	0	0	0	0	0	0	0	0	0	0	0	0	0
K00583	0	2	0	0	0	1	0	0	0	0	0	0	0	0	0	0	0	0	0	0	0	0	0	0	0	0	0	0	0	0	0	1.5	0	0	0	0	0	0	0	0	0	0	0	0	0	0	0	0	0
K00584	0	2	0	0	0	1	0	0	0	0	0	0	0	0	0	0	0	0	4	8	0	0	0	5	0	0	0	0	0	0	0	3.5	0	0	0	0	0	0	0	25	0	0	0	67	0	43	0	13	0
K00586	0	2	0	0	0	1	0	0	0	0	0	0	0	0	0	0	0	0	0	0	0	0	0	5	0	0	0	0	0	0	0	1.5	0	0	0	0	0	0	0	0	0	0	0	0	0	0	0	0	0
K00587	0	18	22	4	0	0	0	0	0	0	0	0	0	0	0	0	0	0	0	0	0	0	0	0	0	0	0	0	0	0	10	0	0	0	0	0	0	12	0	0	0	0	0	0	0	0	0	0	0
K00588	186	170.63	479.16	173.5	1341	15947.8	9062	5774	125	243	129	46280.5	367	42312.1	2162.5	295	2286	70888	161	212.25	73978	197	9640	161	375	267.67	233.33	1021	16085	402.67	60011.5	296	36123	171	789.18	136	795.25	27072	294.57	307.6	135	113.67	91	291.5	229.5	124	102	239.5	172.17
K00590	8	19.59	22.83	0	38	0.67	0	0	0	0	3908	0	0	9.08	17	3	0	0	0	35.5	0	1	5	0	0	2.67	0	0	0	0	0	262	0	2	109.5	80	44	0	3	213.01	4	24.5	5	3	0	17	68.5	0	11.67
K00594	11	91.75	1176.67	176	47	129	0	6	8	2	27	0.5	42	117	33.5	2	3	0	27	94	5	8	6	16	3	30.91	14.33	6	9	14	105	249.5	17	5	1020.76	1097	850.75	12	162	495.62	208	20.67	34	47.67	13	40	536	125.5	250.5
K00595	19688.7	19514.4	4335.25	7183.99	37568.3	35695.8	21558.2	51012.3	26794.1	18389.3	3478	17064.3	41871.1	1520.41	34212.8	34397.3	16981.9	5596.42	45204.8	35217.3	11326.9	21799	23207.5	37286.3	28597.3	22528.4	4134.82	43028.8	2401.42	32230.1	10492.8	8776.32	11799.4	27396.5	10091	9757.45	27104.7	15532.6	23243.6	22374.2	30191.8	32981.3	30637.2	35668.2	41457.6	49666.7	27717.5	59480	66385.3
K00596	1	5	291	906	33.33	491.5	42.67	11	0.67	5	0	0	4	11.33	11	0	0	0	7	12	3	2	8	0	8	15	3	0	0	4	65	188.33	2	11	123.5	45	149.33	122	51.33	141	8	10	5	21	2	19	5	27	6
K00598	10503.9	1712.27	34137.2	27952.1	2831.93	4298.81	4798.31	8309.53	390.22	2078.72	17725.3	1188.56	1841.75	16435.3	10990.2	4096.42	37084.6	660.58	2570.04	4973.43	2280.46	1846.76	38978.9	1249.34	1017.33	29947.2	1076.24	19543	2705.66	28713.4	18017.5	6926.11	20149	802.33	3853.9	4228.42	3105.19	13671.4	1011.75	2604.11	1201.17	693.51	9735.21	3191.37	654.53	2283.44	11387.7	1136.21	4981.68
K00600	60644.7	62857.3	66625.6	59918.9	81972.7	84704.3	73509.4	73575.1	42358	88130.7	84906.9	82318.9	77668	71467.4	65182.2	69978.1	82946.7	80930.5	56952.5	47294.4	93678.5	54129.4	85307.9	68766	59593.6	78574.5	99511.1	69415.5	51275.5	72754.9	111321	59214.6	88708.9	55405.8	75560.1	38067.5	78938	68404.1	51732.2	72914.6	69243.1	81754.5	45444.4	54495.6	72977.6	66042.4	69789.2	77515.6	50500.4
K00601	0	0	0	0	0	3	0	0	0	0	0	0	0	0	0	0	0	0	0	0	0	0	0	0	0	0	0	0	0	0	4	0	0	0	20	285	0	0	0	2	0	0	0	0	0	11	4	0	0
K00602	64003.2	68645.1	66056.8	59602.1	107976	90741.1	105368	79791.8	48571.1	111885	84926.1	86085.3	91186.5	71061.1	82658.1	90355.6	94501.4	81465.2	67704	49393.5	94806.5	63658.5	101312	82871.5	68971.9	83256.1	100128	74588.8	51435.6	79879.1	93850.9	54056	95032.8	63677.8	72617.8	38596.4	42377.5	67047.1	53003.8	87039.3	74517.7	94203.4	47519.3	58838.6	50843	70422.5	76090.9	83047.9	67033.2
K00603	7185.25	11395.6	1037.5	814.25	31473.2	10505.5	33352.8	23629.2	9836.8	26680.5	529	7958.31	22270	205.25	25365.4	23745.7	14991.8	561.5	13719.8	5214.25	569.25	9506.75	17240.2	21389.8	13704.8	7377.3	1825.25	12488.6	702.5	11688.8	808.55	510.83	6876.85	11960.1	2725.91	2929.75	10474.3	5613.17	10323.9	21127.2	6754.52	21334.3	5188.6	8976.35	10365.6	12318	16116.9	17407	18785
K00604	61155.4	63356.5	67519.2	63576.2	80653.5	88352	75974.6	77578.6	42981.1	89262.2	85491	88973.3	79606.2	71592.2	61396.4	71510.4	83232.6	82211.9	61890.8	47946.5	93918.2	56530.8	85429.4	70316.5	60700.4	78548.1	99785.4	71755.6	55343.1	77531.9	93985	56907.5	88901.3	56456.4	75863.3	39337.7	82235.5	65350.2	57663.5	71270.7	71744.5	80264.3	47891.3	58575.9	76252.1	66128	68760.5	82069.4	61719.7
K00605	40558	22518.6	43607.4	56586.9	59481.5	52151.1	41288.5	40033.6	29739.5	70171.6	20197.1	23823.6	61630.7	20346.6	41880.2	50119.8	69647.2	4044.94	34286.1	10297.3	4474.71	44745	65384.1	56957.7	30503.2	52859.5	5640.77	45575.1	4536.15	59161	41633.1	16455.5	47624.8	26870.7	20012.8	20434.4	59721	27015.3	20115.9	34678.3	62520.4	49280	22667.6	30305.2	53097.6	35572.7	48180.8	46626	33532.3
K00606	37934.3	31231.5	61877.6	32943.7	61381	40366	45316.6	33947.9	27433.7	34646.1	82349.8	25592.9	50105.7	26106.9	47511.7	44263.8	63715.4	3996.42	31905.7	7914.88	4009.38	43999.8	64409.2	46393.1	31963.7	40506.4	96750.6	42704.8	29421.4	56570.1	32883.4	49304.5	45775.9	28647.3	68508.3	30349.8	59601	23346.5	43706.2	44765.3	29519.9	46339.1	25299.4	28458.8	53010.3	33708.8	56885.2	42538.2	24192.3
K00608	0	0	0	0	0	0	0	0	0	0	0	0	0	0	0	0	0	0	0	0	0	0	0	0	0	0	0	0	0	0	0	0	0	0	0	0	0	0	0	0	0	0	0	0	0	0	0	0	0
K00609	57439.5	61551.3	66020.3	59674.1	79889.8	84073.3	73092.6	72388.3	41047	89109.9	84915.1	82297.7	78772	71200.1	60450.9	70741.9	82370.4	81083.7	61705.7	47703.3	93583.5	56552.7	85155.1	69813.5	60166.8	77155.3	99368.6	69444.1	51260.5	74618.8	93324.9	54096.3	88360.4	56124.8	73167.7	37071.7	78947.9	64380.8	53624.7	69557	71478.1	79602.8	46062.7	57811.3	73403.6	65713.9	66054.5	78653.7	61441.4
K00610	24319.1	25133.7	54489.7	27149.3	39102.2	30161.3	43300.9	47398.5	19450.2	33623.9	81996.8	17148.1	34615.8	24483.7	37541.4	45209.1	59584.2	6410.5	38434.7	22463.4	7779.63	22109.5	58615.2	31122.7	29433.6	37816.7	96003.3	47990.7	29620.6	54152.7	18548.5	42052	32430.7	26754.8	51628.8	20131.3	61394.9	16614.6	43698.5	35324.7	24330.5	42928.5	30787.5	28225.7	66554.3	37793	40939.7	41736.7	37631.4
K00611	56010.5	57030.2	91131.1	83729.2	43619.1	47247.7	39806.1	54278.4	28899.3	17099.2	102128	23525.5	38513.9	44155.8	38664.6	43407.8	94476.2	7674.97	49379.3	35655	14988.8	43033.6	92082.4	32426.9	38266.1	87526.2	97206	84903.5	37034	89878.5	36198	57683.2	59163.3	36353.5	71727.4	31547.3	33443.7	38563.5	44179.8	42881.8	45494.4	56382.3	45157.9	62945.6	29161.5	51204.8	58210.8	51241.8	53973.3
K00612	331.25	589.8	2552.5	1299.25	1220.67	856.84	206.42	506.75	153.5	716.5	947.25	132	699.75	568.5	5876.75	671	185	67.75	233	1237.83	1067	156.5	194.75	343.17	766	541.82	306.33	233.75	178.41	289	9064	3191.33	237.93	792	3964.75	4328.61	40911.5	3741.25	1895.74	2027.77	213.5	294	665.25	185.17	28489.7	1026	2614.25	358.01	793.17
K00613	35	635.29	38.25	882	115	499	32.5	228	17.5	18	4.5	23	27	22.5	14.5	16	13.5	20	26.5	373.5	37.5	259	19	8.5	59	865.5	10.36	81	6.22	90.34	18.58	78.71	16	27	85.67	85.5	206	52.5	14.5	483.34	53	507.66	381.5	1868.5	101.84	298	29.5	597.84	290.5
K00615	140195	188315	176118	151335	157357	222678	198500	225002	105616	182095	299801	224766	166030	201877	127823	181931	184240	245334	199302	184607	291015	112740	189383	145329	169661	190171	385680	236860	173307	181135	229402	187176	184140	162431	241271	110625	166450	148946	165537	182434	298041	221065	160190	202520	185315	225151	130789	231132	205770
K00616	53515.6	56739.9	66194.5	42338.4	62432.5	71666.6	74992.1	66406	31297.9	86521.2	85712.9	77856.5	74490.1	70070.4	57079.7	65932.9	77376.8	79645.6	46913.2	44484.2	91436.6	52307.4	84671.4	65769.4	55963.4	72710.1	98940	67835.6	50725.9	70928.9	92803.2	54457.8	49925.6	52415.1	72682.7	34158.6	75025.4	37769.2	50555.5	63909.1	76260.9	65821.4	45587.9	57552.5	74664.9	59187.1	62367.4	66264.8	52201.3
K00619	2078	1837.5	2617.75	4237.17	19774.8	9307.17	4075.92	200.92	3548.82	511.5	146.85	6257.6	3346.9	706.42	3877.5	4537.9	3220.25	36	1145.5	241.15	256.75	5423	589.5	2643.17	2728.9	548.76	143.5	3587	72.33	1874.67	442.8	1639.25	3079.5	2926.73	3100.45	3556.5	2742.74	705	3179.41	5412.02	2889.15	9879.67	1575.5	977.67	357.67	2157.25	6269	1473.51	4672.67
K00620	33289.2	46863.5	29565.4	33143.5	41084	40764.5	23694	29552	23165	11434.3	65993.7	17911.5	30420.5	11929.6	31418.3	29702.5	19840.4	6017.02	40411.2	32947	12144.8	35074.4	13885.9	26851.8	30750.9	30390.3	95474.5	38027.6	27698.5	25910	12533.5	48022.6	16250.2	28857.2	65911.4	26438.7	25409	14185.3	39087.4	31463.5	29829.3	32944.4	24635.7	43988.5	25138.8	41737.4	31007.6	44463.8	43859.8
K00621	0	0	0	0	0	0	0	0	0	0	0	0	0	0	0	0	0	0	0	0	0	0	0	0	0	0	0	0	0	0	0	0	0	0	0	0	0	0	0	0	0	0	0	0	0	0	0	0	0
K00622	1	23	54	51	34.33	12	6.67	6	0.67	3	0	0	0	15.33	1.5	0	0	0	0	7	3	0	0	0	0	0	0	0	0	2.5	0	61.33	0	0	94	14	198.33	7	86.33	64.5	47	2	0	16	0	0	0	0	30
K00624	56	754.5	81	12128	76.33	16	565.67	32	3.67	0	24	8	129	32	166	2	0	20	24	125	37	22	19	78	45	52	30	25	45	24	1	104.33	21	0	89	129	345.33	39	35.33	76	61	19	14	94	144	15	99	149	415
K00625	40004.8	47913.1	27390.7	17412.6	63345.9	55655.3	80530	68723.7	30283.6	47365.8	65957	74691.5	57560.3	51563.3	65285.2	64255.8	45649.6	80647.3	50883.2	47963.3	88966.4	45555.5	56980.3	51527.4	56779.8	28699.3	96988.9	46171	48135.1	37470.8	71776.1	42886.9	58867	52460.2	61174.5	24545.5	28229.2	47126.4	47738.7	58111.4	106799	63100.7	30878.4	55839.2	53735.9	57110.9	33613.3	61685.4	46401.3
K00626	42750.2	61178.7	112297	98927.6	31589.4	86044.7	47945.7	68847.4	22058	65457.3	102812	70952.7	67519.1	91485.8	54967.7	45805.5	102871	79078.4	48592.6	51045.8	88802.6	23316.3	105439	59520.8	38651.8	72820.5	103139	86876.4	55131.1	85187.8	145100	88082.6	88249.6	38225.7	118991	60946.3	135616	95233.7	52802.2	67092.7	86858.9	46211.9	53293.7	56284.9	97254.4	76529.2	110564	63354.9	68621.1
K00627	33604.2	22775.3	43772.8	46635	23645.1	21395.1	15024.8	24932.5	8591.58	44143.9	19929	10172.4	50113.7	20005.5	32210.8	15431.8	44741.9	1794.35	17129.4	8245.62	3577.46	34081.7	48019.9	45652.6	17034.6	31185.6	4694.5	26688.2	4048.48	45624.4	32623	19313	41486.8	15415	25717.3	18840.4	98894	23626.3	15944.3	17436.8	22669.3	11233.5	18567.5	27434.3	63637.1	25002	49762.8	26936.9	45868.3
K00630	3156	19	11	0	6	28	9	5024	4	6	0	0	9	0	7	0	4	0	6	6	0	7	10	4	5	9	4	6	3	10	71	0	2	5	46	24	21	9	7	0	0	3	3	0	8	5	5	0	15
K00631	10089	637.98	31809	25345.9	1401.96	2335.55	5769.5	7810.43	274.05	1907.84	17780.3	1042.06	1491.09	16456.9	2090.39	3681.63	37181.3	538.41	1253.32	1263.64	341.13	1610.68	37764	1009.94	297.16	24917.7	1335.88	17901.8	2637.52	28439.9	17057.2	6017.78	20058	266.83	2546.22	2199.3	2095.61	12286.6	682.58	3963.8	1021.86	378.17	10195.5	2773.25	618.75	2158.47	27022.7	1092.67	4300.19
K00632	22611.2	9068.7	70000.6	55667.3	4140.38	16949.1	13642.7	18713.9	5675.27	6024.5	35920.9	7869.12	19144.8	34908.3	17968.2	11902.7	79043.3	1220.99	6868.45	3685.98	1067.59	9610.87	77071.9	17192.3	3961.16	52221.5	4309.08	37658.1	5822.2	61064.2	39078.9	16260.5	46825.4	3352.49	17004.1	13574.3	11997.4	30204.3	6464.77	14981.6	10130.6	6260.52	24890	10812.2	5649.57	16605.6	51629.2	21097.5	25324.2
K00633	6985.79	8354.51	968.71	4755.25	27345.8	10581	12005.9	16868	7387.42	14043.3	1112.93	7021.62	11597	894	9200.92	12872.4	9193.58	3153.5	12247	18171.5	5547.08	9815.84	29483.1	10867.4	13294.9	10204.2	1821.18	14071.2	1123.48	12252.7	565.29	1041.02	4060	13175.3	965.11	3378.3	11376	4608.61	6331.84	12576.8	34590.5	23161.5	12139.6	17140.1	20354	16066.1	7311.87	13880.2	25092.2
K00634	10615.5	32947.3	23300.3	1826.67	24626.2	13950	42232.3	15933.1	19705.5	26409	63845.6	10788.3	22907.5	8006.72	33598.1	25672.4	17784.3	2927.37	21764.3	10308.8	2061.07	12435.6	21421.1	21477.3	18611.3	17938.2	93493.7	17511.8	30279.7	22230.5	909.74	40299	9786.14	16350.2	57686.6	18847	21298.8	5532.51	33793	31742.2	32014.8	43935.5	10012.3	21094.4	20783.4	15253.1	15499.3	20064.6	27324.4
K00635	9	108.67	853	71.67	414.01	141.83	31.67	22	11.67	9.67	7.67	2	15.33	89.96	33.17	8.67	18.33	1.33	35.33	45	14.67	3	24.33	23.1	4	50.33	95.43	22	15	15.83	98.8	369.67	10	10	1057.75	325.67	1454	61.38	414	569.58	167.33	177.84	511.86	41	62.75	1155.58	9444.39	95	71.66
K00638	1321.66	1534.26	2789.64	16567.2	661.43	2062.46	2007.2	5624.15	493.56	224.89	306.4	790.77	628.83	332.79	6199.35	4316.42	525.75	172.83	730.21	902.91	897.84	597.97	1322.05	305.1	1443	525.47	1109.38	6404.79	294.25	1138.64	782.39	966.88	255.53	1311	724.05	765.92	812	1427.31	474.95	1849.72	7434.03	668.84	2205.69	5590.19	706.4	7756.1	11679.5	1225.38	1799.46
K00639	41116.7	18764.5	38828.5	28795.6	38339.5	45562.9	39691	38101.3	32384.6	32267.7	18745.3	29668.5	42410	17779.8	31402.3	44410.4	69866.1	4740.51	37329	17377.7	4490.13	48609	64417.1	38721	33520.7	43029.6	5130.61	39887.2	3914.68	66165	23746.6	6592.94	53103.7	30012.1	12163.5	17077.8	18912.5	19516.4	19864.7	30139.3	40365.9	49081.6	28803.7	27626.9	42388.7	37492.2	44073.6	53056.2	30055.2
K00640	61407.9	67988.7	64448.4	64483.3	92599.1	93254.5	102818	69074.2	45409.9	59776.3	86424.3	85168.9	73860.1	71119.6	81862.5	84936.4	93113.9	80818.2	66450.3	54201.1	94599.6	53933.2	99374.6	65164.4	65032.1	78561.7	100819	74148	55324.1	75864.2	94387.7	58977.4	57238.2	59239.4	77002.2	40841	40060.7	73701.6	58305.4	83130	73357.7	88237.9	49719.2	59874.4	57015.8	73826	80588	92403.7	63151.1
K00641	17606.7	9862.57	4753.26	8942.7	2659.73	24665.7	2401.19	409.42	9896.98	2416.49	318.92	14228.3	21948.4	2081.12	12932.1	6989.62	9199.56	219.42	8830.24	655.77	525	27082.4	6743.66	20616.4	12388.7	5330.48	1865.35	4321.48	579.59	15042.9	14120.7	5878.67	14856.2	11246.5	9825.04	11348	7477.09	7132.8	5210.37	8156.7	15171.5	4110.42	4833.11	12239.3	2616.49	10272	17490.3	13793.2	5947.25
K00643	75	2447.4	4229.67	3912	2722.23	6735	432	107	107.33	35904.7	106	194.5	26031.5	483	9124.74	1550.5	257.7	30	295	148.4	58	709	1158.3	24670.5	2270.33	671.2	228.5	157	112	894.67	547.94	4292.88	50.9	2222.5	3813.67	3587.5	2118	2265.25	315.6	800.83	201.5	386.67	293.5	133	214.53	468	382	324.5	448.8
K00645	61133	62711.4	66198.3	60840.3	80383.5	85392.2	75423.6	79735.6	48892.2	89143.9	85025.1	82323.7	80316.4	71394.9	63328.1	71400.6	80736.4	80825.4	63175.8	44960.1	92259.2	56421.3	85423.3	71185.5	58308.5	73741	99607.9	71215.8	51348.9	76586.7	93591.6	54191.6	89520.8	54105.8	75648.6	38244.4	80091.1	64998.6	54008.6	71949.6	50614.3	79781.6	45912.5	57799	75700.6	66281.1	68805.7	79359.1	61418.5
K00646	14	22	40.5	60	0	38.5	12	14	10	26	12	10	460	18	10704.5	800	22	0	30	0	10	0	60	388	20	50	20	30	16	10	16	34	26	0	19.5	0	14	256	0	25.5	12.5	18	6	10	5	530	18.5	16	14
K00647	12714.5	4057.43	36680.5	30978.5	25606.2	7869.36	9869.07	8632.19	6473.5	57571.1	18106.7	2936.63	37369.3	17327.9	6705.09	7811.6	42685.3	613.66	2673.81	2011.48	430.59	3083.34	42416.4	37147.9	4981.99	34793.6	3385.91	19976.4	3262.02	38199.1	38446.4	15204.1	20928.9	4970.83	7759.72	8478.61	7665.34	23442.1	910.4	21810.9	1780.76	7936.04	11237.1	4746.24	1924.58	3323.49	36923.6	1874.45	6933.53
K00648	68106.2	76570.4	72382	59380.3	124585	113806	105868	94071.9	68496.9	106605	85819.2	102376	103667	72281.1	92219.6	104949	112697	84335.9	79379.1	47052.2	92555.9	75320.4	153726	92112.8	71692.1	87477	103804	81736.3	52800	88523.2	119454	56531	111946	64040.6	85951.1	51963.1	87127.2	76902.1	71424.5	96315.7	75244.6	114787	58795.7	65215.4	101525	94784.9	96535.2	124454	77347
K00651	38939.3	50684.3	57600.8	51561	60182.4	56787.1	63876.9	55914.9	30030.1	49398.6	75676.6	63860.9	41279.4	67131.1	48562.6	58425.1	65204	76898.3	47436.6	43353.6	90343	22601.5	76821.3	35426.3	43185.5	67033.2	95119.7	63747.9	30809.1	57732.4	69415.8	45850.3	37757.9	40663.7	59707.8	25393	27924.5	28641.1	42239.7	52980.7	27874.9	58669.4	35550.7	40407.3	34659	52735.6	45969.9	62457.9	54151.8
K00652	43390.6	12429.6	37321.6	36785.5	76684.6	64056	75734.4	59511.1	24069	55481.4	19090.4	72535.9	46761.3	59894.4	55289.7	53956.7	74091.3	73451.4	23994	5582.87	74999.9	44194.4	86308.3	44648.7	32431.4	38329.6	5383.45	31660.6	19761	54911.8	91767.7	8925.08	84849.7	27732.3	10293.5	14783.4	56737.2	50474.6	20035.2	46660.9	24577.7	36385.5	21485.3	19924.1	52067.8	32666.6	63980.3	43946.1	21800.9
K00654	0	0	0	0	0	0	0	0	0	0	0	0	0	0	0	0	0	0	0	0	0	0	0	0	0	0	0	0	0	0	0	0	0	0	0	0	0	0	0	0	0	0	0	0	0	0	0	0	0
K00655	69845.6	105317	116638	69278.8	89003.9	109530	91225	93398.6	50554.9	94838.5	212683	93665.7	101836	87754.3	92904.6	87421.2	89460.7	86649.8	81814.6	72239.5	100822	72250	90946.6	90585.1	75170.8	91083.2	286651	93265.7	107854	89729.3	124100	144064	96092.9	69804.2	186903	74753.7	67166.1	58452.4	107954	103741	65609.1	96473.7	71588.8	84362.1	64279.7	92334.2	84342.1	120852	96814.1
K00656	108969	118931	223801	172251	138212	94701.3	139891	156953	58052	82213.3	276122	93620.6	79989.8	151251	90984.8	108661	237006	92210.8	90496.5	139554	113094	58016.8	253866	66303.3	91800.1	211037	287023	183568	114648	197662	103792	133018	163604	84402.1	163283	62163.9	73667.1	106389	111927	123526	94831.4	130089	132919	121321	115586	127426	107274	127936	125545
K00657	28441.5	26442.6	36458.4	28687	41949.7	27393.2	42948.6	53552.5	25059.2	45333.3	19294.3	17403	38110.6	17124.3	30092.7	46290.4	61296.3	4415.5	34112.3	26499.2	10981.1	20560.9	64713.8	33449.5	37344.1	51374.6	4861.86	45205.3	4196.71	57467.3	18653.6	5214.3	31809.8	35559.8	11798	7818.18	18134.3	21254.7	17772.7	31218.3	46643.2	46312.9	20518.1	28485.6	35978.4	31511.4	32708.7	38421.3	45090.4
K00658	34492.7	12534.4	41728.2	31622.7	32790	30634.1	33689.9	28451.1	11512	54679.8	18211	16598.9	44310.4	18600.6	39649.8	29869.7	59187.6	934.25	11647.9	2465.44	952.46	35933.6	59388.5	40391.9	16840.7	31026.7	4685.63	22289.5	3506.19	39849.9	25111	12838.5	44600	13672.8	16114.1	18548.3	49896.2	22976.4	14637.1	21939	31065.7	36863.5	18549.4	21134.5	48541.9	26973.7	47942.2	37393.5	17133.2
K00661	89074.5	79232	80974.9	71511.1	72656.2	76291.6	90663.7	72327.9	51379	53404.8	146695	31329.2	53848.6	35856.1	82795.7	83878.6	86198.7	12795.3	61678.2	50496.6	19849.3	89479.9	96776.4	47930	69697.9	90674.4	190312	68662.1	60672.1	80655.5	22916.4	84355.1	51533.2	60456.2	108857	40968.4	44873.9	26789.9	72232.7	72588.8	126820	69456.2	49248.8	83703.2	51629.9	66465.1	58308.9	70041.7	71771.6
K00662	5282.24	10300	522.5	612.74	6693.75	3891.71	6952.58	11183.6	914.11	13355.9	11729	1192.54	5827.75	1390.33	8419.5	8303.29	4419	1118	2203.35	11476.8	7316	3004.29	6106.36	3740	13351.2	12905.2	2416.74	6722.23	15610.8	1112.81	96.33	1341.36	694.92	13402.4	3439.11	878.17	2362.24	8890.92	2045.14	14600.1	24190.9	12589.2	4976.59	7761.54	2181.62	10019	2087.29	9980.6	4663.74
K00663	6	246.51	2163	1961.17	187.08	2108.67	32.67	11.67	5.67	55	48.5	6	22.75	530.41	198.5	32	21	2	22	32.25	6	19.5	45	22	2	45.66	46	10.5	16.33	31.67	97	1271.33	9	22	2364	1483.17	2525.57	69	540.9	408.27	100	164.67	174	46.5	17.5	117.5	571	281.84	164.5
K00666	23006.5	22371.8	45559	55271.9	47205.1	56844.6	46729.8	29043.7	24773.5	30123.2	19610	16926.7	55504.7	23589.1	43582	37897.6	57059.6	2527.99	28127.5	21619.2	4337.18	11454.1	59083.7	53226.4	18107.4	49839.9	7016.3	35829	4961.66	43969	51328	27707.8	30669.3	15947.5	48693.8	29684.5	28138.2	24214.5	15991.1	47364.7	21035.2	30147.7	21803.7	17046.5	29014.8	30778.6	75328	27465.1	18983.3
K00667	0	0	0	0	15	33	0	93	12	0	0	0	0	0	12	6	0	0	9	0	0	0	0	0	9	0	0	15	0	0	0	0	6	6	0	0	0	0	0	1	0	0	0	0	0	27	0	0	0
K00670	0	0	0	0	0	0	0	0	0	0	0	0	0	0	0	0	0	0	0	0	0	0	0	0	0	0	0	0	0	0	0	0	0	0	0	0	0	0	0	0	0	0	0	0	0	0	0	0	0
K00672	0	116.68	33.33	885	40.34	504.5	13	9	0	5	5	0	10.5	41	21.5	4.5	1	1	3	4.34	0	0	6	34.5	8	17.25	2.5	15	0	0	25.5	170.5	3	10	187	231.5	159.33	16	44.5	68.95	14	25.5	94.5	19.67	0.67	28.5	31.5	29.34	12
K00673	10039.9	683.31	30159.6	27454.7	1207.13	6186.72	6023.26	7856.01	295.89	2081.41	17922.8	1081.27	1768.84	16776.8	2316.48	3735.3	37300.5	545.66	567.29	1284.27	356.13	1648.69	37869.5	903.68	314.34	25022.5	1280.45	17927.9	2781.6	28525.8	26219.6	8349.72	20092.6	151.16	3978.72	4309.75	496.12	15833	182.25	5643.26	882.37	370.18	10138.2	2898.26	552	2579.34	29177.3	697.16	4288.52
K00674	14697.4	28150.8	60552.6	32639.5	12814.8	22870.9	16732	17693.5	11835	41852.9	81521.9	14055.2	39299.1	25827.9	21770.1	12253.2	52959.7	3936.28	14094.6	12794	5174.95	13513.1	42676.3	35143.5	15551.2	34862.6	95233.3	25784.9	33042.8	43624.9	22383.9	51395	31242.8	14383.9	60859.6	27778.8	57741.3	44059.1	32303.9	24969.1	36207.9	26250.4	18874	13977	39071.3	19019.1	35081.5	16214.3	12836.6
K00675	10917.5	3171.45	30983	27161.5	3063.79	6548.13	8783.08	9275.86	976.89	2201.45	18161.1	1741.27	2593.75	16506.5	3137.64	4338.67	37379.8	1548.58	4258.04	13511.1	2363.46	2274.76	38534.4	1667.67	2865.67	30751.6	817.48	18993.1	2785.66	29016.5	16743.8	5652.25	20393.6	2395.83	5413.42	3201.42	3592.44	12233.3	681.65	4749.06	1517.67	1407.17	14690.7	5021.21	11947.3	3350.34	10175.2	2497.05	6686.55
K00677	46080.7	13780.8	38629	27721.1	94572.2	54183.3	73846.4	56172.6	29339.6	92574.2	19057.3	75939.8	78222.4	59940.4	58375.6	59002.6	81304.1	73481.6	30057.6	3444.97	75158.8	45362	88379.4	74307.6	38281.2	41819	5595.47	36402.9	19813.5	63613.1	92216.5	11306.1	92778.6	33013.7	8152.85	14882.6	54609.6	52679.9	21987.8	48244.1	30776.4	48219.9	21946.4	21150.7	59577.4	33168.2	62424.8	46384.3	23167.5
K00680	16204.1	26322.4	5442.92	27358.7	27292	49896.8	33742.7	42218.7	13318.3	26881.8	1367.47	101076	20881	87093.4	17799.1	20421.3	15444.6	145973	18155.4	13907.4	156524	10378.5	55439	16004.5	21938.8	20050.5	3818.09	19421.3	33979.4	13411.2	132542	6082.69	110257	21145.9	12102.7	10445.6	12050.4	90255.1	13585.8	20246.2	10243.7	28022.8	8843.82	18012.6	10677.7	26390.6	47192.6	34013.6	35883.5
K00681	16305.5	22454.7	42297.5	35124.5	14171.6	25798.5	14443.8	15278.3	4348.83	16972.6	19483.1	8151.66	49714.6	20037.3	26346.4	16594.4	57743.9	2077.08	9019.71	11453.1	5459.5	10530.2	45027.3	46511.1	19252.2	29639.3	4216.82	26350.9	3722.44	32312.3	23705.2	19486.2	28534	19158.2	23776.3	25840.9	12352.2	28848.4	5473.67	25742	75450.7	18385.8	16142.3	8969.8	1628.24	18407	30230	18427.4	14728.2
K00682	0	0	0	6	0	0	0	0	0	0	0	0	0	0	0	0	0	0	0	0	0	0	0	0	0	0	0	0	0	0	0	0	0	0	0	0	0	0	0	0	0	0	0	0	0	0	0	0	0
K00683	0	0	22.5	6.67	0	21.5	3	0.67	0	0	0	0	0	5.33	0	0	0	0	0	0	0	0	0	5	0	0	2.67	0	0	0	0	2	0	0	81.33	87.67	16	0	61	83.34	8	0	0	7	0	1	0	0	0
K00684	26792.2	9426.58	35698.2	28999.3	21504	15083.2	9729	8281.1	7157.88	13122.5	18799.7	7047.55	22749.2	17534.5	15027.6	10455.1	44126.3	736.75	4489.31	1791.36	840.96	28832.2	44974.7	22544.9	8237.99	25684.4	3158.8	18936.2	3127.86	32741	21473.4	11154.7	34918	7296.83	8704.19	12481.9	5786.04	16632.5	4537.02	17836.2	21358.9	12696.3	13809	14434.4	1350.12	11295	32446.6	13106.1	10070.1
K00685	189.75	2594.51	2242.35	3695.21	1769.16	7674.09	590.76	191.75	163	831.26	271.92	166.33	13754.8	1012.84	9403.08	1402.89	478.03	53.08	304.08	328.73	65.67	118.5	1424.78	13671.9	1734.33	492.58	1297.63	305.15	388.75	732.63	10811.7	7467.88	171.69	1812.33	6150.3	5354.28	2597.83	6023.38	378.27	6411.4	373.83	438.26	1513.61	207.5	328.28	2108.41	19491.6	357	563.21
K00686	16.5	1986	1147	77.5	99	26	651	32.5	91	382.5	102	50	538	346	687	27.5	43	18.5	284.5	147.5	26	31.5	32.5	1039	69	74.5	27	113	15	43.5	4.5	191	84.5	25	3249.03	401.5	323.5	11.5	80.5	262	122	67	21.5	181	164	51.5	165.5	383.67	394.5
K00687	56	81.2	5.4	13954.1	30	172.8	43.6	34.2	3.2	4.4	27.4	0	6.4	11	7.6	5.8	4.2	143.6	9.2	2233.4	37	13	8	0	9	36.4	55.4	221	37.2	25.5	2	107.2	17.2	0	34.8	2.2	153	32.6	4.2	53.2	14.6	18.8	109	84.4	10	10	12	70.4	42.6
K00688	81301.4	89865.5	115440	71354.5	77075.6	91977.8	90116.9	101681	41454.7	69291.6	167734	86179.4	67601.5	94280	71080.6	84592.9	125692	87314.2	72440.4	75500.5	102453	58355.8	124493	59511	69317.1	110896	191376	116617	83932.5	103639	99068.1	95471.7	110384	64366.3	118284	48498.9	50890.9	74591.1	80786.4	83943.6	97799.3	76459	72473.6	79203.4	59038.8	88663.2	71519.5	107785	83727.8
K00689	0	2.33	6	6	0	1.33	2.33	0	0	18	1	1598	0	8	0	0	221	0	0	0	0	0	6	4	6	0	0	10.67	0	0	0	4	0	0	29.33	15	2	0.67	0	0	0	2	2	0	2.67	0	142	0	0
K00690	23185.7	2183.33	58216.6	45432.8	5053.12	2585.3	8670.46	19257.3	876.08	5233.16	31402.1	3294.24	2933.35	31701.2	3925.29	6976.71	74443.4	1519.83	2016.37	7212.28	4681.17	3937.31	75073	1914	6128	50724.4	972.9	36065.2	5141.59	56814.3	15725.9	5011.43	40208.7	6268	1044.49	1493.97	4176.08	16903.5	747.75	1572.83	1999.17	830.5	23519.4	4536.34	6847.16	2384.13	16153	2046.33	9892.43
K00691	1236.47	434.39	712.4	14042.7	4863.25	1778.34	26797.9	4458.2	1179.56	1174.33	62.4	1709.71	3397.4	117	17462.6	7307.34	6020.47	254.6	4034.88	2433.11	49	1920.46	13486.9	3238.25	2292.68	3079.4	891.77	1024.31	187.8	1169.14	2082.33	234.06	2100.2	1622.93	1687.19	674.7	1592.71	871.27	556.77	4083.7	1005.6	13100.7	620	3086.69	6947.46	1896.5	1899.79	2195.67	920.67
K00692	7.04	9.5	33	9.46	0	20	14.75	2.75	0	6.79	8.61	2	2.68	16.29	4.75	15.29	5.29	1.75	0.29	3.5	0	1.93	14.46	14	0	10.25	24	10.32	9.75	7.58	82	49.21	7.78	9.5	191.25	398.43	66.5	2407.21	0	132.75	14.5	6	6.82	3.22	9	7	653.25	6.79	4
K00693	0	0	30.33	70.67	1.67	484.84	4.67	0	2	0.67	0	1.33	33	0	0	7	0	0	0	0	2	0	0	23	0	0	2	0	6	3.67	18	21	0.67	2	74.33	0	4	0	0	17.17	4	8	0	0	2	1.33	0	2	0
K00694	886.6	2777.58	7925	17934.8	805.85	1202.48	5131.86	510.18	308.22	178.18	1165.18	318.18	766.09	917.45	1918.39	776.63	443.08	319.5	1595.29	5628.5	386.46	202.02	634.92	494.34	267.8	615.77	307.8	538.29	224.03	445.69	500.57	5359.73	275.71	80.16	5187.14	6126.01	2663.29	2506.82	349.75	2308.8	393.21	740.01	717.24	2213.92	4857.99	1445.29	1797.67	775.16	2300.45
K00695	0	11.68	34	20	0	1.34	0	0	7	0	0	0	0	18.83	6	0	0	0	0	50.5	0	0	1	42	1	1.34	0	0	0	26	4.5	0	0	8	45.5	0	12	0	0	6.34	0	0	0	0	0	16	0	0	3.34
K00696	63	2044.75	78	53	62	616	135	84	88	48	70	103	91	50.08	96	152	47	35	153	185	41	43	81	140	99	181	93	1137	66	107	27	397	30	45	183	164	154	110	681	660.67	73	180	83	174	93	92	635	141	170
K00697	9805.78	2896.5	32645.6	30248.3	2180.6	9519.8	5705.61	7764.51	219.89	2468.24	17780.3	1285.43	14789.9	17089	11280	4239.21	37004.3	518.83	713	1238.2	371.46	1646.69	38546.9	13994.6	1835.67	24857.7	961.94	17775.4	2692.63	28807.8	9015.44	7088.15	19938.2	1577.33	7647.82	7373.68	4817.61	9236.44	1137.25	3219.41	1413.87	577.34	9945.09	2885.09	355.7	2294.09	11136.7	1091.5	4905.75
K00700	65266.7	62765.7	62890.3	57447.4	78862.5	88752.9	75564.4	91759	44633.2	53644.2	85833.8	79059.4	66803.1	70365.2	66243.6	77025.6	80690.6	82991.5	67507.4	52404.3	96574	59709.8	86146.9	59146.9	66538.8	83994.7	98736.3	83640.4	55514.3	81808.3	91038.9	54672.1	90232.8	62620.2	68279.3	34490.8	43749.4	61535.7	54739.9	66415.2	81759.7	80612.5	46885	66174.9	51381.5	66487	56246.6	84265.6	77948.9
K00701	0	9.84	2.33	0	0	0.67	0	0	0	0	0	0	0	1.75	6	0	0	0	0	25.25	0	0	0	0	0	0.67	0	0	0	0	0	1.5	0	0	22.75	0	9	2	0	19	0	0	0	0	0	5	0	0	1.67
K00702	737.74	1309.86	115	126.07	1760.17	663.38	559	1911.17	6050.69	489.43	242	369.04	2071.5	370	2879.5	1084.79	284	151	2405.1	2208.04	1536	459.04	447.86	2405	3294.43	5168.33	300.74	2240.31	164.17	642.97	35	274.86	653.17	3857.43	1242.57	93	477.21	173.5	291.07	2715.5	356.17	642.64	716.84	534.12	2307.45	1710	1585.29	1560.26	1665.74
K00703	46183.5	59324.3	61158.6	56467.3	73501.2	79569.7	73702.8	78702.8	42973.8	53364	92173.3	87187.7	65241.9	71523.5	59072	67839.7	87354.1	81349.1	63070.8	51807	92569.5	34005.1	79473.5	57825.9	55294.7	77114.8	100495	71408.1	66370.4	76546.7	93920.8	52443	87129.9	51780.8	67831.7	32572.5	35231.2	63631.3	53712.7	66521.6	63442.6	71356.1	45490.3	46066	49417	61834.3	53690	77293.5	59238.5
K00705	65600.8	55169.6	58410.4	41230.1	68942.1	74877.1	68139.2	83429	32127.2	52908	84640.9	67764.4	43215.4	69669	51802.9	66113.1	76118.6	81132.1	54438	47420.4	95330.2	45683.3	84288.5	36616.9	54766.9	82340.2	97277.1	74424.4	50861.6	68652.3	88316	48777.8	78653.7	50675.1	57583.6	25979.6	33091.1	61450.6	47137.9	60355.2	65647.7	60566.3	43787.7	59542.1	42108.3	59867.4	49397.4	69050.8	61731.9
K00712	0	29.33	166	7	0	21.33	38.33	1	0	21	1	799	0	28	16	0	117	0	0	4	16	6	3	2	8	9	126	13.67	4	4	24	18	6	4	193.33	133.75	174	11.67	37	94	0	47.5	41	0	53.67	668	1946.22	23	6
K00713	0	0	0	0	0	0	0	0	0	0	0	0	0	0	0	0	0	0	4	0	0	0	0	0	0	0	0	0	0	0	0	0	0	0	0	51	0	0	0	26	0	0	4	0	0	0	22	0	30
K00720	0	98.94	660.17	2175.5	98.42	1054.67	64.67	28	0	96	76	8	156.25	450	297.33	26	6	4	3	18.73	11	10	23.67	21.67	8	43.25	52	11	23	8	159.67	1287.83	9.43	19	2316	1834.5	419	177	121.17	270.93	24.5	78	147	63	0.67	461.5	984.5	86.67	56
K00721	17003.9	16517.1	8741.89	18614	51468.2	65695.9	37331.6	38503.7	37333.8	35210	1546.02	35725.2	57576.4	3192.08	43232	50905.7	43786.7	4559.5	33114.6	7164.65	3759.92	29209.9	22063.1	53089.8	30279.5	27547.6	4086.33	33858.9	1798.68	38545.8	24314.3	4127.32	33429.1	26859.1	11643.2	18662.3	20573.3	14108.2	27223.7	32596.8	42619.6	66763.9	17354	23516.9	35755.6	44286	34863.5	63228.9	36786.9
K00728	13	177.4	0	0	36.4	24	41	10	11	15	4	25	10	0	0	19	19	9	17	312	21	23	23	8	30.8	596	8	28	4	8	0	7	3	25	7	20	0	8	8	4	0	2116	9	4	2	109	25	145	12
K00729	0	6.75	0	2	36	0	0	0	0	0	0	0	0	0	0	0	0	0	11	4	0	0	0	3	0	0.83	0.33	0	0	0	0	0	0	1.5	75.67	10	13	0	27.57	19.67	0	0	16	4.17	0	0	0	0	0
K00737	0	2	18	52	0	74	0	0	1.5	0	0	0	49	2	0	2	0	0	0	0	3.29	0	0	27	0	9.43	0	0	0	2.14	0	7	0	0	0	0	0	5	5	33	0	5	2	0	0	0	29	0	3
K00743	40	0	0	0	0	0	0	0	5	3	0	3	7	0	0	6	13	0	40	0	0	0	0	0	0	0	0	0	0	0	0	0	0	2	0	0	0	0	0	11	0	0	2	0	0	192	73	0	0
K00748	39202.7	12305.2	38089.5	27579.4	53063	44853.3	46316.9	40938.3	20614.9	66211.5	19825.8	69612.3	58651.3	59898.3	36669.2	37560.6	66840.4	73330.9	21242.3	2874.64	75046.1	39230.4	71748	54799.8	26797.7	36512.9	4493.3	31863	19563.7	54014.2	91520.2	11244.2	79129.6	23548.9	8260.1	13318.9	50869	49208.8	15601.3	28932.5	26595	33111	18705.7	19429.2	48217.4	22488	47297	31264	16566.5
K00752	1412	441.34	117	45	2078	635.67	121.67	414	115	41.42	23	104	815	42	147	981	170	59	214	1565.33	1395	218	321	566.67	1062	4911.5	262	3639	49	140	471	68.83	221	1003	336.67	450	87.12	669	100	1098	387	280	391	108.5	46	405	627	306.5	1182
K00754	16260.1	12069.4	1665.18	1419.84	4093.51	19622.2	15210.3	11387.5	2111.84	717.67	3240.88	49371.9	3121.67	43645.8	4680.16	3105.44	4697.16	77238.7	5501.11	6915.5	75478.5	19989	15256.6	2085.34	6863.12	1206.99	1612.6	3675.67	36662	2949.67	61087.2	9706.91	44668.5	5455.67	9263.82	3559.72	7067.39	52359.3	3318.17	4308.86	13341.3	5602.01	1784.29	13490.9	7340.84	4238.65	11744.2	2024.32	2821.15
K00756	17288.4	49725.7	24782.5	39825.9	17961.5	43616.2	29321.8	27808.3	15579.2	20394.2	65479.8	54280.4	15186.5	52392.2	20889	26485.9	13046.8	75386.8	28321.2	31813.9	86620.6	9438.34	21465	11026.5	27866.2	32059.5	94339.7	37558.4	46999.5	13443	60611.7	41252.4	9639.56	27241.4	61835.9	19747.5	21251.3	12725.4	31127.7	29508.8	39614.9	37565.1	13649.2	30223.7	13277	26583.9	12556	33010.8	22138
K00757	36245.2	29371.3	57098.3	40037.2	46092.2	57077.4	58063.3	60683.7	36572.4	34842.3	83284.3	34487	42492.8	24905.9	49478.6	57128.2	76647	10156.7	49287.5	43165.2	15670.3	33828.9	51114.3	37300.7	32720	62295.8	97652.8	66393.9	34390.9	76989.5	21755.7	44286.3	47091.5	28066.1	51468.8	26274.6	28215.4	47475.1	49846.3	51110.9	34550.4	44186.1	38595.5	34250	56873.3	46030.2	46600.8	61810.9	64089.7
K00758	10060.8	2923.27	35028.8	28610.8	1908.87	5010.55	5972.75	7836.18	277.29	2402.34	17841.8	1117.16	14654.8	17381.9	5781.47	4186.36	37211.1	549.83	642.33	1444.89	385.46	1706.19	38730.2	13793.7	1877.4	25033.8	1469.45	17894.4	2695.77	28629.3	9349.32	9227.54	20059	1604.73	6865.31	6404.18	4399.53	9330.98	1123.49	5170.36	1451.27	665.34	9802.73	2881.59	551.17	2134.23	19020.1	1049.67	5132.7
K00759	33539.8	50176.6	61767.3	58873.6	44263.6	71220.9	63566.8	54704.2	20258.5	49086.5	84409.1	67569.7	46519.1	70915.3	54759.6	56440.5	68282	79743.7	38146.2	37077.3	93149	25180.8	76478.4	41522	42349.2	71502.7	98221.9	60778	50707.9	55182.7	92450.3	53230.1	81229.2	39764.8	70940.3	30832.7	29995	58897.3	37965.8	59488	52400.2	49555.8	31089.6	36195.5	21681	44529.4	47498.3	53928.3	46812.3
K00760	58361.7	80125	84253.2	58710.9	79857.4	78712.2	80632.6	73169.6	44035.5	53890.2	147476	84459.4	53941.5	78282.7	63282.9	70421.6	83683.9	83196.9	61805	52757.3	94600	57415.4	73482	45771.6	59104.1	78167.8	190717	73460	80622.7	76424.5	92355	91915.2	89400.7	54374.1	121452	48830.4	86680.4	66599.8	78328.1	79001.1	72019.2	86644.4	51063.8	64408.2	73869.5	65972.6	66565.1	79666	64088.5
K00761	42772.3	57851.7	62639.9	57558.9	67025.8	78036.5	75185.6	72312.3	41343	53164.6	84781.1	82480.7	65613.2	70787.3	60152.3	69240.2	79203.6	80992.4	61475.7	47470.1	93529.2	36751.3	80486.7	57629.2	55049.4	77548.1	99191.6	71267.7	51133.2	75195.4	93098.2	53665.5	88463.8	51559.6	71323.2	36013.2	38764	64534.6	51521	68677.6	64050.1	78484.8	44658.2	47028.7	44755.9	65245.4	65450.3	78610.4	61065.1
K00762	62969.7	67170.6	66591.3	60154.6	84796.5	93031	82338.3	92785.3	46370.8	92132.9	85852.1	87729.7	83966	71254.6	66502.1	80159.7	84342.5	83521.7	71984.6	64754.3	99693.5	62397.6	88045.8	74166.2	69796	85861.6	100506	84363.6	52016	84096.8	93355.9	54838.3	90671.4	65689.1	72917.5	37325.9	47314.1	66110.8	57579.5	73046.5	83228.1	82942.8	57354.2	70786.7	60403.6	80074.9	70247	91785.2	83760.9
K00763	36474.3	57188.3	63175	59766.5	34577.4	70306.6	47007.8	67171.9	25372	39404	84934.1	71203.2	43902.1	70815	42026.3	52087.2	67549.3	80923.9	45840.1	47404.8	93310.2	23223.8	77291.8	37259.1	42973.7	71711.9	98416.9	63812.8	51016.4	57576.6	91407.8	54756.2	70300.2	40433	73929.8	28545	73120	61729.9	44485.4	54163.2	48715.4	49076.9	40852.8	42295.2	61040.7	54002	56402.1	53663.1	54299.9
K00764	72745.3	75898.6	64534.3	60330.9	118424	104411	112453	107845	61133.3	84122.6	86112.6	95529	93483.6	71439.3	91240.5	105231	102808	84664.4	91908.1	69332.1	101033	69492.2	105840	84152	84564.6	89210.2	101995	98797.3	52504.9	96274.9	94287.2	55000.4	98153.4	78374.3	74015.3	39979.8	53385.2	71916.9	66412.9	96038.8	88661.5	104781	62706.9	77420.6	76164.9	97698.6	89538.6	118911	98125.7
K00765	56083.4	54929.2	62679.8	56656.8	74714.6	60718.3	57462.8	54048.4	39864.3	50732	83798.5	32288.7	60214.7	28413.8	53951.8	63717.3	78727.8	7181.92	52687.3	39345.9	17817.4	48111.9	74047.2	54206.8	54628.9	70725.1	98275.3	66097.9	30705.4	70041.2	24012.5	51511.6	51276.6	51266.6	69202.9	34192.4	30268.4	32285	45209.8	59421.5	62343.3	67566.1	40005.8	47826.5	42992.2	62015.3	63877.5	74202.6	47327.9
K00766	17184.5	34730.4	33302.6	32868	59049.4	49600	44320	35253.8	23005.1	35755.8	58469.3	27254.1	46673.9	11076.4	47512.4	46484.1	28213.2	5571.85	33678	24454	7953.59	23316.6	23314.1	43931.6	33738.6	27159.6	95492.7	34084	12667.6	26962.2	25036.2	47524.6	24501.8	31424.1	67674	31589.7	25470.6	17362.2	43346.8	46856.2	30917.6	47539.4	27617.4	26774.2	38322.6	41984.6	51171.1	56982.3	42845.3
K00767	42078.8	31572.8	41656.5	43552.9	63715.1	66275.9	57244.3	46364.2	34009.7	37329.4	21132.2	74314.5	54293.6	62792.6	44957	51058.2	71255.9	77667.1	41422.7	25605.8	81926	45199.8	75586.3	50734.5	39926.7	55010	5641.65	44885.5	24769.4	59891.3	92650.2	14063.8	84614.3	37155	21748.2	19756.1	26089.7	50835.3	19977.9	40086.6	35134.9	60444.1	36550.6	35440.3	40085.2	44784.9	57729.2	57991.6	36997.1
K00768	45737.5	41169.3	60645.3	33069.3	54189.9	58718.3	39091.6	52402.2	27134.2	32729.2	83102.8	68227.6	47663	68087.6	37227.8	38096.9	56755.9	79059.1	39164.9	28305.3	84614.4	40508.8	74911.8	43376.5	33439.6	48913.4	96993	63067	50241	56006.6	89571.4	52165.1	69205.1	31144.8	63980.7	27230.1	30861.3	52032.8	44189	41991.7	28215.9	43973.5	34727.1	43186.2	31009.2	42013.4	43591.6	48002.5	48649.7
K00769	10385.8	2907.93	33011.7	25452.5	3696.03	2373.06	30976.4	9946.02	1448.85	3096.58	17773.8	1694.71	15840.6	16516.7	27463	11336.5	42175.2	569	4570.02	1393.21	367.13	2598.08	39237.5	15119.8	3424.57	25270.9	1429.17	18640	2653.11	29803.8	8537.85	7029.08	20959.1	2689.16	2916.14	3874.35	2303.46	10965.6	564.69	5568.65	1780.88	1938.82	9794.24	2791.52	4252.2	1928.05	17884.6	1581.85	4757.76
K00772	2963.5	6263.05	2640.5	5274	3810.99	12342.8	1559.92	5934.25	951.65	3811.75	1197.85	7311.6	14877.9	665.25	6478	6139.73	1094.58	198	1891.92	1269.23	1072.25	1193	1623.17	14192.7	5122.7	1534.59	509.83	13906.5	382.83	5011.92	464.97	1648.83	7163.5	4947.23	5164.17	3506.5	3539.07	1035.17	3576.07	3037.62	8142.32	4555.25	3754	6154.17	732.5	7646.75	4146.25	3354.17	2596.17
K00773	61024.5	62851.2	64015.4	59446.6	80136.1	84435.3	75463	77457.3	42828.2	89135.3	84897.1	82713.2	78998	70935.3	60010.1	71098.5	83043.4	81172.7	61696.7	47758.3	93875.5	56401.3	85330.1	70032.5	60228	78333.8	99417.3	71464.1	51264.2	76042.1	93400.9	53199.1	88760.4	56173.3	71328.8	35985.7	77809.4	66178.3	53458.1	69009	71396.6	79680.5	46133.7	57696	73422.8	65414.9	65726	78776.5	60831.9
K00782	16880.2	6973.55	32988.7	34562.8	39272.7	21854.5	33892.8	27352.4	14596.6	31593.1	17892.3	20171.1	38724.2	17368	32674.4	33649.7	57633.6	2176.33	14171	1802.56	664.25	17652.4	54363	36800.6	15821.3	30331.8	2218.78	26799.5	2916.83	41483.6	21297	4148.58	33608.7	13434.1	9378.2	10444.6	7115.53	13826	12307.7	21831.9	18259.4	22477.5	16042.4	4129.74	10595.8	19383.8	29379.9	26397.8	15065.3
K00783	56712.5	60806.2	60874.5	57175.4	66376.9	79622.8	75091.3	71104.3	41250.7	53488.3	83998.6	82285.7	65652	70522.7	59642.9	70035.1	78049.4	81110.7	59907.1	47197.2	93699.5	55026.4	84788.4	57881.5	58924.5	77108.4	99242.3	70564.4	51144.2	74170.9	93114.4	52799.4	88531.8	54641.3	69325.8	34817.9	74637.5	63230.3	51083.1	67394.2	70666.6	77296.3	43688.2	55414.2	71690.4	63122.6	64733.5	74526.7	55066.3
K00784	35149.4	42481.6	76572.1	42636.4	48177.8	44749.1	57280.3	68414.3	32385.2	36749.3	146849	35981.9	44935.5	32574.5	53872.4	56863.8	68824.7	11275.8	51596.6	44335.6	12790.5	36171.3	62702.6	39389.2	41194.2	49621.7	189505	63441.1	59924.4	71004.5	22550.3	83125.9	41061.8	37716.9	111625	42404	38415.8	27109.2	74809.6	59327.7	43538.1	52967.5	53801.7	48005.6	50609	54701.2	41824.7	66564.8	65899.8
K00785	4.92	1.17	4.33	13.05	0.5	0.33	7.42	2.03	1.49	0.33	10.13	1.79	1.83	2.96	1.79	16.5	9.31	0.5	7.52	18.35	2	4.28	10.66	0.83	2.66	8	1.57	7.17	2.33	6.98	4.33	1.37	2.49	0	107	52.29	0.62	3.5	0.5	12	1.66	1.16	2.67	5.33	0	4.66	1	2.34	2.33
K00786	1104.8	3419.8	487.53	12365.2	1746.47	537.11	988.34	2413	241.4	1669.13	841.79	256	1228.87	280.63	6050.67	1131.11	285.54	1313.53	1624.04	1875.05	1171.7	479.73	296.77	991.67	3101.17	446.83	640.37	1339.24	4338.87	422.44	599.27	2551.53	173.07	3520.53	2719.15	969.1	3252.03	381.57	352.24	1540.25	293.4	359.13	687.93	1133.47	6265.37	923.1	818.17	830.49	1932.7
K00788	57243.5	57981.9	63190.8	63545	92407.5	93893.1	98684.4	71483.1	46803.9	66944.1	85358.8	93129.2	95290.5	71589.3	91219.3	83593.9	98755.4	81659.9	68335.9	43095.9	88012.7	59895.3	96576.3	88656.4	66068.4	69239.9	100783	74396.4	55315.2	81806.3	98196.5	58951.2	95663.6	61066.1	76705.6	39614.6	84456.7	61553.1	58047	76727.7	67709.3	72648.6	44271.7	49853.5	81122	74195.8	71270.6	82130.7	59469.4
K00789	62087.5	69724.2	66164.3	59964.9	85063	86589.9	82762.1	79507.2	45617.8	91560.6	85269	83962	82340.8	71731.8	64427.4	73763.5	84004.9	81892.7	66431.8	54858	95787.8	58172.8	87329.2	73842	65961.5	86675.4	99762.1	75682.2	51590.7	78509.5	93522.1	54429.6	89758.4	61994.5	74590	37867.4	86556	67332.1	56068.1	73500.2	73120	88122	53172.3	68584.3	79074.1	76083.9	68365	89184.5	72999.9
K00790	73321.7	93479.1	91399	87142.1	88743.6	109082	91471.3	96600.2	65688.3	95815.9	150177	92039.8	90273.9	81327	82567.6	90918.6	90809.8	85668.5	93710.9	66896.9	102339	66181.2	92174.7	78915	74155.8	109404	193647	99161	82456.3	94652.4	95057.8	95694.4	96018.8	69297.7	136580	57495.5	97562.7	70439.3	85825.7	90627.2	89549.6	100294	58252.2	83169.6	85067.9	89568.9	78106.8	107885	96472.1
K00791	67740	64162.8	66827.8	59619.8	111258	100685	102468	99236.1	52447.6	114898	84945.1	90236.8	99687.6	71120.3	82135.8	96274.5	98147.6	82802.9	73619.5	48515.8	94005.2	64926.2	101814	90324.9	71302.8	83619.8	100660	76803.6	51533.9	84900.3	103847	54132.1	96690.4	65236.5	72731.7	39066	84188.3	68697.9	63008.5	87760.6	81557	107231	49657.4	62000.8	90067.4	77328.6	81087.3	95053.3	67624.1
K00793	47895.9	42727	65340.9	45233.1	70615.5	71491.4	62128.9	63582.1	33980.6	74791.6	84308.7	77455	68157.6	70414.6	56111.6	57511.4	75577.2	77838.6	40894.1	21684.2	82167	50729.1	77071.9	61783.3	43711.4	57463.1	98744.4	56500.8	50763.8	66147.9	93439.5	52960.7	84449.9	40054.8	70917.2	34009	73763.6	54961.4	47319.9	50522.6	40945.2	60593.6	35420.5	47644.5	62701.5	51763.4	69511.8	59733.7	48943.7
K00794	48794.2	47245.4	66287.6	45238.7	70879.7	72353.6	63761.6	63794.4	34085.9	75233.3	84293.5	77847.5	69794.4	70841.6	56191.2	57791.6	75930.9	78032.9	41367.6	22681.2	82991	51292.1	77361	63520.9	44102.8	57525.6	98771.7	57427.5	50799.6	66293	94043.8	54285.3	84731.1	40341.8	72381.1	35705.8	74808.1	59009.2	49937	50827	46289.1	63075.7	35570.4	47914	62661	52529.9	62508.7	60143.2	49069.7
K00795	11859.3	4652.8	36239.5	28785.2	4576.11	10706.2	8727.74	8073.68	2576.71	38354.3	18016	1880.06	29194.1	17247.5	11217.2	6203.6	38241	707.66	6137.07	1615.38	805.13	2419.68	39497.9	26880.8	2840.99	27464.6	2244.63	20164.4	2994.77	30419.2	10029.2	8506.67	20667.3	2714.16	6149.19	8147.85	42260.1	11673.1	2276.52	6651.03	1221.36	779.59	10894.3	3003.75	29153.8	3021.47	27170.2	1730.17	4840.99
K00796	43232.3	38833.4	66783.2	36664	65819.8	60245.3	57972.6	48661.6	28583	72216.5	83239.6	72968.6	65195	69059.1	51382.4	46393.4	66382.4	77791.7	34614.6	22360.2	80494.5	45602.8	74206.4	60763.4	35878.9	42955	97346.7	43574.8	49732.2	57640.3	92965.2	53356.7	82192.3	32346.8	71451.4	32886.7	30332.1	51135.3	43419.7	49409.6	30740.1	51564.9	34859.3	34574.2	36485	41048.9	58755.2	50749.3	29660.9
K00797	10405.2	30428.2	26894.9	20190.2	11201	39901.7	24560.8	15037.2	10238.9	8165.98	66139.8	53026.8	10599.4	53247.5	26127.3	16137.9	7710.61	74499.7	22486.2	23429	78262.9	8917.53	13918.8	8932.6	15064.5	23548.3	95005.6	18186.2	46881.3	15440	70739.8	44229.4	8434.9	14870.2	65967.3	23658.1	22178.3	8537.07	32611	25913.8	11436.7	18718.8	18687.4	18886.7	20046.3	14260.8	18403.8	29410	32586.5
K00798	26421.2	21292.2	7055.19	8001.05	38326.1	35347.8	38261.4	23564.7	20693.5	28408.1	868.42	16801.6	44744.4	2063.95	34568.5	33755.9	23065.6	2701.19	22690.1	11083.3	2669.42	37638.3	25627.6	42608.5	26933.9	16784.2	3567.5	19623.9	1173.63	23541.2	23869.6	9236.9	23291.1	23526.4	16713.2	13147.1	18284.1	16457.7	15080.3	36811.3	26441.8	36857	17544.5	21267.9	26185.1	23134.6	33826.1	31375.9	16281.6
K00799	31125.1	16970.6	116034	110175	16700.7	62702.2	26578.8	24394.4	1422.89	46195.8	57871.6	4205.95	98278.5	56047.9	43688.2	17066.4	113404	1890.47	3449.6	5567.62	1386.86	6137.33	122000	94003	11466.7	77241.1	10756.3	54949.4	10004.2	89093.6	99383.6	66162.5	60815.4	10991.5	47682.7	47240.1	56358	60828.1	3990.7	36258.4	4494.5	3351.74	36457.2	11150	30746	14746.6	129629	4208.86	17166.4
K00800	61005.8	62881.6	66552.4	59512.9	80304.3	84607.3	75450.3	77434.6	45538.2	88620.9	84913.4	81761.7	79095.8	70990.6	61600.7	71029.3	82909.4	81140.5	61714.2	47766.5	93883	56379.3	85335.3	70373.5	60152.4	78310.8	99429.9	71430.3	51249.8	75365.5	93453.4	54161.3	88845.9	56193.3	73077.4	36764.7	39423.9	67119.8	51960.2	70772	71543.1	79673.3	46097.9	57773.4	45153.1	65820.4	66530.8	78984.7	61421.9
K00801	15382.7	5320.69	504.56	409.67	24.5	1568.17	228.67	8	1308.67	42.33	847.5	339.99	313.34	262.41	107.66	1177.33	2252.33	143.34	321.99	267.59	364.33	19222	4937	110.67	4491	166	74	125.67	16.34	2099.34	39.67	78.66	7054.67	3420.67	3430.03	919.5	176.66	27.34	145.5	435.14	7555.5	1143.5	270	10823	131.34	370	937.39	676.33	543.66
K00803	763	1986.04	3028.6	2637.29	1719.8	2556.84	1437.34	757	422	279	267	1012.29	594	352.17	667.5	705	334.5	390	1776	7749.45	1736	319	835	477.34	990.6	6421.26	356.08	934.93	184	375.5	8769	1778.66	312	758	1704	674.5	1923.16	842.5	832.5	2885.64	357	5149	842.5	1266.17	5103	1279.14	753.25	1098	1024
K00805	24489.6	68648.9	51067.3	70156.3	28141.7	59593	44524	44009.3	25432.6	23779.5	129615	67461.7	23156.2	62268.9	33748.6	37777.6	22834.9	82123.2	45480.2	59372.5	94829.6	17473.6	24710	16537.4	38267.6	56284.7	187308	50286.6	77547.6	26127.2	63088.4	82431.4	45908.1	36081.9	120301	37375.5	34857.1	44439	64600.6	53052.1	49879.2	51761.7	29997.1	41347.3	31594.4	45288	20713.7	53845	48500.2
K00806	62631.1	78858.8	87196.4	60904.2	81994.7	87767.4	81646.7	83848.3	44579	92908.7	148464	84652.5	80867.4	78663.7	69047.4	75347.3	84185.9	83392.4	63603.6	53255.1	95442.4	58678.5	87458.9	71636.3	63101	81015.7	191650	78848.9	81077.8	78469.4	93734	93223.6	89740.6	58295.4	123709	52048.5	87679.9	67126.1	78222.3	81558.8	79385.1	87678.4	52379.2	69860.4	74542.5	72717.9	68013	81388.6	64868.6
K00808	22	2133.4	1223.67	1076	914.48	886	248	63	27.33	544.67	39	78.5	13088.2	163	8745.08	964.5	97.2	16	67	100.4	36	44	1036.8	12905.5	1570.33	137.2	92.5	117	48	310	229.6	2485.13	21.9	1405	1715.17	1850.5	1179	2052.25	123.1	267.83	67	115.67	107.5	59	50.53	382.5	129.5	167.5	148.8
K00809	403.5	509.95	1099.99	2088.17	12409	10465.4	179.01	1118.5	1169	704.67	826.5	4923.33	1387.5	673.92	609	1540.5	4164.5	10	3428.5	148.25	19	4965	492.5	1126.34	465.5	164.92	718.5	366.5	143.5	1441.17	2713	330.16	6290.67	357.5	1542.58	4046.5	375.49	2243.5	1305.5	1763.62	6275	1161	2157.5	332.67	436.17	6492.83	2127.5	11006.8	2970.17
K00812	38298.8	51741.9	33405.1	7108.45	94024.7	74893.1	89849.5	41748.6	42097.6	96010.6	64945.5	84963.9	85602.7	52298.1	80134.4	67539.4	57732.1	77751.2	42264.7	22520.8	81112.7	54534.8	57201.1	79728.5	43972.7	34069.5	97924.4	23897.2	47695.8	43654.6	89285.4	47238.1	75519.2	37281.4	69530.5	38525.1	78108	53187.6	57350	71412.7	46532.1	95356.4	31814.1	44551.3	76712.5	63266	54194	70127.2	44147.3
K00813	14794.8	8431.92	31551.6	25415.5	4765.62	4178.88	11311.1	23171.2	809.71	14978.2	17947.3	1923.56	5969.51	16283.6	2069.14	10557.9	41114.9	1376.33	1054.99	10223	6149.46	4102.18	42769.8	3592.5	11445.2	31659.6	1242.45	22756.9	2758.77	28867.1	8237.68	3860.62	20339	11302.8	1281.02	2165.35	1159.62	17194	1544.75	16011.3	24630.5	11374.3	13596.4	8841.25	568	10256.9	17323.6	9812.67	6789.03
K00816	0	5	0	2	0	0	0	0	0	0	0	0	0	0	0	0	0	0	0	4	0	0	0	2	0	0	0	0	0	0	0	0	0	0	60	0	13	0	25	8	0	0	16	0	0	0	0	0	0
K00817	59205.8	64451.3	70370.3	61967.3	80213.8	68518.2	61348.8	62298.4	42757.4	61155.3	84490.8	34424.8	67034	30907.8	61436.9	67349.5	82935.7	7623.09	60050.6	45465.6	18380.3	52137.1	76609.5	60325.8	59026.7	73643.7	100449	69344.5	31486.4	75600.5	35604.3	61982.4	53443.4	55769.1	80300.1	42515.9	82229.5	42801.3	52282.4	70854.5	66905.3	74127.4	43418.6	56592.2	75033.8	66332.2	72905.5	79561.9	64140.1
K00818	24924.9	16205.1	6396.21	17048.6	53035.2	24457.4	32576.2	15478	24078.9	30698.2	1438.17	16064.5	30590.9	1163.79	27146.1	30659.3	23197.9	694.19	20573.5	4764.72	909.92	35806.4	23410.5	29042.8	22665.7	12478.9	3050.33	12041.9	979.96	22167	6039.11	2774.86	23981	19907.8	10843.6	11054.5	50755.7	9033.91	15535.9	28893.8	26033.8	38995.9	8902.3	19386.6	47753.1	22780.4	34287.4	31033.4	13755.6
K00819	3022.52	3154.15	4503.87	546.11	12855.7	9570.6	2514.5	13983.3	7517.81	3036.73	217.1	8342.98	10661.6	516.41	2908.01	6231.09	9361.7	119.67	5948.03	697.98	175.67	8709.9	1102.88	8946.34	4007.41	1131.32	1153.5	2909.42	295	5162.63	1903.44	1224.79	8909.92	3311.25	8769.04	8527.5	43629.2	6201.51	11275.7	6108.64	14061	20180.7	4927.59	3853.11	39330.1	13967.2	9483.21	22323.8	5155.73
K00820	40484.1	51578.6	68387.8	61703	68525.9	82347.4	70641.2	60356.5	33788.3	74409.8	84961.9	79129.2	65241.9	71916.7	63286.9	59605.2	73629.5	80862.1	60908.2	42078.1	88185.2	30494.3	76176.4	59205.1	41397.2	71919.6	99113.9	64690.6	51183.3	67720.9	93699.9	57608.6	78507.1	38692.3	77311.7	39954.6	81130.1	58874.4	47752.5	54951	60525.1	64299.8	45017.2	44748.4	70294.9	58391.2	61728.1	63954.8	60574.6
K00821	42497.7	43577.9	57180	41952.2	32149.8	37502.6	25330.3	36822.1	21207.2	12968.2	82680.5	17920.6	30284	27414.5	36062.1	32084.7	53040.7	6279.17	40245.5	31193.2	12220	33193	51129.4	25898.7	29905.6	53748.2	95875.4	55205.8	30007	53173.3	18434.1	50104.2	34514	27688	59421	26458.7	21655.4	25278.1	37633.3	28163.6	28570.3	26991	31737.5	43810.5	25128.3	40527.2	34203.5	42889	44668.4
K00822	156.25	2607.5	3357.09	1793.37	1400.48	2094.25	554.75	167.75	127.33	823.67	269.75	150.5	13368.5	983.88	3959.08	950.42	403.2	53.75	261	318.9	56	100.5	1369.05	13066.5	1618.33	426.83	1115.2	280.75	350.75	666.38	10587.7	7332.63	139.02	1571	5688.42	5299.89	2565.5	5841.25	327.6	4825.98	355.5	307.67	525.75	189.5	302.03	1002.5	10566	323	743.05
K00823	9955.93	4153.38	31551.9	27049.2	3802.29	3500.14	6875.42	7814.68	398.39	2022.41	17757.8	1891.02	2522.68	16857.1	5550.39	3754.96	37467.2	545.83	1402.08	3144.37	412.21	1959.69	38952	1759.09	1686.75	25244.7	868.3	20940.4	2648.12	28422.7	8592.99	5302.12	19987.8	1562.83	3879.92	2872.85	4160.56	9522.48	783.4	3394.77	1034.87	3793.17	11433.2	5255.51	565.17	2089.84	15404.8	1150.51	5798.7
K00824	3113.67	6033.8	6622.94	15520.2	5636.15	4976.47	4396.6	9903.37	1468.53	37494.9	690	1936.33	29421.7	929	11521.8	7515.3	7559.9	768.6	6573.87	3404.96	1637	4035.33	2678.04	27398.5	8574.66	2199.85	985.9	12062.7	621.87	5581.33	1401.77	5015.91	601.7	8699	10796.1	4912.03	5364.06	4863.1	4610.47	3961.22	32422	1852.47	3685.34	9267.73	1472.86	11828	4798.72	3849.73	13871.1
K00826	57491.1	84803.6	91935.5	62636.1	88651.8	94488.2	78573.1	74665.1	46890.3	90381.7	140548	90126.5	107181	78201.4	68842.2	75800.8	91347.4	82134.4	65860.7	49634.8	93111.2	64878.6	86144.1	98068.5	65160.1	76466	190333	76185	61826.1	79191.6	97373.9	94951.8	97609.8	60330.8	126074	58984.1	47576.8	66505.9	81317.5	77592.3	85290.9	100443	50986.8	63424.8	52944.1	77000.3	71923	91243.7	67422.8
K00827	0	0	0	0	0	0	0	0	0	0	0	0	0	0	0	0	0	0	0	0	0	0	0	0	0	0	0	0	0	0	0	0	0	0	7	0	0	0	0	0	0	0	0	0	0	0	0	0	0
K00830	373	862.27	1308.16	2011.29	7890.92	1739.67	798.67	54.67	1597.47	258	91.5	72.5	1147.75	849.29	6795.08	2133.15	1306	18	399.67	178.09	93	2235.9	247.67	1103.5	301.4	189.3	201.87	129.5	81	341.38	378.28	2377.83	1490.62	346	3017.58	4634.17	1322.66	344.5	463.33	2655.63	1128	4367.83	533.5	441.27	134.67	1533	3749.25	607.84	1563.92
K00831	40863.9	35794.4	43404.4	57689.5	56822.5	63983.3	55375.9	65160.4	37781.7	84117.7	20391.5	27025.1	75290.3	20387.5	47490.1	65570.7	73428.5	7840.18	59109.8	40804.6	17037.5	30975	69117.7	67761.4	52527.8	71662	6856.27	66742.2	5350.06	69341.6	32956.1	14481.4	42900.8	50535.8	17505.1	19798.2	29826.3	31046.2	23827.8	47780.7	61654.9	63470.9	36041	38322.5	43628.6	63249.8	62311.1	75399.3	55872.5
K00832	16497.6	14197.2	33537.3	27484.6	10099.9	23414.2	25542.5	29267.3	1294.64	15905.3	18415.1	48465.3	8752.84	59771	7013.98	12056.9	44223.3	72357.7	1771.29	13244.5	81708.9	4659.69	53516.2	5246.86	13634.2	34203.7	2839.6	28590.3	19312.7	29695	87366.6	11528.6	56692.4	13184.5	8170.8	5723.33	6245.37	52533.1	2592.5	23972.3	25535.8	17827.9	15811.3	12739.8	1221.25	17904.3	32495.6	10745.2	9765.77
K00833	42158.5	14165.8	35471.9	31821.7	81943.5	49913.7	54144.7	51640.1	25629.9	43555	18522.7	70412.1	44234.4	59865.5	39207.8	39661.5	71086.6	72164.6	21796.9	6936.52	75380.6	43358.5	72600.9	41442.5	35000.2	35000.5	5159.55	35021.2	19849.4	55513.5	82284.3	8777.98	83663.1	32092.2	9894.78	13521.4	55728.6	51136.6	20926.9	39513.6	25877.1	35597.5	21140.5	23507.9	49957.9	29116.1	56166.5	41724.3	31157.1
K00835	25344.5	5732.22	31481.6	25306.7	632.62	2191.89	5844.42	7723.51	1523.89	1811.67	18493.8	1351.55	1504.02	16259.4	1828.05	4752.01	37123	661.17	801.32	1457.58	677.79	20800.7	42545.6	887.34	4736	24856.3	1086	17822.3	2546.78	30168.1	8021.91	3213.62	27032	3498	950.52	1352.35	244.45	8688.15	175.25	2212.72	8313.87	1276.67	9621.73	13469.9	467.67	1096.73	16216	1246.16	4609.61
K00836	9895.6	482.8	30087.7	28786.5	1340.46	5418.13	5570.74	7756.4	208.56	1903.76	17742.6	1037.48	1448.76	16249.3	2025.02	3348.35	37019.5	513.91	527.55	1096.66	365.13	1602.9	37586.3	908.27	264.67	24789.7	651.52	17757.9	2580.85	28326.2	16790.5	7018.17	19964.8	133.83	3122.78	1465.01	2443.31	12395.4	796.89	2547.27	1028.2	388.01	9826.34	2763.76	360.75	1831.17	18797	907.67	4161.11
K00839	104.32	80.63	660.57	12165.1	26	21.67	1368.37	46.4	1.14	5.29	48.08	5.86	18.51	60.16	13.6	15.51	83.07	11	4.92	227.82	37.29	26.14	73.62	2.67	0.67	75.35	58.43	65	53.52	55.85	56.32	490.91	49.25	5.83	406.43	782.81	167	188.22	75	138.25	29.37	22.67	37.77	182.13	22.5	118.71	157.38	6.62	625.19
K00840	9783.44	284.97	29360.1	24859.6	992.13	1046.8	5613.09	7699.51	171.89	1793.91	17611.3	1006.27	1361.34	16019.4	1727.73	3277.55	36922	497.16	482.29	1033.94	320.13	1571.69	37470	828.01	234.34	24598.6	495.67	17664.4	2521.1	28182.9	7918.4	3098.64	19919	81.66	314.22	923.69	175.79	8492.49	87.75	642.16	770.87	247.18	9727.23	2743.26	234	1737.84	17532.8	593.16	4049.27
K00841	335	2492.3	1714.02	14219.7	1493	16530.8	9943.6	6075.2	529.2	414.8	213.9	49258	772.4	42396	3001.6	491.8	7182.7	71362.6	683.2	4045.4	74441	255	9759	398	2055	511.4	496.4	1533	16148.2	598.5	59998	485.2	36445.2	1885	5366.75	763.62	655.6	27243.6	301.2	793.2	21495.8	472.8	275	525.4	381	761	516.22	562.4	724.6
K00842	4	0	0	0	0	0	0	0	0	0	0	0	0	6	0	0	0	0	0	0	0	0	0	0	0	0	0	0	0	0	0	0	0	0	48	7	0	0	0	17	0	0	0	0	0	0	150	0	0
K00844	990.75	382	178	26	3663.85	3185.8	1575.6	2282.5	2879.35	4224.5	22	1578.25	2430.9	35.5	3460.2	9714.2	4398.75	87.5	2632	143	31	1566.7	14075.8	2148.25	5559.4	3036.8	236.25	4161.7	101.5	2246.35	157.85	34.25	2370.35	4573.9	283.5	197.5	871.8	1827.75	2324.65	3738.15	658	2221.85	1657.6	536.4	6630.9	2085.55	8182.35	4414.7	1566.25
K00845	97819.9	111616	111958	78385.8	105770	149962	157165	127344	78386.9	84871.3	198208	154677	99895.1	128053	124681	130652	127203	157223	107447	79106.1	181897	100002	126358	87989.4	94059.4	121316	282258	119564	89971.7	114871	156196	129746	153060	83122	172062	74061.6	64715.2	78117.9	126484	116674	131491	114085	78928.8	108952	92948.8	121531	95512.2	141534	107294
K00846	0	0	0	0	0	0	0	0	0	0	0	0	0	0	0	0	0	0	0	0	0	0	0	44	0	0	0	0	0	0	0	0	0	8	14	0	0	0	0	0	0	0	0	0	0	0	0	0	0
K00847	86341	76586.6	145132	121876	97910.2	96472.2	116399	97530.6	55943.4	82347.7	176605	91728.5	89773.7	109053	90407.8	101431	169216	85610.8	73493.4	66744.6	97411.1	59661.5	178368	80520.7	71014.6	139933	191299	117175	70850.1	144285	110120	98057.4	132394	63596.1	120157	53990.1	47622.4	62037.4	87387.1	98102.8	84569.3	89430.3	77394	69883.3	79032	79601.3	93675.7	102673	80574.9
K00848	25324.5	22648.3	54867.5	28329.8	42256.7	22897.4	70231.6	38143.7	15470	43195.5	82655.2	15370.8	31641.1	24078.8	56935.9	53291.8	65781.3	7547.63	34023.3	42335	8513.07	15738.7	59338.4	28974.3	29409.5	42025.1	95192.3	47425.5	33522.2	47591.1	9220.12	43154.8	32078.2	25172	51968.6	18731.1	23200.3	15629	36787.5	44624.1	17642	28311	39367.3	24229.9	57138.7	35468.9	38503.4	40027.1	32801.9
K00849	51413.6	47952.2	60029	54930.3	50883.9	68413.9	66003.3	64282.8	33943.2	46430	83269.9	72439.4	46004	69617.7	45385.4	60095.8	79119.8	79230.6	57583.1	40168.2	90066.4	48520.4	82146.5	40043.3	52391.2	69264.6	97334.9	66059.2	50361.9	69797.7	71892.4	45793.9	85867.5	49012.7	60902.1	27660.7	30100.6	50695.3	45499.8	49648.8	67250.2	56927.1	37342.1	44249.9	41740.3	45582.6	47123.9	65283	48034.1
K00850	125225	146351	111678	83924	162977	152217	148044	176860	98019.2	145271	216616	119596	140937	90750.2	124003	158562	130124	97575.7	156339	127183	124964	117919	126441	124267	142733	153970	290276	173993	115109	145055	87872.7	129742	120358	133947	172651	72693.7	132164	82434.9	142205	142334	175402	160873	109880	152704	160612	162863	104912	189735	172518
K00851	10989.8	4125.81	38761.7	48782.9	2431.39	11082.1	8974.77	8011.91	2157.83	2141.46	18092.3	2468.09	2310.91	17530.5	7117.11	4748.31	41792.6	830.18	1589.6	3987.94	837.34	1787.73	39435.1	1456.5	931.66	26891.9	2260.72	23431.3	2924.3	29833.1	20847.4	11271.9	20668	583.33	13721	6911.79	5620.58	13659.5	2466.04	7568.72	2495.83	754.97	10815.8	3286.94	676.37	5636.24	22286.2	1503.79	6132.61
K00852	38640	52842	66936.4	58096.1	46561.6	75013.1	59977.6	66440.8	34823.2	70137.9	90120.4	73652.2	53112.9	71375.4	40589.5	57675.6	66598.9	82055.5	60336.2	67216.3	97801.6	25331.2	68743.3	45296.4	42980.5	76757.2	98984.7	91072	51705.4	71707.6	71963.2	53749.5	69060.1	39904.9	75093.2	33267.2	39235	38930.3	48986.2	56692.1	72613.7	52414.8	54169	59663.1	51857.9	71760.8	51221.2	71535.5	69718.8
K00853	12713	2727.74	32858.9	25314.1	1946.27	6003.14	8514.14	8161.01	9197.75	2482.51	17818.3	3674.03	6068.18	16231.9	2814.96	7203.01	42448.4	665.83	8784.33	1801.13	786.17	2457.98	38997.1	5197.17	2002.3	30397.4	816.83	21354.9	2638.94	34958.5	10002.4	3569.93	20996.7	1609.83	2049.35	3357.35	1744.87	11648.4	2011.25	3864.59	2179.87	3943.34	10597.7	3638.85	1344.5	4915.56	17230.7	2387.33	5581.66
K00854	51736.9	60038	63707.3	35760.8	62433.9	78627.1	84287.9	80983.4	45900	37563.6	78742	38246.4	59302.2	26177.5	59589.9	77558.5	80848.9	12853.1	94684.4	85761.3	21775.2	32349.7	74341.7	51783.1	52393.6	80441.1	98228.6	107809	17532	82763.8	22546.4	51571	53230.8	47771.5	68109.8	35694.8	51685.7	34414.2	52851.2	59331.4	89296.1	73020.3	72838.5	73426.1	94900	90296	59103.7	82428.7	78979.4
K00855	10020.3	679.14	32037.4	26256.2	776.87	2049.39	5707.08	7770.51	244.22	1932.84	19345.3	1030.56	1784.43	16916.1	7347.14	4042.96	37103.6	527.83	544.33	1281.49	322.46	1606.19	37726.2	1369.17	285	24837	1257.95	17789.4	2620.44	28408.1	8622.35	4817.46	20029	273.33	2409.72	3154.85	1249.79	8990.48	306.25	3119.98	901.87	501.67	10078.7	2735.92	392	1365.23	16329.1	731.33	4343.54
K00856	441.5	870.48	1702.5	2412.5	9271.33	3860	3147.17	78.5	4511.67	323.5	138.5	142.5	2035	586.5	3257	1946.5	1418	23	643	112	114.5	2961.5	355.5	1761.5	680.5	208.85	779.08	303.5	236.83	381.17	1322	1342.83	1658	781	3364.26	2946.83	2028.07	504	998.9	5844.33	1432	4826.17	1397	513.17	395.5	1282	3033.25	708.67	1622.5
K00857	26722	40812.2	59288.1	43548.5	34175	47353.6	55156.1	43544.1	16033.4	42109.8	82019.4	62025.9	28416	67145.5	37741.7	40123.9	65856.9	75832.8	19549.1	23864.3	83451.3	20721.1	72607.1	24196.8	29096.8	50037.1	95791.5	34034.9	48826.3	45765.2	81426.8	47858	37909.4	26155	63765.3	26466.3	61606	28172.3	38064	51482.8	42085.6	51046.2	27270.8	25744.4	49510.4	30097.3	38428.9	38520.6	28129.7
K00858	61034.5	64971.2	67428.5	59705.9	80314.3	84722.8	76132	72464.6	42850.2	89138.9	85783.6	82732.2	79152.5	70762.8	61155.4	71108.5	83086.9	81183.7	61760.7	47902.5	93915.5	56408.8	85366.1	70120.5	60289.4	78432.6	99446.3	71498.3	51287.5	76048.8	93419.7	54212.3	88782.4	56175.8	77646.5	36974.6	79350.2	64998	53756.2	69975.7	71649.6	79794.5	46137.7	57900.4	73587.3	65461.4	66103	79079.2	61822.6
K00859	60263.8	61618.2	65691.8	59336.6	71376.1	83687.2	72344	77065.3	40907.5	88893.9	84877.1	82539.7	77494	70991.1	58489.3	68968.9	81550.1	81072.7	59337.1	45602.3	93239.5	53371	84948.1	68802.9	59482.7	77818.3	99365.6	69907.1	51243.5	75570.8	93390.9	53986.8	87181.4	55415.4	72380.7	35680.1	78838.3	64909.3	53252.8	68119.6	70255.6	75021.8	45946.7	57223.7	73202.6	64488.9	64014	78238.7	59863.4
K00860	19150.5	6877.64	33350.2	26792.4	50584.7	12436.1	34184.8	23429.7	13079.8	28549.8	18838.3	8074.2	22409.6	16750.7	26233.7	27681.2	52889.5	809.5	12602.6	2638.23	796.13	10326	54993.7	21367	12190.3	31305	2506.37	23864.4	2984.44	40240.8	9061.49	3815.78	35190.4	10135.6	6609.97	6197.19	6632.76	13610.1	11389.3	22144.4	11880.7	24502.3	14193.1	9052.33	14611.3	16876.1	34610.9	23248.1	22204.6
K00862	13	201.2	868.67	41	58.53	44	55	17	14.33	24.67	7	36	12	6	152.83	20	21.4	11	27	321	21	25	79.6	11	41.13	606.4	12	84	4	11.67	47.2	602.93	6.8	40	256.67	149	94	1710.5	27.2	63.33	46	2148.67	25	14	10.73	124	26	162	37.6
K00863	11626.3	7335.41	31944.1	40339.4	2893.34	5277.5	15525.4	8863.5	3010.71	2485.17	18686.7	2410.73	4026.45	16627.5	5364.43	5226.87	40492.3	2859.03	5939.55	20180.8	2069.11	2188.87	39488.6	2924.85	2781.95	28493.8	931.8	21208.2	6838.65	30097.2	8193.34	6567.54	20751.7	2139.53	4170.68	2899.48	5964.54	11722.4	957.56	7473.58	22807.6	5531.39	11219.7	9168.5	15175.5	3886.9	9268.38	3062.64	6257.66
K00864	42420.9	63140.8	63719.8	77956.8	70901.1	83054.6	60087.4	77676.7	29903.6	40207.5	86194.2	78088.1	52675.9	71513.3	41809.2	58976	77058.8	81457.9	52317.8	61369.6	98324.3	27661.2	68770.8	45710.9	51030	76489.3	99579	90097.8	52073.2	67458.6	83407.4	55920.7	71579.9	48965.9	74897.9	34893.9	45703.7	66321.5	52370.7	61216.8	95415.2	91436.1	53707.3	70336.4	46845	79663.1	62348.5	72279.7	70052.6
K00865	42453	44314.1	89478.1	80565.1	64781.8	54795.4	66827.9	67645	24936.6	51102.8	105056	65294.8	39822	85944.8	46676.2	56539.4	108401	79610.7	41032.6	41720.5	91163.6	20386.5	99442.6	34296.3	44588.5	83322.1	97400.7	78437.8	52806.3	82527.4	87430.6	51413.2	95268.7	42020.4	65881.6	25900.9	27649.3	61640.4	41323.3	51070.6	69812.1	46084.1	43265	36950	33835	51348.2	65590.5	56450.2	49385.6
K00867	10042.3	1049.44	35158.2	42299.6	1807.43	4020.18	5828.34	7844.88	245.91	1873.24	17794.7	1847.56	1476.16	16721.2	5674.82	3659.76	37176.3	691.93	556.19	3628.78	395.46	1653.68	38645.2	900	296.99	24987.8	1314.68	18042	2630.3	28332.8	8880.78	7214.78	20033.5	155.33	4838.36	5065.97	4264.44	10661.3	1212.62	3890.26	1293.13	584.8	9886.9	2915.82	540.53	1841.39	18518.6	1047.74	5133.93
K00868	57831.6	52507.2	117788	101568	56831.4	46778.8	73985.4	76267.8	29118.8	51566	126075	23544.1	58244.5	60848.9	59180.4	65118.4	145076	10985.8	58659.5	47766.9	19730.2	25451.3	143550	50746.9	48571.6	118024	100208	105337	55209.8	119060	35362.9	56006.2	108163	45677.4	66214.4	27244.4	72627.6	72503.6	46406.7	52988.4	52468.6	49570.6	54153.8	43095.3	65841	48522.6	59173.3	59990.9	71090.2
K00869	200	260.54	340.15	13971.1	197	1247.97	234.27	98.2	177.2	56.4	39.4	1450	879.9	253.17	90.6	651.3	797.2	177.6	2025.2	2266.23	39	317	63	703.67	135	106.4	625.4	298	131.7	274.5	869	305.03	325.2	143.5	625.3	1482.12	1415.33	1105.6	2701.2	1269.2	5644.6	12928.3	762	2877.4	4878	1094	376	526.4	321.6
K00870	95	0.67	152.33	19	60	174.67	905	216	0	14	9	469	43	299	25	142	101	487	0	16.25	458	12	105	12	0	48.67	92	50	289	19	401	22	32406	0	23.92	0	33	849	0	1	4	13	11	0	92	0	0	22	24
K00872	25566.8	41167.8	58696.8	54129.8	18775.9	27086.1	23260	29168.8	11957.4	21300.3	82391	8334.77	13414.6	27281.1	14447.4	21713.4	54758.8	4589.93	19184.9	27480	14337	8543.58	47470.4	9372.09	22492.3	60398	94463.8	39979.2	29222.3	38629.9	12390.4	43145.5	26812.1	21329.9	61277	22091.4	14989.6	47486.7	30568.4	37575.7	32850	31709.9	22985.2	20886.8	4077.17	24965	24838.8	21658.6	17250.9
K00873	76836	97491	140048	88558.6	91010.1	90483.7	91670.4	92545.1	48563.1	93888.2	230407	87339.6	84101.8	102996	77024.3	78686.1	123073	86713.4	71566.1	64215.6	97156.4	62177.8	125320	72742	66547.2	108961	284625	98142.8	113185	108571	110730	138205	110996	60369.8	174625	67568.9	96065.1	81691.9	103267	98161.8	74663.2	93585.4	68532.1	73713.1	81846.5	75612.4	77155.7	87649.6	73330.6
K00874	66727.9	51581.5	92002.7	96480.4	78303.9	71379.4	100144	75880.7	36002.4	50159.2	102060	71944.5	58007.8	84515.9	73020.1	70675.8	120257	79904.6	67576.2	50426	93953.6	45254.9	119229	52975.9	47074.1	93452.9	99553.9	100331	53856	98451.7	80932	52773.1	100062	41698.3	68474.1	29070.3	77706.5	66875.1	50840.8	59538.7	46721	53519.5	61053.3	64897.1	87272.6	62743.7	53923.5	66223.4	70973.7
K00875	2	5	55.67	51	28.08	37	37	10	3.33	16.67	4	0	13.25	55	183.08	7.5	0	0	6	1.4	0	0	28	5	6.33	0	15	51	12	0	65	1509.33	2.5	0	886.67	1326	153	748.75	12	91.33	30	61.67	63	14	10.33	49	72	51	17
K00876	54317.3	80517.2	81874.1	44768	82281.3	84806.7	105817	106607	50987.8	89013.7	148441	86920.2	73378.7	76039.1	82797.4	95045.5	88078.4	84026.7	78513.8	58200.3	99648.3	45962.2	103031	63960.7	72765.8	82484.7	191831	84207.3	80980.5	87041.6	83575	85809	88794.9	67335.1	119244	45069.1	89845.3	65624.2	80692.9	96666.5	63556.8	103304	52403	60268.6	94528	70659.5	68084.6	93507.9	78885.9
K00878	24458.3	41922.5	57172.1	52755	26145.8	30382.6	31435.4	31178	21470	12130.4	83250.9	13154.5	19783.6	26680.7	24515.3	30005	52472.8	7433.46	38108.4	34536.2	11717.5	17882.8	45236.8	15153	27359.5	54108.8	95313.7	54416.3	34011.8	50664.9	10617	45477.9	30106.1	26587.8	63493.1	23339	63163.8	15564.5	36681.6	26646	21607.6	32705.8	30942.2	32046.5	52286.4	32952.4	34824.9	34916.8	40084.5
K00879	26633.9	8108.36	31272.7	24998.2	2021.52	2706.71	7827.3	9687.78	2716.64	2291.86	18516.8	2238.76	3998.87	16126.3	3777.55	6396.49	37691.7	3853.87	5374.82	17888	2609.69	21626.3	43027.8	2959.17	7186.46	26371.1	896.51	19271.4	6729.15	29306.5	7918.95	4308.68	20473.7	5755.63	1150.48	885.52	4418.79	9230.34	1092.72	4788.32	9114.73	3365.27	18512.7	16297.1	14071.7	7566.45	9539.2	7587.24	8803.3
K00880	11687.2	4835.04	31765.7	25115.6	2003.57	2831.63	12321.9	8714.68	4173.57	2037.48	17934.5	2404.7	2732.33	16085.4	2795.21	4961.92	38568.1	1406.33	3771.7	7465.59	1447.17	2117.54	38974.8	1859.5	2310.93	30060.6	619.07	22293.4	2720.91	31104.8	8034.95	3850.09	20948.6	2075.33	903.29	1572.63	2947.12	9045.95	538.52	2521.32	1355.53	4969.33	13936.3	3883.96	6929.2	2401.89	9088.23	2334.88	6238.79
K00881	428.29	856.29	490.43	87.58	554	232	1890.28	415	317.14	134	137	193.86	566	60	621.43	414	183.28	302	1624	5134.86	342.29	183.71	301	431	217	356.86	101	397.86	70	226.43	26.43	75.86	98.86	35	86.43	106.71	305	228.57	122	1649	167	585	381	1226.57	5130	868	370.86	639	451.29
K00882	33589.5	49249.2	59362.5	69115.6	24944.2	53792.6	47344	48030.1	21133.8	22192.3	83713.9	59996	22417.8	69400.4	26346.3	36566	64211.5	79861.5	45467.6	51845.2	94289.1	16063.3	60917.6	16419.8	37437	69482.5	96219.4	62181.3	50393.5	53215.3	78688.9	48456.8	64649.2	36332.4	64904.1	22330.7	26419.2	54663.4	36188.8	43780.5	87100.6	38012.5	35491	37899.4	28600.3	41880.2	34406.8	43932.3	42352.3
K00883	2080.34	1677.37	5591.09	7526.94	1378.1	7927.47	4600.43	235.22	2138.22	186.99	273.82	726.64	1144.41	795.67	3729.01	1312.09	1115.72	146.25	5346.86	553.99	408.46	130.05	1921.76	820.84	256	2139.97	357.98	2327.97	165.32	1640.18	767.95	5447.35	725.87	289.16	3869.47	4122.2	1510.58	5098.51	153.85	1767.11	239.84	263.51	272.88	1145.87	127.03	506.25	2267.57	920.04	630.67
K00884	19645.4	807.95	61006.7	45837.3	1559.52	1926.05	8939.67	15348	378.04	3578.5	35236.5	1925.85	2699.18	32088.1	3686.76	6560.71	73737.5	1010.66	940.52	1995.82	632.46	3147.97	74974.4	1642.5	484.66	49202.1	1462.9	35330.2	5014.44	56247.6	16001.6	7191.96	39790.6	191.33	1704.14	2156.64	541.41	17150.2	202.85	2599.63	1578.53	319.83	18625.7	4387.42	551.2	1613.39	23887.4	1220	7606.25
K00885	9879.95	303.5	31369	24763.9	606.37	928.96	4410.84	7660.95	160.57	1781.88	17606.3	996.2	1325.25	15973.9	1703.29	3257	36811.9	494.33	468.07	889.23	319.17	1570.54	37418.4	816.83	231.66	24560.9	397.24	17597.8	2475.25	28121.9	7861.75	2854.95	19886.6	91	190.62	527.92	208.12	8370.76	96.25	506.06	750.16	148.66	9220.13	2488.12	194	555.18	8202.71	577.55	3482.09
K00886	70	548.3	2530	2397	296.33	2577.92	252.67	90	104.17	29	113	56.5	109	420.58	1004	348	161	16	98	342.15	34	54	183	48.5	81	273.59	322.33	130	76.33	142.17	1702	2035.83	115	45.5	2889.01	1900	2852.07	258	956.07	3025.1	524	331.67	414	183.17	274	1129	9813.5	270.67	1250.67
K00887	5026.5	10527	1847.02	14298.7	5055.4	3558.63	5159.93	10738.2	822.2	13109.8	395.9	1764	4655.9	165	987.6	7168.3	4318.7	1083.6	904.87	12129.4	7184	1595	5402.67	2827.5	11981.3	8899.4	348.4	5020.67	266.2	632.5	484.83	750.2	624.2	11984.5	6343.94	962.12	1660.1	5491.27	798.2	8359.2	23843.8	13366.1	1493.5	6153.4	336.67	14674	2159.22	9628.07	3477.6
K00889	0	0	0	0	0	0	0	0	0	0	0	0	0	0	0	0	0	0	0	0	0	0	0	0	0	0	0	0	0	0	0	0	0	0	3.33	0	0	0	0	0	0	0	0	0	0	0	0	0	0
K00891	68410.5	60179.6	95867.3	84803.5	87997.6	91926	83401	87111	50476.8	79849.6	103345	87703.7	82343.2	87121.1	69550.4	80001.8	120980	83476.6	75012.4	53913	91724.3	62955.7	119683	73569	57795.6	94735.9	101317	101456	54381.6	109575	101373	57778.1	111616	53651.9	73996	39292	44919.3	66412.4	55028.3	61823.7	59769.1	77806.9	62853.8	67753.7	63996.7	74798	82807.7	90390.8	77941.9
K00892	9961.78	489.96	31349.4	25126.2	616.12	967.55	5625.08	7717.51	222.22	1800.84	17690.8	1017.56	1366.68	16209.4	1816.64	3576.96	37012.6	519.83	479.33	1194.56	317.46	1583.69	37606.3	826.67	245.67	24734.7	1089.45	17707.2	2553.44	28234.1	8036.35	3199.13	19978	87.33	505.22	1611.85	178.79	8677.48	93.75	2137.47	822.87	164.17	9410.73	2662.92	356.5	966.23	16150.6	583.83	4095.2
K00895	14154.5	8729.25	2121.67	270.5	45542.3	16780	30529.1	34270.5	9096.45	38496.2	244	7088.15	24120.2	153.25	21986.2	30887.3	16012.2	2165.5	8835.75	6999.65	4130	9527.95	21037.5	22156	20301.8	8426.55	1292.5	9073.2	422	8412.1	10115.3	1357.5	6961.6	18417.2	1224	2058.25	5555.05	9093.25	7394.15	25482.6	6848.1	25261.6	4464.35	7183.4	9665.15	19280	15260.4	24106	8780
K00897	9	461	786	636.67	59	101	30	8.67	14	10	57	672	39	37	483.5	16	10	4	11	498	4	0	113	16	25	53.5	55.67	25	34	3.5	0	58	12	4	702.33	558.67	955.5	49	236	196.34	92	309	101	59	64	651	1775	46	399
K00899	1877.86	4552.91	2874.14	4351.37	1175.07	1347.8	5389.81	1998.82	4067.39	522.91	310.21	1096.81	1091.26	329.41	1186.1	2078.71	5553.31	198.5	2522.64	1827.84	605.46	878.73	1360.58	766.67	964.9	4603.78	248.43	3106.93	164.11	3346.75	126.4	1339.42	941.17	852.33	6574.17	2405.06	1942.5	1188.15	1449.09	1252.5	781.04	8535.92	1278.24	3386.08	2235.33	3207.59	2434.75	4931.99	7159.62
K00901	27970.9	41663.6	57226.3	40092	48152.5	53719.8	62194.9	35740.3	21741.3	34599.2	83155.7	68742.5	31137.4	69604.1	40411.2	37594.9	65368.9	78388.1	26626.7	25477.3	86532.5	19920.2	72076.2	26692.9	26034.1	57623.4	96787	42919.3	49701.7	43774.1	91815.6	49217	72350.5	23484.5	59160.1	28140.5	17004.8	57123.9	36719.4	54532.9	41450.5	48390.3	26743.4	22855.4	10037.7	37043	43231.5	44360.7	21186.4
K00903	0	0	0	0	0	0	0	0	0	0	0	0	0	8	4	0	0	0	0	0	0	0	0	0	0	0	0	0	0	0	0	0	0	0	77	50	0	0	0	0	0	5	0	0	0	0	0	0	0
K00906	10032.7	620.06	31788.6	25507.6	1032.12	1812.55	5711.83	7790.26	275.22	1928.05	17802.7	1054.56	1719.5	16674.2	2127.14	3654.42	37138.3	538.58	536.04	1236.56	337.46	1615.76	37730.7	1247.67	285	24869.5	1831.82	17798	2779.33	28375.2	17992	6472.25	20031.6	204.33	2668.47	2656.53	909.29	12265.8	160.75	5133.35	942.87	254.67	9953.91	2745.7	425	1242.23	18019.6	655.04	4206.95
K00912	37923.7	11537.3	37936.5	27457.4	49938.7	44220.9	46193.9	40867.3	20210.1	66180.5	18202.8	69409.7	57660.3	59801.6	36534.5	36679.8	61816.1	73327.9	20944.3	2784.14	74976.1	38990	71584.5	54118.8	25424.3	36130.5	4472.55	31762.4	19548.7	53615.2	91371.2	10762.9	79043.6	22190.6	7010.27	13158.9	50598	47718.1	15548.3	27838.5	26192.3	32605	18189.7	19359.6	48114.4	22201	46457.7	30827	15586.2
K00917	1583.82	6101.73	1005.65	26448.3	1915.42	1330.47	9301.35	1772.62	3936.95	675.07	644.2	1228.95	2705.65	322.5	4720.1	1398.05	2976.22	1741.6	5469.7	20900.5	1407.45	896.33	1675.75	2091.75	3882.25	2973.99	521.78	1541.25	434.83	1028.95	170.75	423.2	729.12	3524	2778.63	1090.12	5937.7	1835.95	717.69	7865.89	22162	5341.22	6445.59	6584.4	16868.3	4183.5	1897	2545.74	4419.52
K00918	614	1373	100	152	630	339.5	2654	906	433	120	216	436.5	593	55	708	427	229.5	680	2070.67	5740	341	414	438	412	1708	1035	113.5	506.5	133.67	486	43	106	222	1632	224	181.5	2513.5	356.5	344	1604	453	512	4626.5	1094.5	6634	1362	528	795.83	2181
K00919	61173.5	62715.6	67366.8	59578.6	80139.8	84334.7	75374	82446.3	42725.2	89127.9	84915.1	81920.7	78782	70951.4	60365.9	70801.5	82849.4	81154.7	61703.7	47688.9	93891.5	56374.3	85308.1	69743.4	60230.4	78362.3	98758.6	71186.1	51187	75683.8	92621.9	53817.4	88767.4	56044.3	72085.7	35747	78692.6	63967.3	53510.2	68117.7	71413.1	79593.8	45558.7	57757.7	73426.6	65436.4	65547.5	78867.7	61377.4
K00924	3618	1166.94	3751.31	369.01	1331.66	1732.83	296.67	5120.34	64.67	38.51	24.67	307.5	477.08	422	3847.42	115.17	77.93	22.33	454.33	121.18	76.67	343	1325.73	357.17	187	101.02	878.92	417	243	1956.33	2139.96	3644.07	6866.7	77	2355.81	2265.34	1115.92	800.17	268.36	3005.05	223.33	283.34	1116.5	370.03	243.61	1173.08	9519.75	840.7	735.06
K00925	52590.9	87295.7	84080.5	58708.7	88025	85556.4	89269.7	91044.6	46357.2	67949.2	148549	85608.7	73041.1	78075.6	67340.3	81916.6	85878.6	84650.8	70282.2	66494	103080	42300.2	88325.9	62101.2	70912.6	88797	190853	90264.5	80819.8	80368	91471.2	89364.1	90489.8	66501.8	117614	50204.3	44406.4	70223.1	76532.8	96205.7	95149	94187.6	51096.5	61956	50992.4	78814.5	74477.9	90957.5	65154.9
K00926	35156.1	34962.8	90790.6	114376	11165.2	35634.2	32916.3	54636.1	16563.3	9091.95	105488	17549.3	16471.4	42172.8	24103.9	39734.5	87291.8	9284.38	34631.5	43435.9	15619	17208.8	85083.6	11462.8	19921.3	78997.8	97072.7	89400.8	37179.9	76146.7	25632.5	50455.8	47258.4	17768.5	56765.2	23080.3	24443.7	29015.1	38626	30746.8	47391.8	40703.2	55280.7	51003.1	40819.5	56952.6	44508.2	46270.4	44967.8
K00927	59813	62924.9	65967.8	59570.6	79111.8	84282.3	75398.6	77438.3	42796.2	89111.9	84911.1	82687.7	78243	71050.1	60347.9	70371.5	82996.4	81172.7	61562.7	47763.3	93832.5	56282.3	85335.1	69528.5	60038.9	78235.3	99408.6	71432.1	51267.5	76028.8	93450.9	54031.3	88753.4	55985.3	72479.2	36625.7	78996.4	64645.3	53634.7	68870.7	71179.6	79529.8	46121.7	57732.7	73446.6	65381.9	65514	78729.7	60844.4
K00928	87884.3	111824	121234	95043.3	105723	133293	133873	122229	58410.7	124922	159795	145213	104967	137336	98950.4	114515	146793	157425	91149.2	84860.9	183879	77876	158056	90204.8	96636.7	136820	192702	119082	81358.3	123999	164260	95995	127829	89692.9	135156	60047.8	99210.6	88373.2	90251.8	109121	122221	129222	78814.5	87316.4	106549	103466	96524.7	121792	102184
K00929	14119.5	40073.4	23628.3	2831.34	25684.4	24099	47994.3	28150.8	22147.5	26943	64847.5	17263	25115.5	8136.05	37514.1	34926.4	27629.8	4942.37	27740.3	18401.3	6118.07	14959.6	24352.1	22881.3	26348.7	19394.2	94556.4	34400.5	31137.7	27434.5	1129.74	40360.2	11727.1	23880.7	58475.6	20661.9	23157.3	5849.51	35424	33795.6	110652	41623.5	13039.3	32249.4	25917.4	29224.6	20154.8	22380.8	28717.4
K00930	51774.4	49873.7	64983.2	58508.9	75246.6	58941.3	57415.5	51785.6	40763.2	75327.4	83830.3	33001	71404.6	28473.3	55665.9	60140.6	76001.4	6740.52	57863	34986.4	12656.9	50207.5	69293.2	65267.5	48040.5	65350.4	98487.2	64671.2	30762.1	73662.9	24057	52044.6	51140.8	44402.1	67341.1	34362.4	32320.8	28586.1	47599	53329.5	41633.4	60225.3	39858.3	51848.8	43941.4	60470.3	64175	72789.8	57429
K00931	55380.8	58004.3	63158.3	59321.2	74596.8	74493.8	67810.7	56253.2	37093.1	51583.7	84710.1	77916.5	58721.9	70484.6	57509.8	64462.7	77702.4	78053.1	51969.2	40954.2	89914.1	48011.9	83225.5	52568.9	52411.8	70949.5	98689.2	65821.2	50807.1	68330.7	82905.4	53642.9	83841	48741.8	70186.8	34814	31503.4	35254	46985.2	60012.2	64291	58224.8	40828.6	50254.4	35793.3	61272.3	63281	75208.5	58407.5
K00932	9867.91	279.96	30774.4	24814.2	601.12	935.3	4553.47	7663.11	160.22	1786.55	17607.6	1000.56	1335.5	15985.5	1706.89	3259.17	36841.8	493.83	472.04	1016.27	317.46	1568.26	37429.1	818.67	229.67	24572.8	400.24	17614.1	2486.58	28140.7	7825.85	3043.49	19904.6	76.33	172.22	870.71	163.79	8486.17	83.75	466.72	752.17	148.17	9223.46	2578.7	194	554.19	7803.24	578.54	3657.71
K00933	0	0	0	0	0	0	0	0	0	0	0	0	0	0	0	0	0	0	0	0	0	0	0	2.67	0	3	0	0	0	0	0	0	0	2.33	0	0	0	0	0	4.67	0	0	0	0	0	0	0	0	0
K00934	0	0	0	0	0	0	0	0	0	0	0	0	0	0	0	0	0	0	0	0	0	0	0	2.67	0	0	0	0	0	0	0	0	0	2.33	0	0	0	0	0	4.67	0	0	0	0	0	0	0	0	0
K00936	34229.4	107069	55436.6	24098.3	75267.7	85532.4	122453	81493.3	29700.4	73357.3	133692	119736	62739	104783	116453	85346.6	57256.2	160379	52198.7	84962.6	180750	41279.6	77152.3	50941.4	80937.8	43845	192257	50958.2	115207	30127.4	136600	100817	99154.1	77189.1	126917	56179.6	54385.2	93343.2	71871.6	102862	107941	104669	48819.1	56993.2	71453.1	74864.5	57399.4	79933.5	67056.7
K00937	48956.6	28555.3	40123.4	43708.5	69990.5	63163.1	51345.4	53837.4	31668.3	39370.2	20803.4	32460.2	55351.1	20560.2	49294.4	66549.8	76895.3	6939.75	54580.9	28937.2	10770.3	49750.6	80792.5	51160.2	45480.5	65977	6843.8	60930	5109.7	66473.9	33177.4	13815.3	52077.5	41378.7	15876.6	19203.9	25828.9	25744.1	25060.1	41753.7	67521.1	53777.7	34476	39512.6	44642.6	52350.7	76691.1	62842	49785.5
K00938	63	100.54	9.15	13958.1	30	177.47	60.27	34.2	6.2	19.4	27.4	799	10.4	158.5	41.6	5.8	118.2	143.6	15.2	2237.23	37	25	11	4.67	12	45.4	118.4	229	39.2	27.5	10	164.53	17.2	0	206.3	64.12	488.33	41.6	98.2	160.2	30.6	42.3	133	84.4	16	31	27	92.4	193.6
K00939	61328	63570.7	66409.3	59626.1	80219.8	85896	75836.6	77462.8	44991	89568.4	84939.6	83269.7	80803	71117.3	60460.3	71780.5	84722.4	81122.7	62585.2	47848.4	93896.5	58143.3	72677.6	71467.7	64604.2	76856.8	99327.1	72483.1	51242	78601.3	93571.4	54401.6	90449.4	60758.1	72897.5	36946.7	80253.1	65633.3	54053.7	70425.6	71920.1	90298.4	46331.7	60522.4	79313.9	65783.4	66146.5	79612.9	61791.6
K00940	42021.9	37459.3	63509.8	46226.1	59911.4	52508.6	52390.4	30316	20718.7	70408.3	82713.1	65705.5	55122.9	68046.6	46883.1	38294.2	61722.5	74762.1	18135.9	9659.4	77495.6	41686.5	71451.2	50127.3	29073.1	39129.7	96570.7	34205.5	48917.9	48860.2	91879.1	51831.6	45962.2	24878	67079.6	30350.1	59566.5	28263.2	42335.8	50278	28602.3	42924.6	26526.2	30164.5	46672.5	30500.8	52116.2	37547.4	21278.5
K00941	47667.9	49414.7	63875.6	59484.6	57121.6	71074.8	67903.6	48308.5	33587.8	74419.4	84583.1	77523.7	68703.2	70928.7	58682.7	55671.3	78473.4	78789.1	51825.3	36486.9	86010.9	49387.1	77711.9	61895.7	46810.2	61669.9	99030.2	61637.1	50950.7	66215.2	84648.1	53628.1	85536.8	43405.8	72140.2	34823.7	72876.6	54048.5	47334.3	52529.7	61136.7	49040.6	38904.8	45218.6	63065.5	51941.4	61817.5	62377.8	50211.4
K00942	61102.5	63186.5	66000.8	71671.1	80385.8	83726.1	75551	77564.3	42847.7	89145.9	84939.1	83528.7	79130	71055.6	60489.9	71223.5	83354.4	81181.7	61026.7	47899.3	93930.5	56552.8	85358.1	70089.5	60618.9	78428.3	99509.6	74629.8	51315.5	76178.8	93494.9	54117.8	88788.4	56578.8	73084	36674.5	79449.9	65040	53619.7	69686.2	71535.1	79753.8	46333.7	57786.2	73499.3	65475.9	66366	78557.7	61677.4
K00943	49028.3	56868.9	63991.4	58709.7	44135.5	55751.3	41029.4	39187.8	28467.5	59624.8	83078.9	65033.7	49992.7	70550.9	31959.4	32053	59543.1	75497.4	32054.5	30796.5	88811	36029.1	65912.9	42923.9	37327.1	69691.7	95988	45958.3	45851.1	56491.7	80803.3	51237.9	73217.3	35302.1	70322.8	30193.2	65191.5	57278.2	36786	46725.8	43413.7	56903.6	28309	41027.7	42598	30669.8	43659.9	31803.9	28015.5
K00945	77237.6	76306.1	68576.9	82833.7	90002.4	114601	92855	99831.1	57741.5	93832.6	86444.1	92926.1	91791	74249	71902.6	96276.8	93476.2	87055.2	96899.9	90331.9	106049	65955.5	92076.5	80193.7	79148.3	123146	101487	100573	53056.7	91585	92935.6	55320.6	95561.8	74769.7	73960.2	40499.9	93415.5	68413.3	62242.9	77630.8	94536.7	100142	71087.4	79226.6	108119	93896.9	75780	118627	96635
K00946	36789.2	13535.3	37178.5	31296.4	55965.8	38237.3	38792.5	30295.5	29331.3	34370.1	19015.1	25957.6	51878.4	18271.9	33047.1	40567.8	67990.1	2474.92	28860.3	2835.97	1178.38	43322.6	62539.9	48936.9	30633.5	40230.9	4294.13	34507.7	3514.53	63179.1	31466.3	8839.86	46176.7	27645	9980.19	16398.4	54588.4	20103.4	17305.3	30601.6	28095	38589.6	19952.2	20367.2	49853.4	24104.3	50944.5	33027.1	18658
K00947	16	22	142	62	4.66	42	13.34	16	11.34	30	12	10	460	38.16	10702	803	23	0	30	2	10	0	60	401.5	20	50	20	40	16	12	16	140.66	26	9	44	120	36.66	256	11.66	36.67	14	18	19	10	0	530	18	34	22
K00948	74725.9	81136.4	118027	95794.5	88116.9	97882.9	89273.6	96524.7	49693.3	95020.3	166830	90726.1	87749.5	95277.3	74814	85247.1	124904	86813.8	79859.3	70233.9	101264	66062.2	126373	76416.2	72264.8	113524	193415	105874	84253.1	115559	103825	97397	111815	67489.9	124996	55079.4	92856.8	76575.9	83611.8	85128.6	84737.2	86468.6	71920.7	76168.7	91357.2	82608.1	86396.4	94493.7	89947.5
K00949	29473.3	51514.5	27637.3	28381.9	55377.1	63026.3	64411.8	64048.9	30556.9	48678.4	65945.2	66558.8	41044.6	53317.5	49285.7	57516.6	32147.3	80342	49624.2	45737.6	92914.1	23619.1	40625.2	35273.4	45839.7	47502.9	96930.2	49038.9	48107.3	31247.9	74170.7	45458.4	52003.7	42883.9	63869.1	23380.4	30789.9	49533.5	43683.2	57361.3	48494.2	57301	30403.7	39593.6	37032	52850.1	30790.3	62969.7	49763.8
K00950	42225.6	18328.2	41370.7	33513.1	89857.7	45546.1	69337.2	41204.4	32896.5	93931.2	19323.4	29063.4	78257.2	18687.5	60839.2	60002.3	74018.4	2630.1	29726.5	5876.52	1303.8	46346	78939.9	74740.8	36864.7	42569.8	5616.63	35552.2	3885.08	60664.6	41951.8	15077.7	50573.3	32425.1	20158.7	19106.1	21209.8	28587.2	21214.5	53847.9	31940.6	55110.5	23943.4	24231.8	29522	35497.4	82000.7	46227.2	25291.6
K00951	51084	59627.5	66262.2	57750.2	101047	108784	112344	101109	58731.6	116564	85057.6	138982	106420	113386	81319.3	95720.5	100901	152128	80596.2	48842.8	167709	48494.6	106857	96619.7	73120.3	88947.5	101485	81243	67822.4	93149.3	155237	52603.8	127326	68290.9	72074.9	38833.8	85290.1	94154.5	63305.5	92167.3	74416.2	110457	51024.2	52351.6	91952.7	78405.6	82573.2	96234.7	68309.3
K00952	1407	2388	384	160	790	905.5	3195	1605	938	355	274	862	2025	59	1379	1489	617.5	1789	3104	11607	1525	895	600	1665	2310	1308	274.5	1042.5	169	719	53	209.5	275	2186.5	214	374.5	2622.5	597.5	801	2338	828	1521	8448.5	2388	8450	5877	1067	6272	4216
K00954	58252.5	63757.9	65974.8	59647.6	80720.8	84910.8	76727.6	72748.3	43094.2	89244.9	85035.1	82925.2	79547	71090.1	60932.9	71501.5	83193.9	81470.7	63247.7	52843.3	94234.5	56571.3	85625.1	70437.5	60443.4	78734.6	99539.1	71812.6	51347.5	75869.8	93457.9	54162.8	88852.4	56199.8	72675.4	36593.2	79130.7	65199.8	53734.7	71411.2	71679.6	80098.2	46517.2	58879.2	78429.6	66276.9	66129	79532.2	61798.9
K00955	230.75	4376.42	2981.5	7013.75	1445.82	10323.7	432.92	183.25	2902.33	860.17	265.25	140	13847	603.5	15610.2	1542	351.2	39.75	575.5	216.17	67.5	112	1280.55	13627.2	1706.83	425.03	391.5	3463.75	217.25	594.5	9266.77	4747.21	268.4	1555	5809.51	4325.28	3707.41	4788.5	1222.6	3755.2	489	483.34	598.75	289.17	281.7	1305	2542.75	520.34	739.3
K00956	16625	3701.53	35591.9	28547.8	31579.2	18114.1	32703.2	21112.2	9748.51	27763.2	17950.9	12175	22410.4	17138	24500.7	26564.5	55733	700.83	11162.4	1977.76	425.8	11608	53980	21318.1	11209.6	30084.4	3556.46	25995	3200.44	36990.8	12873.8	6186.95	32868.1	9129.41	5290.86	9773.9	7168.68	14575.9	10583.6	24976.5	16724	28237.6	15438.3	7212.66	16789.5	20687.2	44541.8	26695	13370.8
K00957	32484	10803.7	38198.2	34946.3	45022.6	29380.7	33750.5	21637.4	14280.4	28698.2	18265.2	12827.7	37278.8	17868.3	40702.5	29985.6	56319.6	1036.92	13648.5	3108.98	1024.63	31301.7	60351.4	35875.7	18665.3	31011.4	4076.87	27295.5	3466.03	39866.1	22253.2	11213.7	40344.6	15594.5	11102.5	13497.2	11498.5	20716.1	12160.3	28669.6	24883	30811.3	17224	20292	19019.1	22338.7	47572.5	28262.1	15846.6
K00958	379	2709.69	2276.12	215.27	7943.17	697.67	1398	41.67	1641.4	213.4	962.1	83.1	1025.9	613.08	2475.5	1838.4	1360.5	28	435.67	173.15	105	2269.5	177.67	1239.67	341.4	147.92	73.67	148.5	35	286	939.3	1189	1505	654.73	5773.73	1629.67	1356.02	100	528.17	2261.01	1399.6	4374.75	867	547.5	220.17	858	2582.97	672.84	1837.17
K00960	4	1966.5	1312	74	50	3	642	8	27	0	66.5	8	132	33	675	6	35.5	11	27	82	22	9	19	78	55	26	22.33	40	16	2	4.11	146	8	3	4203.5	192	229	5	84	185	91	44	18	92	147	17	138	141	369
K00962	61039.5	62966.9	65927.8	59580.6	80244.8	84728.3	75471.6	77463.3	42827.2	89115.9	84911.1	81920.7	79037	71035.1	60438.9	71100.5	82938.4	81172.7	61726.7	47788.3	93893.5	56412.3	85344.1	70037.5	60235.4	78392.3	99356.6	71456.1	51270.5	76048.8	93468.9	54053.8	88771.4	56173.8	72535.7	36534	78980.9	64994.3	53641.7	69625.2	71521.6	79744.8	46124.7	57786.7	73437.6	65468.9	65837	78917.7	61435.4
K00963	47738.7	53066.6	99496.3	83951.6	29002.3	48422.8	49863	29160.6	18990	47057.9	108286	61312.2	40175.8	87803.6	43677.5	24236.7	87005.7	77070.1	21241.2	24346.1	83034.8	31654.1	97342.8	34987.4	19060.1	83637.7	98308	54011.7	71343.2	72130.8	88450.5	59120.9	90567.1	16000.8	82877.9	31093.8	66833	57855.3	34075.8	34191.9	19110.5	32103.2	32181.8	36086	35515.7	19754.9	48454.7	18578.5	29415.9
K00965	24518.1	36898.4	57980.7	54579.1	17527.6	45947.5	36186.8	34979.7	14640.5	8165.14	83834.9	63490.1	15001.9	69425.2	24309.2	26476	56724.2	78368.6	36665.9	36240.4	85621.1	13225.9	55071.9	11685.1	22378	57565.8	95817.8	53154.9	49874.9	49474.3	69598.1	45304.4	63365.1	21102.8	60646.9	21933.9	24616.5	42202.7	35646.1	25121.3	41464	31736.4	31098.6	32443	27602.3	24801.4	29065.9	31511.3	38119.4
K00966	15544.7	5678.81	830.09	2255.67	270.33	3518.51	282.18	68.5	4175.84	87.83	874	370.99	546.34	394.58	1284.16	1327.83	173.83	143.34	491.49	338.42	381.83	19404.5	5013.5	529.34	4612	236.09	187.33	167	55.17	2287.51	232.17	948.32	7228.67	3619.67	1992.25	997	2198.31	96.67	708.9	2474.27	7728	1805.5	631	10983.2	246.67	617	755.67	1503	880.66
K00967	0	0	0	0	0	0	0	0	0	0	0	0	0	0	0	0	0	0	0	0	0	0	0	0	0	0	0	0	0	0	0	0	0	0	0	0	2	0	0	0	0	0	0	0	0	0	0	0	0
K00968	12069.7	693.33	28790.8	20652.7	12107.8	3805.75	4395.67	18676.8	5732.33	4118.33	17539	3590.5	8908.42	15841.1	2429.75	6433.5	41139.3	538.33	2309.67	1130.08	401	4907.5	37644.9	7419.5	3362	25133.8	794.5	19794.9	2503.17	31331.6	8061.17	2243.83	21507.8	2815.25	169.67	1191.5	1100.75	11377.2	5330.75	3566.83	2539.5	6215	11531.1	2278.17	3671.75	6376.75	12714.3	10790.1	4234.25
K00969	64256	67623.3	66060.1	59867.8	80938.8	88599.2	81609	72797.1	47771.5	89650.8	85084.9	84050.7	81226.7	71412.6	62230.3	74094.4	84814.6	81650.9	70689.9	48509	94824.9	56631.3	86738.3	72417.1	61002.9	82686.1	99174.3	78734.1	51308.5	79183	92886.1	54081.1	90133.9	56819.1	72537.6	37443.9	80823.4	65309.4	54373.2	70531.6	71813.7	80189.5	45776.3	58371.2	74420.6	65115.3	58298.6	82388.7	62419
K00970	40184.9	12281.5	41628.4	30431.3	34191.9	32085.3	37525.9	37161.3	18573	56540.8	18132.3	17699.7	52194.4	18246.3	35051.6	35325	58678.1	2430.25	20245.4	2600.97	1082.46	35959.9	60904	47933.6	23595	35727	3428.38	26776.6	3279.19	51335.6	29049	12032.7	37462.9	20713.8	10048.9	12273.5	51499.9	19025.5	15495.8	22281.6	21134	33039.5	17735.4	19330	45795.3	16725.3	47248	20800	13958.7
K00971	40963.6	44245.1	78485.6	41311.5	73037.9	48702.7	43687.7	47815.4	30043.4	54363.7	145512	29620.4	55734.2	33548.3	54894.4	57538.7	74614.2	6270.46	29988.8	12975.7	5552.03	48165.5	80143.1	53115.4	36277.3	59684.4	188009	39309.5	59023.3	61311.2	22511	86843.7	50915.5	30952	106732	42665.4	64921.2	24995.6	65638.3	58101.8	41042.3	56111.9	29148.7	34226	56082.1	34189.1	42710.4	42003.8	26998.6
K00972	3201	101.68	45.33	18	11346.3	690	47	5067	177.5	20	22	30	125	8	51	275	500	18	101	49.34	0	78	27	163	405	87.25	43	48	6	55	81	34	22	571	98	76	90.33	20	363	51.12	63	65	163	29.67	70.67	107	332	100.34	106
K00973	57453.1	53547	62024.7	59029.3	83784.2	92373.5	95255.5	77500.5	45172.2	65692.8	77228.4	89026	71586.4	69358.7	71165.8	87005.8	93145.4	80920.7	66006.6	41589.5	91147.9	62140.3	163321	64136.8	63772.7	90643.3	98578.1	70112.2	36290.7	80558	94261.1	52257.2	99506.5	58064.5	65802.4	39048.4	35736.7	63036.9	55862.8	75703.4	62593	89133.8	47839.4	55273.7	59911.6	65514.4	65330.9	90787	58503.9
K00974	33171.8	51976	59014	54821.6	53636.5	70558.3	56601.5	65623.5	22379	26134	86030.6	112762	25854.3	111941	32415.3	46043.9	62298.3	149355	41892.8	47923.9	167423	23414.8	72073.8	18955	38846.9	66787.1	98147.6	71935.6	66727	53589.1	139955	49947.7	69635.8	37812	67274.7	27351	67576	59143.6	41070.2	49225.6	61827	54697.2	41624.5	50456.3	53848.9	56237.4	49964.5	48089.7	46861.6
K00975	63594.7	108394	86713.3	82132	61966.2	108910	87520.3	106882	45313.8	49419	158487	119746	47675.5	123961	61442.7	76889.7	82388.2	161329	88517.8	113446	187144	34917.8	86744.2	35467.7	76325	110910	194429	120528	114088	77300	133264	92195	109624	73951.7	126132	47312.5	59893.9	99147.8	79711.6	88714.3	99215.6	85471.9	82947.9	88074.9	69596.3	97719.7	60453.2	110510	106664
K00976	0	0	0	0	0	0	0	0	0	0	0	0	0	0	0	0	0	0	0	0	0	0	4	0	0	0	0	0	0	0	0	0	0	0	0	0	0	0	0	0	0	0	0	0	0	0	0	0	0
K00978	6109.3	5697.91	3165.01	1190.75	14339.7	11769.2	11102.1	15270.9	9581.5	4006.76	1004.39	5439.87	7219	841.24	8488.45	10957	7556.16	1365.5	15767.5	10696.2	4729.79	8500.9	16224.4	6316.01	8615.67	6681.04	1438	14499.1	917.17	10355.8	585.53	2040.98	4360.1	8483.16	2666.44	3631.22	6444.01	3340.32	5370.01	7252.39	12594.8	9387.17	3996.84	12446.2	12024.9	11151.3	7321.21	9066.82	20852.9
K00979	40243.7	13384.7	38250.2	27726.4	63103	45967.9	51627.9	45029.3	23046.9	67644.5	18421.8	70166.7	61952.3	59922.1	39262.2	41238.6	69107.9	73630.9	26747.3	3810.14	75409.1	44715.4	72382.5	57474.8	30190.7	37365.5	4788.3	34334.4	19737.7	57859.2	91588.2	10895	80850.6	27098.9	7501.1	14510.2	53076	50336.8	18356.3	30876.8	30302	37888.5	19593.7	23236.2	49020.4	23989	50110	33652	29290.2
K00980	16885.2	12931.8	32507.9	21143	20342.8	23441.8	19201	32839.8	6766.19	17009.3	17975.5	50909.5	15407.4	58565.1	5232.75	13804.8	45934.3	72327.3	4586.35	8651.08	79863	7751.21	65690.8	11480.2	16445.4	30976.8	1946.24	26251.3	18957.7	33047.4	69920.2	3260.19	58250.3	15997.2	2688.17	2481.28	3099.96	45995.4	6083.99	13892	5299.5	15341.4	12818.6	4224.46	6082.71	9767.89	16611.8	15680.5	7389.32
K00981	61264.8	63144.4	68789.5	59839.7	81766.5	85990.6	75823.7	82462.8	42927	89358.1	88843.9	84226.8	79385.8	71697.6	60730.1	71430.5	85066.9	81762.5	61981.7	47899.1	94457.5	56570.2	98427.2	70379	60927.1	80506.5	100219	72408	51553.3	76199.6	94675	56092.8	90080.4	56700.8	73798.1	37151.2	79272.4	92586.3	53741.7	71283.3	71604.2	79894.8	46210.8	57997.2	73509.6	65631.6	67011.7	79079.8	61635.4
K00982	10148.5	3276.03	35605	30772.9	2720.28	10562.4	6150.83	7914.43	338.88	2687.01	17926.8	7224.06	15145.3	17481.2	11674	4703.6	37393.5	562.41	840.82	1491.55	414.13	1709.18	38906.7	14704.3	2121.99	25207.6	2177.46	18021.2	2909.85	30166.1	18790.2	11603.3	20114.8	2260.83	8673.95	7821.13	5555.35	14650.4	2981.92	7459.11	1546.86	1027.01	11607	2989.59	639.95	3698.97	30268	1200.68	5696.49
K00983	3132.94	4128.67	1742.6	357.79	22028.9	3612.1	2164.08	6617.51	5765.26	11124.5	122	2435.57	22086.3	293.88	13388.2	6311.49	3746	156.67	4949.2	582.66	244.67	4118.33	14706	22437.6	4580.68	3736.33	981.37	2106.48	301.01	3355.25	779.87	766.08	3907.89	4091	1621.05	4512.5	4331.34	2684.59	6595.09	12167.4	7368.52	13454.9	2810.68	2945	6939.5	6641.91	8365.74	8686.51	8611.35
K00984	12298	1395.86	28967	21554.8	2336.75	1356.38	3577.11	8266.86	421.52	1920.09	21689.5	1803	2178.92	16149.6	2172.96	3831.46	37030.1	648.66	1986.55	3236.9	1825	1955	37926.5	1539.67	2123.1	29608.8	1100.81	19054.5	2647	28486.1	16502.7	3980.57	20135.7	2089.76	1134.54	595.96	547	8844.51	277.57	1167.66	990.67	672.81	10043.7	2302.47	2026.29	1164.67	8520.97	949.42	4897.4
K00986	5434.68	2618.02	2344.35	264.97	26895.8	7314.42	25784.8	6526.36	14528	14118.5	207.67	5309.99	17636	611.54	19021.8	12449.3	14102.9	221.75	8282.36	1396.8	513.5	4562.49	16452.8	16582.5	11522	14351	1111.57	5862.2	404.25	13509.9	660.7	379.71	4680.02	10423.2	2742.09	6852.89	4412.86	6404.25	8903.85	14614.8	3159.6	14494.9	4656.4	3766.1	11460.9	10644.5	10670.9	19001.2	7791.42
K00988	0.5	11.59	70.75	27.5	5.5	2.17	0	0	0	0	23.5	0	2	17.08	6	0	0	0	0	28.25	0	0	0	0	1	0.67	0	0	0	0	4.5	1	0	0	69.25	104	15	0	2.5	37.34	4	2.5	6	1	0	0	0	0	4.67
K00989	29032.5	30402.5	62174.7	32273.3	21910.2	32275.2	19366.2	18324.3	10250.4	43018.9	82569.6	56092.3	31959.3	67796.4	24644.3	11215.2	42048.1	74021.9	7401.93	5883.81	77486.1	24985.5	55573.6	28517.9	12199.8	32885.6	94801.1	25850.5	48904.6	39738.5	80081.6	51517	65031.9	10087.4	67109.9	24986.4	54044.4	44494.9	32113.3	22041.7	10812.6	12968.4	17908.6	21399	33366.5	14371.8	35035.4	9574	15551.3
K00990	10171	3264.35	35672.9	30637.9	14059.9	10498.4	6187.83	7920.43	361.88	2702.26	17927.8	7231.56	15310.8	17314.5	12103	4827.6	37436.5	565.41	846.57	1407.71	396.13	1724.18	38906.7	14893.4	2125.99	25250.8	2186.46	18025.2	2901.85	30153.9	18718.2	11490.3	20146.8	2348.16	8196.7	7097.63	4826.52	14654.4	2755.42	7763.88	1629.86	943.26	11687	2966.92	597.78	3068.97	28492	1200.34	5502.99
K00991	63215.7	71264.7	62181.8	56514.6	82152.5	81009.6	79165.6	87977.3	42328.2	75625.5	92478.1	83154.5	62765.3	71705.8	53003.7	76754.3	88048.5	82320.7	66902.9	50992	97292.5	57330.2	90017.8	53843.1	69097.3	76612.1	101128	77293.6	66648	79435.2	92265.6	50865.9	87866	65151.8	70178.9	32035.5	81335.4	67535.7	58022.9	80047.1	74941.1	86432.3	47148.2	62741.3	76665.7	66877.9	65583.2	87407.2	72589.6
K00992	270.25	2913.17	5036.02	3727.04	3546.49	7692.58	795.42	295.75	283	36580.3	372.42	303.5	26867.3	1042.34	9487.08	2064.89	587.03	93.08	420.33	420.4	111.67	797.5	1499.78	25274.8	2414.33	1103.16	1380.63	384.15	482.75	935.71	10897.7	7611.05	236.02	2462.83	5988.97	5152.28	42626.5	6369.38	2166.6	5838.96	421.83	503.26	1570.11	291	28910.3	2251.58	19624.9	422.5	698.21
K00993	0	0	0	0	0	0	0	0	0	0	0	0	0	0	0	0	0	0	0	0	0	0	0	0	0	0	0	0	0	0	0	0	0	0	0	0	0	0	0	0	0	0	0	0	0	0	0	0	0
K00995	57854.1	60071.8	64258.8	61239.6	53089.1	74902.6	75873.1	72551.7	27350.2	40277.4	85428.6	72054.8	31523.5	71205.7	51514.9	58827.4	68936.1	82555.8	50014.5	47662.9	94327.9	42641	69122.8	25871.8	46935.5	70023.1	98199.7	62594.6	55099.8	61460.8	91350.7	53764.4	85875.6	43650.1	75158.8	29289.3	76356.4	84814.2	44650	59106	57263.2	54932.1	41392.2	52826.2	62156.1	50660.7	59461.7	55264.6	56318.6
K00996	942.52	4698.52	805.67	189.57	1140.84	661	3729.08	242.17	153.49	211.62	90.47	214.5	772.34	207.63	60.34	263.54	876.26	191.5	151.58	1211.45	837	618.42	420.21	393.17	3700.33	209.66	131.1	890.91	81.85	583.9	599.62	1000.04	265.12	3751.49	774.5	1288.81	149.33	104.05	56.5	1806.75	55.5	44.83	93.24	779.39	0	90.37	127.59	96.96	159.99
K00997	43614.4	50582.9	63229.9	60036.4	31551.8	53590.3	38194.5	45930.6	12074.2	58586.4	83760.2	63017.9	42536.8	69988.5	25595	29223.4	52281	76221	16065.3	26953	88723.7	36415.2	63398	35680.6	33220	57005.9	95841	45850.9	49946.8	45280.3	71538.1	50329.1	68925.7	31117.2	69246	27062.6	21825.6	53079.1	35827.7	39699.7	30660.8	36758.1	27618.5	43716.3	7512.7	29664.8	22624.5	26619.9	37037.4
K00998	9974.02	501.63	31370	25137.2	620.62	1027.88	5640.82	7724.43	223.71	1807.67	17703.1	1024.06	1392.76	16216.1	1827.89	3592.46	37026.9	522.08	479.99	1209.98	319.46	1587.18	37631.7	827.5	248.66	24747.9	1123.45	17730.8	2561.52	28246.1	8087.18	4204.12	19989	87.33	479.47	1614.13	186.62	11452.2	106.25	2876.05	824.53	169.33	9414.65	2670.75	365.5	1001.89	17095.3	588.67	4125.53
K00999	3	41	551	0	33	10	6	5	0	2	2	0	0	17	5	0	0	0	11	6	0	0	2	0	0	7	0	0	0	0	2	176	0	3	430	102	624	7	95	154.5	77	0	11	6	0	5	34	11	11
K01000	61191.5	62969.7	68098	59647.6	80299.4	84772.3	75492.6	77463.3	42827.2	89130.9	84927.1	82722.7	79036	71103.1	60449.4	71115.5	83066.4	81172.7	61736.1	47788.9	93893.5	56413.3	85382.4	70024.5	60244.9	78423	99419.6	71463.1	51272.5	76050.8	93475.9	54176.3	88805.4	56160.3	73141.7	36561.7	79691.6	65089.3	53838.7	69723.3	71555.6	79783	46156.7	57804	73446.4	65485.9	65899.5	78956.4	61529.4
K01001	0	2	0	0	0	1	0	0	0	0	0	0	0	0	0	0	0	0	0	0	0	0	0	0	0	0	0	0	0	0	0	1.5	0	0	0	0	0	0	0	0	0	0	0	0	0	0	0	0	0
K01002	12125.3	7753.46	29965.3	25130.5	2937.12	2480.8	10654.1	9597.11	1274.22	2412.24	25302.8	2149.27	4084.18	17449	4572.39	5032.71	38200.1	2362.83	3861.33	13986.8	2770.46	3055.69	38414.3	2842.67	5450.67	26169.3	2752.5	19655.3	17940.4	29473.2	7981.64	3923.42	20412.3	5107.33	1791.22	1526.35	2980.29	9342.38	1289.75	4411.1	1661.17	1877.17	17739.5	5482.92	8728	6794.09	9128.49	7013.83	7993.55
K01003	50.75	39.5	113.5	73.75	52	122	63.75	32.75	16	92.5	45.75	19	47.25	139	236.75	39	59	12.75	14	20.5	13	14.5	62.75	0	15	85.25	112	55.75	57.75	71	8767	2444.5	22.5	0	1210.25	1077	677.5	3253.25	36	1178.75	86	41	80.25	29.5	44.5	85	1326.75	31.5	65
K01004	31.75	194.9	1210.17	235.75	918.15	296	124.75	63.75	19.33	98.17	53.75	29.5	82.5	274	3487.66	84	68.2	23.75	48	75.9	29	51.5	1059.55	50.5	29.33	137.7	194.5	120.75	74.75	99	8989.27	5554.13	27.4	76	1969.92	1801.5	1498.17	4837.25	165.27	1456.87	68	99.67	147.75	73.5	61.2	123.5	1041.25	167.67	136.8
K01006	45735	58768.5	27851.6	31320.8	65812	73091.8	65411.8	64300.7	39377.5	50308.8	66007.9	75894.8	60239.9	53310.6	54512.7	62590.6	39587.8	80530.3	59845.2	46108	93294.4	45858.1	46824.2	54260.8	56570.2	52136.8	96451.6	52726.8	48160.5	46162.9	71322.6	46493	61047.8	52867.8	63111.2	28832.5	35038.6	49890.4	49217.4	58106.3	62226.3	73275.4	33678.2	54097.6	43609.2	55255.1	31074.3	66273.4	51000.1
K01007	13302.1	6733.39	35255.9	28312.3	37465.3	8845.07	16365.5	8336.1	13107.6	3197.51	19835.8	1676.76	8881.26	17898.7	19578.2	12883	46528.1	671.91	3360.67	2210.52	831.13	13103	38928.7	7132.28	3359	26091.5	2567.93	26296.1	3066.79	30112.5	19984.7	7813.12	26565.1	3505.99	10165.3	10500.5	4993.52	14593	4054.15	17043.5	7621.54	20109.3	14081.7	6596.42	1464.91	10833.3	40323.5	3397.16	12359.5
K01008	23877.8	32882.8	56975.1	41278.5	19158.1	35419.1	35352.6	27725.8	13916.8	8555.95	83645.1	61630.4	15941.4	67262.3	28206.1	24998.4	52610	76647.3	31793.8	23938.5	81108.4	15586.4	54665.7	12101.6	15086.3	39867.2	96152.3	49879.3	49657.5	49144.5	78425.7	49560.1	61061.8	14033	60471.8	23342.6	23379.5	22322.2	37734.5	27540.8	17651.3	35891.6	32307.1	33988.3	24322.6	33548.3	32187.1	32058.6	42595.9
K01011	20966.6	16197.5	72565.5	72005.4	5108.88	39501.8	30016.9	17277.4	3579.4	5939.51	37709.9	48877.4	19432.5	78684.5	24414.9	11813.1	76540.9	72565.2	3854.24	11247.9	74748.3	4169.55	88530.6	17512.9	3692.86	66327.8	4035.17	39248.8	25717.5	58599	97450.1	23787.7	43514.4	3072.36	25399.3	16230.8	20656.8	31631.8	4452.97	17183.9	8314.88	14979.6	24375.1	16026.2	2216.49	7314.26	43956.3	7311.33	15374.2
K01012	59061	58846.1	61958.3	46259.3	98319.8	100137	96438.6	81768.1	45578.9	55198.3	86338.8	128420	59707.8	112911	69116.9	71048.4	88211	153676	71668.1	60075.7	162956	60328.9	91876	52956.1	57887.2	73317	100769	81997.4	71978.2	77209.9	153606	54051.6	128465	53496.2	73986.8	36641	86961.7	86516.6	55925.1	71529.1	53228	87267.2	55488.7	67428.1	93911.3	75040.4	71149.5	81668.4	74956.6
K01014	0	0	0	0	0	0	0	0	0	0	0	0	0	2	0	0	0	0	0	0	0	0	0	0	0	0	0	0	0	0	0	0	0	0	0	0	0	0	0	0	0	0	0	0	0	0	2	0	8
K01015	0	0	5	0	0	0	0	0	0	0	0	0	0	0	0	0	0	0	0	0	0	0	0	0	0	0	0	0	0	0	0	0	0	0	0	0	0	0	0	0	0	0	0	0	0	0	0	0	0
K01021	0	0	0	0	0	0	0	0	0	0	0	0	0	0	0	0	0	0	0	0	0	0	0	0	0	0	0	0	0	0	0	0	0	0	0	0	0	0	0	0	0	0	0	0	0	0	0	0	0
K01023	10663.2	350.33	28789.8	20651.2	10741	1446	3195.17	7852	2825.33	11324.8	17529	1473	5600.67	15827.3	1910	3951.5	39969.3	487.33	857.67	796.83	313	1696.5	37996.2	6042	1474.5	24655	594.5	18110.7	2513.67	28794.8	8031.67	2254.33	20050.3	1393	196.67	806	1988	10280	124.5	6973.83	783	3333.5	9288.33	1769.17	295	678	7828.84	772.83	4221
K01025	0	0	0	0	2	0	0	0	0	0	0	0	0	0	0	0	0	0	0	0	0	0	0	0	0	0	0	0	0	0	0	0	0	0	0	0	0	0	0	0	0	0	0	0	0	0	0	0	0
K01026	12136.4	14010.2	1287.94	3065.67	9141.7	25043.4	17577.5	29854	12485.2	4422.14	2024.22	50589.9	6108.53	43501.4	7215.17	13912.2	7440.2	73610.7	16694.1	23164.9	78408.9	5923.3	16166.3	4274.67	8933.66	11083.5	2041.3	25755.2	21419.7	13186.6	69198.6	4411.72	38520.4	7217.53	3775.3	3111.53	10042.9	33036.3	9068.9	9755.26	18312.6	19530.5	12032.9	32056.6	25164.2	35037.3	10119.2	29561.6	34028.9
K01027	7	33.34	315.22	14.67	0	96.67	4.67	12.67	16	16	16	2	0	95.33	0	8	1	0	22	1.33	0	6	8	25.67	14	0	16.67	0	8	14	53	47.83	14	4	575.78	358.67	134.33	0	94	127.34	13	18	32	0	18	50	195	17	104
K01028	10000.4	2176.11	33697.5	28194.5	1904.13	12846.5	3760.52	7861.17	1163.92	2413.29	17817.4	5880.45	3378.58	17456.6	3899.67	4705.09	41020.9	529.41	3275.01	1204.59	434.55	6482.26	37720.7	3005.44	716.67	24900.5	2041.13	18075.3	2908.83	29116.7	20458.6	7897	25927.5	449.33	13365.2	9174.65	5374.16	14134.6	2656.25	6557.22	7396	1400.01	11991.1	2483.8	756.92	9172.96	23661	11840	6963.83
K01029	12295.9	4608.41	33802.3	28544	3045.13	13664.5	4198.52	10780.7	5323.52	2820.79	17916.2	6786.45	4052.58	17253.6	4779.67	6515.39	41554.4	633.91	6173.51	2005.09	723.55	7876.56	38909.2	2657.44	1980.47	26897.4	2235.13	19658.3	3015.16	32713.2	20549.1	8097.5	26588	1530.33	13710.7	10102	7978.65	15838.1	5097.75	7640.22	8524	5544.01	13732.6	6933	4660.92	14267.5	25229.5	19624.7	18928.3
K01031	32.42	135.28	696.01	472.59	760.25	1097.83	1279.11	112.86	56.67	82.01	122.1	28.29	579.49	574.26	5667.88	465.51	159.86	4.66	76.15	207.22	19.34	12.29	216.8	401.44	42	163.85	816.25	135.67	207.66	167	1371.06	3623.52	94.58	22.33	2713.92	2221.34	611.79	1442.89	227.27	2227.54	239.83	305.02	1061.86	868.84	134.53	3462.62	21789.8	78.83	506.12
K01032	32.42	132.28	714.01	472.59	755.25	1086.83	1277.11	81.86	52.67	82.01	122.1	26.29	579.49	574.26	5663.88	463.51	161.86	4.66	73.15	205.22	19.34	12.29	216.8	379.44	39	163.85	811.25	130.67	207.66	167	1386.06	3625.52	92.58	20.33	2743.92	2273.34	611.79	1442.89	227.27	2221.54	239.83	305.02	1061.86	868.84	134.53	3442.62	21766.8	95.83	509.12
K01034	3852.7	12358.9	3834.68	1101.93	4057.93	18671.1	11284.5	20057.9	6794.31	1353.34	708.04	48876.3	3785.1	42531.7	5466.47	4034.78	3460.02	71258.7	6529.93	4547.32	74540.4	4199.52	11908	2654.09	2723.12	3312.28	1097.72	7826.26	16679.8	5048.95	60190.3	904.91	38483.8	2074.5	5484.38	3476.42	7288.94	30122.3	4208.42	4131.4	1911.02	12193.6	6680.97	9151.46	7240.83	7413.87	4507.49	10275.7	15468.1
K01035	4994.7	12690.3	3852.68	1147.93	4601.93	19022.1	10980.5	21529.9	8892.11	1737.34	751.54	49276.3	4166.1	42558.7	5712.47	4946.18	3727.02	71302.7	8085.93	4913.32	74685.4	4899.92	12493	2864.09	3310.52	4296.28	1193.72	8651.26	16720.8	6555.95	60226.3	944.91	38847.8	2625.5	5360.38	3566.09	8377.94	30970.3	5414.42	4576.4	2436.02	14204.6	7542.97	11308.1	9063.83	9932.87	5217.49	14138.7	21075.1
K01039	834.42	862.71	1822.75	1189.25	2666.75	2060.17	3428.75	9546.42	955	1837	273.25	2445.33	2725.5	1176.5	1560.75	2219	2966.5	1290.25	5657.84	1164.33	1325	2648.33	787.92	2979.5	3116	1062.84	513.83	3308.75	680.75	4018.17	9872.5	3143	34015.7	3324.5	2266.67	1855.56	3573.74	29399.2	2752.07	2120.02	2749.17	485.83	1787.59	3858	919.16	1027	2420.75	2576.83	11658.7
K01040	850.42	835	1690.5	1178.25	2623	2058.17	3426.75	9546.42	955	1835	268.25	2444.83	2724.25	1160.5	1551.25	2219	2964.5	1290.25	5646.84	1162.33	1325	2645.33	783.92	2967.5	3116	1066.75	513.5	3306.75	680.42	4029.5	9872.5	3074.5	34015.7	3305.5	1921.75	1753.56	3416	29401	2745.5	2044.09	2737.17	470.83	1730.59	3815.83	916.16	1025	2437.75	2553.16	11618.2
K01042	28049.5	21345.6	67276.6	66927.6	16661.6	27515.3	39338.3	29851.6	11052.4	9578.17	44649.6	59178.6	12082.5	76590.1	19339.6	19828.4	89174.7	76503	20251.1	21654.4	78965.8	11752.6	90739.9	8804.59	14436.2	59871	5925.6	58141.9	41383.1	69381.3	85110.3	14440.2	78884.9	14168.8	11680.6	7944.87	15671.8	25105.8	9260.35	15338.3	78153.5	15745.4	33625.2	25754	12916.2	20751.2	27846.7	19237.4	34628.4
K01045	0	0	0	0	0	0	0	0	0	0	0	0	0	0	0	0	0	0	0	0	0	0	0	0	0	0	0	0	0	0	0	0	0	0	0	0	0	0	0	0	0	0	0	0	0	0	0	0	0
K01046	2926.98	14170.4	22417.2	7580.36	4660.77	15004	5528.31	11910.2	3347.74	2203.13	64075	4505	3695.44	8416.14	11097.8	8622.21	3437.19	2814.94	7540.98	4892.61	2648.91	6497.9	2321.23	2290.07	5559.99	2742.34	93545.9	12250.8	30125.8	8934.29	10698.5	42327.1	2170.69	4719.7	54528.3	17516.4	12814.5	6421.35	29848.1	16332.9	11692.1	5484.82	8491.58	13369.7	3043.12	12913.2	36342.1	7220.37	19173.8
K01048	11378.4	15678.6	55177.7	29005.7	4147.97	12208.6	8399.25	10434.2	2440.62	2557.15	81248.8	4349.89	2794.13	24158.2	15270.2	6757.5	39666.4	3004.03	2579.37	6450.92	3214.36	5216.75	39628.7	1613.84	2869.3	32213.9	93356.6	21794.9	32235	32449.3	8673.72	46322.8	21976.4	1894.36	57502.8	20404.6	8440.34	11962.7	26206.6	13608.3	2397.44	8729.97	14359.2	7273.05	2450.56	3463.83	18559.8	5329.76	11993.4
K01051	21183.5	1596.27	29974.5	25183.9	46236.7	20033.9	79300.7	27185.8	7743.64	77048.9	17856.1	10754.1	29257.5	16081.5	64853.3	55311.5	65104.7	907.33	16853.2	2364.73	1155.46	11883.3	45176.5	31331.2	19204	30562.1	2690.05	25542.2	3086.08	42031.8	10576.2	3519.57	32319.3	15220.7	1620.71	5357.13	9355.11	10264.7	4036.59	41677	7259.24	21128.5	12492.6	5174.15	17985.4	11011.6	33032.7	12349.9	22488.4
K01053	593.54	3350.58	2931.1	8019.55	469.08	13974.7	750.76	191.67	150.5	827.63	182.86	468.33	13453.2	1185.95	1038.08	769.34	3963.49	52	913.29	455.91	104	376.43	581.91	13148.7	2113.33	914.46	944.1	319.47	317.36	2372.75	11920.9	6359.25	6989.28	1752	7243.97	10376.2	1698.49	4240.71	1394.1	3287.37	1138.5	2567.34	1232.57	438.56	243.04	4038.08	2798.75	1125.14	1112.8
K01055	113.84	1020.38	3411.01	4465.84	2030.68	4023.83	1961.53	147.61	67.34	228.51	192.35	72.79	800.74	1554.59	9407.46	569.01	222.66	43.41	115.15	321.72	49.34	85.29	1248.25	516.44	121	366.65	739.92	180.92	239.41	298	9726.13	7079.05	120.68	105.33	6313.51	5872.28	3176.62	5500.89	643.5	3368.41	519.83	472.02	943.11	1001.84	314.83	2914.12	16715.6	433.83	1110.98
K01056	61039.5	62972.9	65932.1	59582.6	80228.8	84731.3	75487.6	77463.3	42827.2	89130.9	84911.1	82719.7	79037	71151.3	60438.9	71100.5	83048.4	81172.7	61726.7	47786.8	93893.5	56412.3	85347.1	70039.5	60235.4	78394.3	99419.6	71461.1	51272.5	76050.8	93469.9	54055.8	88771.4	56173.8	72544.2	36549.7	78983.9	64994.3	53641.7	69694.2	71521.6	79746.8	46124.7	57781.7	73440.6	65468.9	65837	78919.7	61438.4
K01057	10463.3	4592.23	7144.36	5697.83	41349.5	18502.2	30428.2	26840.3	11168	26756.5	319.74	6711.26	33867.4	1248.55	28293.3	24330.5	19837.8	239.42	10024.6	1048.84	276.67	10314.4	17897.1	33582.3	12931.4	5625	1762.95	8679.28	497.75	9199.17	11162.5	8175.03	9406.13	11354.8	8035.23	9560.86	10037.1	10224.6	9273.49	23718.4	6927.11	30219.2	4934.11	4782.07	16601.3	15822.3	21316.1	16316.6	8668.73
K01058	12609.3	789.8	32177.3	25116.5	13541.8	4919.56	6928.58	14113.1	6087.9	4134.25	17665.5	3544.55	9320.61	16289.6	2825.24	6911.79	41434	537.83	3512.44	1423.07	374.8	2915.19	38315.1	7995.61	3568.68	25448.5	1890.3	20123.3	2730.28	32265.3	9110.16	3636.46	22027.3	3000.58	1162.85	3427.77	1014.88	12256.9	5489.84	5464.72	2722.55	6508.33	11842.2	3292.59	5806.67	7798.72	23387.7	10997.8	5256.04
K01060	3468.8	1560.62	1392.27	328.5	1620.8	861.6	258	1774	4442.5	430.14	671.7	394.3	785.7	189.3	1658.6	765	2487.7	1164.2	1388.2	2075.6	1532.4	811.9	864.8	559	1290.7	5561.25	259.36	1398	4093.73	1467.81	213.73	2448.01	509.5	1153.2	2809.42	1371.1	2879.42	651	1524.3	1920	483.9	2043.24	1176.2	2321.37	1551.6	2801.4	1261.5	4086.54	6011.7
K01061	19898.9	5734.27	66190	62254.9	2800.75	27706	9976.15	15566.4	541.32	5051.97	36335.5	2440.46	30001.5	33801.7	10653.3	8244.15	81287	1033.74	2016.71	2252.58	717.01	3369.74	75258.5	28407.9	4173	49647.7	2921.93	35609.4	5627.1	57281.6	21293.5	12082.4	40021.8	3553.16	12775.4	12614.4	7212.45	22078.2	4027.72	9124.26	3672.37	1490.51	21416.9	5203.56	799.17	10786.1	31359.2	2036.38	9075.46
K01066	19859.5	2738.7	68973.3	52299.7	1708.15	8173.6	9307.75	15452	409.31	3808.6	35433.8	2076.26	3514.67	33246.1	9926.76	7048.61	73826.4	1015.41	1216.79	2132.35	687.34	3208.31	75070	2327.34	612.67	49396.1	1851.22	35455.5	5327.25	56444.1	18725.4	11780.8	39896.6	336.83	11265.6	8469.31	5818.87	20912.4	1666.4	5976.13	2062.17	959	19357.2	4876.99	637.59	3183.75	25558.9	1949.81	8168.81
K01067	11.5	105.6	699	13.5	11412.5	182.5	57	6	19.5	19.5	7	6053	172.5	40	6	19	65.5	3	19.5	10.5	0	11	13	140	207	46	258.75	17	37	1246.5	700	148.5	10	243	157.5	187	123.5	1009	1629	212.67	37.5	156.5	309.5	15	0	18.5	281.25	89.5	61.5
K01068	0	0	0	0	0	0	0	0	0	0	0	0	0	0	0	0	0	0	0	0	0	0	0	0	0	0	0	0	0	0	0	0	0	0	0	0	0	0	0	0	0	0	0	0	0	0	0	0	0
K01069	10419.5	4020.56	34459.1	30857.1	4277.11	26440.4	15754.5	13782.1	611.71	3437.51	18914.8	47549.6	15910.3	60010.1	13668	5186.35	39686	71506.4	1144.32	1763.46	74417.1	1977.68	48635.7	14830.3	2524.99	25513.6	2568.3	19087.3	19059.5	29513.4	79411.1	11404	56302.8	2219.33	8370.02	7572.8	44219.9	42550	3069.35	7394.86	1622.36	962.51	11075.5	3323.25	29410	3719.47	29762.2	1391.17	5515.16
K01070	10135.4	2778.55	33431.5	27685.8	2382.61	7250.55	6163.67	7879.76	324.55	2597.51	18709.3	1155.06	14639.2	17031.3	5714.47	4249.1	37329.2	564.24	774.62	1377.47	374.42	1679.19	38890.7	13863.8	1870.33	25078.4	2094.13	17975.2	2854.86	28944.4	18555.1	10116.8	20102.5	1648.83	6048.44	6418.8	2729.29	14390	424.85	6059.76	1094.2	664.68	10962.2	2880.59	529.78	3371.31	34013.1	914.66	4710.33
K01071	73	277.19	12.4	13969.6	72.07	201.97	100.6	44.2	17.53	34.4	31.4	824.5	21.4	43.25	16.1	24.8	135.2	167.6	26.87	2573.9	58	36	34.67	17	46.8	642.4	126.4	254	43.53	35.5	6.5	128.7	20.2	31	147.72	96.12	188.24	40.6	17.77	120.8	14.6	2141.63	128	88.4	15	120	40	221.07	98.27
K01073	51	123.1	0	12081.5	26	13	40	31	0	0	46.5	0	20	393	0	0	1.5	9	0	85	37	27.5	8	4	0	32	36	21.5	33	20	15.5	91	16	0	88	34.5	18	30	0	44	13	116.5	0	18	9	18.5	53	10	42
K01075	107.25	102.44	1042.35	185.25	90	651.67	104.42	58.75	26	114	79.75	28.5	220.25	388.5	259.75	73.8	136.5	16.75	45	35.33	16	22.5	132.65	143.67	28	142.25	297.25	122.15	117.75	116	9466	3754.08	53.5	56.5	2021.05	1757.11	935.83	3442.75	205	2214.75	115	64	126.25	54.5	71.25	133	1576.5	54.5	115
K01077	37824.5	14113.8	35477.6	26244.2	48951.6	21408.5	40366.8	33195.5	23728.7	37637.2	18319.8	17725.5	34450.7	17607.2	28096.5	35133.8	66106.2	2129.84	25698.4	9111.45	1871.17	39077.3	75441.8	31681.8	26567.1	41815.9	3778.26	32762.3	3407.95	55077	12933.6	4661.67	44256.3	23262.2	10921.3	13580.9	10618.4	16424.7	15767.2	29304	48095.8	35461.9	19367.2	23073.8	31665	26102.4	49103.7	38693.8	25153.2
K01078	0	22.09	62.17	882.5	351	497.17	15	13	0	14	4.5	0	26.5	409.42	18.5	8	2	2	1	12.25	2	17.5	6	16	17	11.5	59	3.5	12	5	115	126	0	5	314.58	548.83	42	185.5	29	356	1.5	74.5	6	13	0	33.5	18	22	7
K01079	17147.5	6629.47	36399.9	30895.9	33070.3	21484.8	33352.3	27059.4	13101.8	29452.5	18092.3	9733.71	37903.1	17498.5	33118.7	28071.4	56886.7	1087.91	11234.3	2807.63	905.13	9979.63	55789.2	36876.8	15001.7	33677.1	3570.29	25140.4	3277.68	41743.5	19736.5	11666.5	27071	13024.9	8246.61	10127.4	9897.98	18369.1	8454.31	26893.2	27087	16398.2	14731.4	5069.32	10561.4	14611.5	44778.3	16382.5	11870.5
K01081	7808.84	7609.46	5931.1	13266.8	32909	20957.5	31098.4	14867.7	11286	25154.9	583.42	11632.7	19612.7	1462.59	28191.1	28839.6	16141.1	1773.25	13387.5	3027.77	572.34	13559.6	19113.4	19528.6	11237.3	9658.88	3528.96	7301.24	948.92	12392.1	23474.7	8878.52	14019.7	9373.92	10089.6	11526.3	10004.5	6001.47	6185.21	28353.2	16069.3	31597.8	4887.55	9659.13	14349.9	18991.4	37196	22644	12692.4
K01082	18608.5	5457.73	38066.4	32555.2	35831.2	23446	34268.6	27311.3	16729.7	64930.8	18909.3	10720.2	53506.4	17215.4	32950.1	30247.8	54734.7	803.58	18799.1	2428.38	561.8	10404.6	56766	50820.3	18641.4	35580.1	3053	26685.7	3185.86	47768.3	18781.2	10515.3	29173.9	16990.4	7068.61	9134.8	51131.4	18691.9	12549.7	25124.6	11509.8	29254.9	14704.2	7931.99	47150.3	15054.2	50604.8	17834.1	11465.8
K01083	72.5	87.35	465.41	2023	509	5302.34	75	75.5	82	694	68	83	322	222.58	269	111	133	14	87.5	90.5	14	80.5	93.5	208.5	83.5	120.77	465.83	71	112.5	160.5	10887.1	1752.75	93	40	1887.84	1811.28	785.5	1690.25	49	843.84	175	73.5	74	74	87	81.5	359	231.5	59.84
K01085	9922.78	287.96	31207.8	24980.5	958.12	943.3	5441.22	7678.51	168.22	1786.84	17618.3	1000.56	1429.68	16155	1731.39	3308.71	37059.6	508.83	472.33	1020.56	317.46	1674.69	37462	869.67	594.67	24594.3	843	17639.2	2501.44	28150.8	7855.74	3087.2	19919.3	454.33	248.72	984.85	260.79	8545.48	95.25	514.97	756.87	148.17	9257.23	2646.92	202	674.23	8335.09	586.83	4064.95
K01086	0	4	16	38	32	366	6	3	0	0	0	8	85	49	0	0	2	0	9	0	0	0	4	59	0	2	120	0	37	6	476	568.5	2	0	201	159	387	29	4	411	15	7	15	3	5	7	18	31	13
K01087	9798.16	2764.21	32428.7	30034	2254.85	9412.3	5311.47	7749.11	215.75	2422.24	17723.5	1151.57	14718.7	16944.8	11167	4230.21	36965.1	516.83	723	1184.55	367.17	1635.98	38532.9	14020.6	1831.67	24804.5	936.18	17752.6	2671.77	28533	8986.12	6375.15	19925.4	1606.33	6175.8	5691.68	4447.36	9194.27	985.25	3088.31	1308.17	465.67	9845.89	2800.02	325.2	1922.8	10575.8	1051	4384.72
K01089	17145.3	1930.05	32811.3	25331.8	32252.8	16231.4	32827.2	22056	14008.7	27916.6	17788.8	13803	24933.1	16490.3	24007	28096.5	56356.7	691.5	12312.3	1876.06	435.13	11762.1	54811.7	24197.8	11878.1	32957.2	2924.12	23918.6	2979.11	42315.8	11463	3488.95	33284.6	9813.58	1542.05	7357.1	5274.51	14284.1	7815.57	21188.9	11427.5	26744.2	14790.1	7363.82	17162.3	17999.9	32638.4	26849.3	13295.7
K01090	46082.4	63025	32421.4	32932.3	50864.2	43133.2	32112.6	48806.7	32529	26229.5	67067.9	16896.8	30382.1	13184.8	26937.6	38503.3	23007.4	8259.14	44532.1	47374.9	20242.2	37323.6	20331.7	23935.8	43947.2	45345.3	96231.3	47380.7	32210.5	29675.9	12249.8	46244.1	17076.3	41715	74611.2	28317.2	33670.7	21281.6	45901.3	49963.1	54827.1	54025	31806.9	52254.1	30927	52895.2	28547.2	63126.1	53263.9
K01091	142180	119664	72541.5	78702.9	135475	127722	129503	122987	83008.4	137322	81545	55182.3	147922	32096.8	119190	144136	108116	18359.1	140650	104704	50231	133109	139782	134208	122890	141649	105126	139928	20280.8	121167	63760.4	73438.7	72811.3	114226	87557.6	52636.2	151015	66638.8	76486.4	122580	104447	140816	85716.4	133241	159687	143067	149634	144598	138226
K01092	42024.1	22222.1	48337.4	52881.6	64681.4	50890.1	50463.7	44189.4	31707	70339.2	21423.8	30376.2	65003.6	19805.8	51228	48587.8	75805.9	4537.52	33854.4	26394.5	10167.9	46081.7	69183.5	60252.3	44084.1	51442	5846.37	50574.1	4767.05	66470.2	32312	25872.4	48292	41957.7	27637.3	24887.4	68030.1	31378	23682.9	39401	89143.3	41616.8	33874.7	38784.8	64766.7	47040.4	61936.3	46442.5	42280.2
K01093	606.24	609.34	2060.14	2048.96	8689	5517.67	3273.95	38	1656	252.6	65.33	80.29	1258.08	138.17	1500.17	1828.42	1410.5	23	414.63	45.96	77	2924	327.84	997.67	642.67	151.49	55	256.6	50.66	331.27	104	305.77	1546.68	642.83	808.5	2519.66	158	235.84	283	1676.39	930.17	4595.67	281	542.84	77	582.56	2414.92	463.33	1687.5
K01095	13676	2419.34	35380.9	26107.6	31952.7	24164.5	42640.3	20648.2	4575.24	52094.8	18134	56245.8	23123.3	59404.5	31846.2	22996.8	49239.8	71548.2	6485.82	1596.62	74486.6	8106.07	49623.1	20894.8	7701.56	27833.4	2832.13	20687.2	19125.3	34631.2	79877.5	7589.43	62086.7	6451.66	4250.59	4714.35	42501.4	37901.8	5018.82	16917.3	4214.46	10241.8	12597.9	4216.68	34839.2	7572.77	38072	4895.37	9796.9
K01096	9939.27	541.3	31284.5	25038.2	933.63	1000.21	5590.74	7705.68	235.38	1792.84	17649	1004.06	1379.84	16183.8	1830.81	3561.13	36959.8	510.66	486.32	1181.48	322.13	1573.68	37555.2	826.17	239.66	24641	1108.45	17738	2516.77	28171.4	8017.84	3203.29	19931.5	91.33	397.22	1288.02	176.12	8662.65	100.25	1507.63	831.86	282.67	9813.4	2653.25	242	1773.97	18047.6	604.17	4072.19
K01101	5072	10563.1	1680.02	14351.2	5271	3556.13	6490.93	10942.2	724.7	13242.3	414.5	1843	4756.4	193.17	1115.6	7230.8	4382.2	1117.6	811.87	12981.8	7273	2647.5	5463.17	2907.5	11977.5	11756.4	324.4	8914.17	295.2	785	90.33	593.2	630.7	11913	7117.41	977.62	1631.1	8639.27	1608.7	14514.8	23999.3	11418.1	4960.5	6763.9	401.67	9619	2195.22	9544.57	3539.6
K01104	107563	125481	92517.4	115776	121277	128948	157644	139467	72722.6	100062	159192	98659.2	106494	82459.8	126205	147699	119771	90520.3	112367	112421	120200	99875.7	139244	89604.1	133200	136746	198593	127537	99008.5	110773	97028.8	97413.3	76432.2	124549	144037	59090.1	71175.8	67027.2	99782	129224	181733	129484	79951.9	119074	92532.2	134401	112686	156512	135599
K01113	619.25	1226.29	3956.16	7058.21	1604.1	13354.5	503.44	114.75	188.68	135.34	139.42	688.33	1108.33	833.12	571.67	351.92	697.33	31.08	557.33	238.59	78.67	636.5	491.08	854.01	374	260.4	1232.19	258.75	361.41	2142.72	2278.77	2893.32	7184.79	233.5	6496.68	8209	4795.29	3823.17	1385.63	4296.18	953.83	10814.8	935.75	3018.35	4943.59	1486.41	11234	1468.52	829.08
K01114	96.68	5847.64	1448.75	1559.11	624.75	872.84	4059.8	126.25	2987.25	473.25	489	841.37	1710.25	1219.09	9210.5	623.69	3771.25	38	724.46	2808.11	71.25	98.75	805.71	1199.09	410.79	1241.19	801.84	3541.75	310.13	199.59	2021.75	737.03	261.54	284.5	8001.96	5511.79	4167.94	2380.25	1571.13	4098.45	1082.25	4125.08	1838.04	3422.37	272.5	5415.11	3840	752.66	2022.25
K01115	0	23.6	9	50	39	12	11	0	0	0	0	0	0	9	60	0	0	0	0	6	3	0	11	12	0	9	2	0	0	2	0	657	0	1	81	14	195	13	79	38	46	4	4	3	0	0	0	0	2
K01117	0	0	17.25	0	0	0	0	0	0	0	0	0	0	0	2	0	0	0	0	0	0	0	4	0	0	0	0.33	0	0	0.67	0	7	0	0	0	0	8	0	4	0	13	0	0	0	0	0	0	9	13
K01118	13827	32946.4	61309.4	42241.7	16274.7	5799.38	14656.6	12798.4	8261.56	4268.34	82610	4591.29	19614.5	25435	21426.5	8774.7	39639.6	4466.41	9728.74	15507.9	1970.72	5384.91	40648.5	17122.3	5354.76	33050.7	95409	21382	37142.6	35262.6	47343.9	56848.4	21898.4	3516.82	70505.4	23483.9	17529.8	24057.4	27279.2	27130	3063.42	17721.9	17806.7	18575.5	10007.4	10156.9	36527.9	16393.8	18972
K01119	18289.7	25115.2	55933	53484.8	24173.3	10511.8	39066.1	29996.2	12902.5	26529.9	81499.3	9188.82	15883.2	24469.8	32330.7	26144	53450.1	3293.3	13350.5	10409.1	3557.03	11555.3	56675.7	14955.8	11343.9	40240.3	94593.7	27676.1	32655.5	39907.4	9923.19	46056.7	28433.5	8691.39	59775.4	19305.1	14280.6	12861.7	30211.1	29014.7	4670.55	17881.5	19555.8	15335.6	15630.2	11822.8	25844.9	17875.2	24792.1
K01120	205.5	8.34	2372.68	150.29	8	318.67	865.67	9	10.5	0.6	20	16.29	193	46.5	11	19	63	0	8	8.62	2	6	64	134.67	9	31	230	32.43	19	12	1437	139.33	31	0	198	524.5	30.33	94	13	274.14	9	0	2	6	16	106.14	529	4	419
K01121	0	0	0	0	0	0	0	0	0	0	0	0	0	0	0	0	0	0	0	0	0	0	0	0	0	0	0	0	0	0	0	0	0	0	0	0	0	0	0	0	0	0	0	0	0	0	0	0	0
K01126	58563.5	58613.9	105392	104617	82488.8	105281	107958	103447	52277.9	88862.1	104235	97593.6	92125.7	88621	84199	99368.9	136147	81179.4	59193.8	46014.1	96137.1	40263.1	137747	83980.6	64122.8	120784	102955	110886	59029.4	129763	116017	65547	106189	57850.2	95482.3	45064.1	83292.1	82431.4	61800	94898.1	87631.9	82945.9	58938.6	63270.4	78538.3	92557.3	111273	88755.9	78069.7
K01127	0	0	0	0	0	0	0	0	0	0	0	0	0	0	0	0	0	0	0	0	0	0	0	0	0	0	0	0	0	0	0	0	0	0	0	0	0	0	0	0	0	0	0	0	0	0	0	0	0
K01128	0	0	0	0	0	0	0	0	0	0	0	0	0	0	0	0	0	0	0	0	0	0	0	0	0	0	0	0	0	0	0	0	0	0	0	0	0	0	0	0	0	0	0	0	0	0	0	0	0
K01129	60640.3	68134.1	64695.3	46051.2	81959.4	67981.9	64359.8	77739.9	39186.2	88822.4	84593.6	34872.7	74136.4	28878.5	62704.8	73369.8	77754.7	12261.1	62686.3	60934.4	22239.8	55633.3	76884.7	65307.1	59858.6	73115.5	99868.7	75258.2	35621.7	69839	33429.8	54533.7	51407	55125.8	66414.7	35131.2	39969.3	35804.3	53871.7	66627	57449.5	79589.2	53081.9	68504.5	59544.9	82260.9	71131.8	99054.3	74817.4
K01130	25047.2	8643.09	6553	893.84	21326.7	15765.1	30316.1	16897	21169.8	33021.3	151.33	10482.7	22255.2	846.5	29622.5	41820.4	27914.6	404.34	12952.6	945.95	544.33	27031.5	36364.7	20908.5	24332.2	12240.8	1545.08	6862.42	397	20136.9	2091.48	2643.33	24208.8	19504.8	6123.33	7489.67	6988.77	11544	11310.7	23888.5	14711.2	17691.6	7330.65	13924.6	19499.2	17618.6	30084.3	20611.2	13044.2
K01132	0	0	0	0	0	0	0	0	0	0	0	0	0	0	0	0	0	0	0	0	0	0	0	0	0	0	0	0	0	0	0	0	0	0	0	0	0	0	0	0	0	0	0	0	0	0	0	0	0
K01133	4258.75	3604.65	1235.67	572.75	9958.75	6003.3	28741.3	6089	3244.45	13413.8	457.75	3118.15	7978	431	25031.8	17399.3	8553.45	969.25	9759.75	15386.9	1072	3079.7	3826.3	7538	6700.5	2647.25	799	2598.7	348.25	5548.35	9433.57	5684.3	11028.9	4740	2429.75	1098.28	3109.8	4372.5	1481.5	13014.9	2408.6	6284.35	1819.85	4190.4	20048.6	6734.3	10847.1	5990.2	5183.8
K01134	15416.7	5254.35	8.67	9.67	32.34	1235.67	220.34	6	1316.67	10.33	1	340.99	166.34	9.33	37.66	1178.33	128.33	141.34	363.99	231.68	357.33	19220	4933	79.67	4501	127.58	29	127	8.34	1936.34	19.67	12.66	7058.67	3410.17	38	0	32.99	15.67	79	88.45	7483	1082	202	10806.7	118.34	329	160.67	660.67	509.99
K01135	14948.7	4554.42	4.34	2.67	17.2	655.07	55.19	43.75	1286.52	17.83	1	108.44	129.84	1.33	59.26	1129.33	97.43	131.34	44.99	224.34	310.33	19038.2	4742.65	138.67	4337.5	133.63	24	115.2	8.34	124.59	10.67	10.66	214.67	3402.67	1	2	8.66	6.67	7	69.4	7355.6	1083	200	10644	68.67	116	64.52	62.93	278.99
K01136	488	905	56	176	41	815	285	71	86	105	16	639	152	31	8	116	2402	305	479	455	356	309	273	46	1677	161	9	61	10	1878	9	40	6946	1622	112	294	24	152	88	214	21285	278	53	219	49	535	111	681	261
K01137	738	1578	137	136	998.75	402	2498	614	576	160	238	344	1149	119	984	802	290	596	3044	10122	658	296	486	888	422	668	200	646	138	352	51	122	166.5	66	235	60	266	216	200	2297	319	950	610	2182	9593	1624	656	1218	743
K01138	21646.9	12100.9	849.18	927.56	4470.93	25164.3	16374.3	4980.78	5751.85	16704.5	5266.34	49929.6	7790.71	42509.2	7000.15	6316.58	6483.33	73213.9	11819.6	17166.2	76269.2	22720.2	16505.6	6942.92	8155.7	4037.46	1165.27	6533.37	20478.6	7845.35	59921.7	2592.21	45327	6165.37	1803.26	1450.1	3013.71	3876.84	3188.8	9889.87	31530.2	5294.15	2180.87	15668.5	16390.3	6265.4	5272.69	8261.3	11334.4
K01139	10251.8	979.95	33031.5	25832.5	3573.11	17418.7	14900.7	13624.7	443.71	2723.51	17970.5	47388.6	2266.09	59180.2	7741.64	4077.18	39428.5	71466.7	741.32	1508.13	74361.8	1853.68	48381.9	1182.6	727.99	25254.4	1722.43	18906.4	18807.8	28836.9	77331	8493.92	56165.7	415.33	5025.52	5530.3	42097.1	38732.1	2135.85	4409.01	1093.86	499.34	10273.8	3043.25	29055.8	2564.47	27236	948.17	4489.74
K01141	10070	590.63	31633.1	25317.2	1011.62	1648.38	5740.82	7786.43	256.71	1896.17	17776.6	1048.06	1619.76	16435.1	2101.89	3658.43	37162.9	537.08	515.99	1246.48	335.46	1615.18	37748.1	1219.5	280.66	24880.9	1688.7	17821.2	2743.52	28411.1	17504.7	5937.62	20037	249.33	1783.27	2257.96	852.62	12371.2	186.25	4979.22	936.03	216.33	9501.65	2722.75	438.5	1051.89	17942.1	649.67	4205.53
K01142	56469	64720.8	70667.6	65330.9	81542.7	91336	74973.2	72596.8	36753.2	89697.9	85167.4	73944.7	86733.3	72074.9	70694.9	69444.2	84420.8	81221.5	54968.6	47977.3	93922.5	53650	85476.2	77654.5	56587.4	74354.7	100590	68134.3	51636.6	65744	106056	65121	87290.5	52111.3	80468.4	43720.8	121743	73507.9	55467.2	75086.3	72296.1	79233.4	45896.4	57399.7	100358	69683.7	70521	77858.5	62550.3
K01143	0	0	0	0	0	0	0	0	0	0	0	0	0	0	9	0	0	0	0	0	0	0	0	0	0	0	0	0	0	0	0	0	0	0	0	0	0	0	0	0	0	0	0	0	0	0	0	0	0
K01144	8681.52	2234.32	2528.67	1214.17	32830.5	21394.2	28151.4	21974.3	17983.3	26643.9	82	14991.6	27984.8	470.25	25386.8	29422	18082.5	1679.17	18996.3	905.48	203.67	16223.9	18863.1	26745.8	16876.8	9953.28	1737.17	9187.53	408.34	19816	12338.6	3938.46	15516.4	14862.8	3003.83	8998.25	8815.39	6153.34	10108.9	19705.2	16125.5	29505.1	5667.69	5135.07	18580.3	15820.2	17539.8	28296.1	9627.98
K01146	9961.78	491.96	31353.2	25126.7	616.12	970.55	5627.08	7717.51	222.22	1800.84	17690.8	1017.56	1371.68	16212.4	1816.64	3576.96	37012.6	519.83	479.33	1198.99	317.46	1583.69	37609.2	826.67	246	24734.7	1096.45	17710.9	2553.44	28248.1	8031.35	3197.46	19978	87.33	511.22	1612.85	178.79	8677.48	93.75	2316.8	822.87	164.17	9410.73	2662.92	368.5	966.23	16143.6	583.83	4095.2
K01147	10438.8	1195.32	32071.9	25659.5	9348.12	4175.55	8794.07	7793.35	1960.71	2058.17	18618.3	1112.06	3135.51	17098.6	3818.89	5551.18	38511.9	547.33	1634.99	1280.73	405.46	4539.68	37944.3	2209	911.16	24938	1807.92	18068.9	2757.77	28708.7	9446.57	4341.12	21549.8	860.33	2333.1	3770.35	452.12	9072.48	684.75	6125.45	2134.53	4954.83	10457.9	3122.25	586	2006.39	19059.3	1515.67	5879.45
K01150	10436.5	1158.46	31595.7	25328.4	9359.12	1843.55	8817.83	7814.26	1906.22	2149.34	17796.6	1120.56	2661.93	16403.4	3587.39	5427.96	38475.6	564.58	894.33	1265.49	420.46	4524.19	37961	1819.67	904	24944.9	1335.45	18026.6	2667.19	28641.1	25562.3	6978.96	21502.5	730.33	1468.47	2795.63	966.29	12595.7	426.75	5624.55	1817.87	4748.17	9656.98	3088.42	509	1497.23	19884.3	1074.33	5559.2
K01151	58955.2	57669.8	59582.1	55429.7	45939.5	67500.3	73353.9	71739.9	39316.3	42445.9	83752.7	74600.9	45181.2	69309.5	48316.9	64877.1	69460.4	80535.6	58383.4	46687.8	92974.9	48048.3	82607.8	37264.8	55541.5	76828.4	97196.3	69261	50425.3	70987.4	79298.7	46144.9	72949.8	51668.3	65802.9	26011.9	32421.4	31475.9	48987.9	55146.4	63464.2	67994.5	41758.1	56350.7	43915.8	55083	48266.1	65243.4	55187.6
K01153	46367.3	59364	57386.9	49990.9	85217.5	82312.7	73180.3	58743.7	49973	63495.3	83610.1	83869.5	77486	69741.4	45538.7	69974.8	79827.5	80014.4	59316	33030.3	90840.4	33803.4	81068.9	71768.4	64050.9	86004.8	99237.7	70242.3	46878.5	87265.5	101360	48313.7	96312.9	63869.9	65366.2	34684.2	31014.8	56381.4	46610.8	68963.7	32225.6	68078	34847.2	28633	38404.2	41547.7	71496.7	72310.3	44724.3
K01154	61640.4	68560.2	57824	51752.3	143596	118420	109680	86234.2	70214.3	115250	83813.2	94764	122891	70019.1	69034.1	106796	102566	85235.2	78656.2	43935.1	93871.9	51915.8	90060.7	115722	98906.8	108489	101044	85183.8	47409.7	116289	130444	47555.2	101002	96902.1	63212.5	39826.4	42845	63340	56915.7	101739	43402.2	102622	42816.6	36070.2	51919.9	55643.8	84387.1	95364.5	66135.9
K01155	3986.93	564.75	66.67	36.72	19534.8	11983.3	25415.5	8421.11	3330.45	23406.8	33.14	3987.94	11830.5	113.79	20773.2	20482.8	9886.25	1564.5	5953.61	241.11	11	4600.74	15823.8	12584	7840.75	4421.8	928.57	2370.45	217.5	4549.35	9716.8	60.71	4900.6	6334.5	174.75	759.12	2998.59	464.5	1065.4	14639.2	2441.6	8225.35	1044.1	787.9	5907.4	4473.8	8784.1	4281.7	4697
K01156	4210.45	2331.67	511.44	531.38	2194.25	17354.8	9777.01	5116.5	2842.83	1269.79	228.99	46423.5	3084.51	43074	3107.67	2111.59	4696.29	70838	5457.42	4207.37	75503.2	3051.18	10799.3	3021.34	8513.42	3179.16	498.67	3909.14	16113.9	3916.29	59804.7	1195.55	37319.9	9063.33	2738.5	2435.35	1487.67	3164.65	813	1648.47	21752	1089.5	1216.07	952.56	1853.59	3173.67	7622.67	1977.79	1427.49
K01158	0	11	89.5	170	5	21	0	0	0	35	38	4	63	187	66	0	0	2	0	0	4	5	0	0	0	7	15	0	8	2	18	17	0	0	768	616	50	7	5	27	8.5	10	38	7	0	201	432.5	4	15
K01159	48674.4	27286	42300.7	43325.3	65138.8	69798	56703.4	48048.9	36210.5	70817.5	19907.6	73446.8	65334.4	62798.9	45917.2	49860.6	72261.7	74698.9	40848.8	14565.9	79313.6	43725	75886.8	60596.4	32889	64801	5535.35	43672.6	20340.6	63143	92923.4	13251.3	85261.9	29538.3	15467.3	20292.3	62784.8	51809.5	20796.2	39370.5	34230.7	55083.1	24221	30713	53535.3	32334.8	55060.5	47099	31232.4
K01160	28	0	415.87	35	0	11.5	1084.86	9	0	2.6	8	0	0	16.67	2	2	16	0	16	83	0.29	2	16	0	0	0.43	5	4	0	2.57	2	376.43	0	0	66	719	0	121.5	0	120	0	3.5	16	0	0	5	110	0	123
K01161	0	0	0	0	0	0	0	0	0	0	0	0	0	0	0	0	0	0	0	0	0	0	0	0	0	0	0	0	0	0	0	0	0	0	0	0	0	0	0	0	0	0	0	0	0	0	0	0	0
K01163	24066.9	19509.7	3274.35	13262.6	52001.2	55489.6	60271.3	55766	33192.4	31444.9	2876.59	71336.9	37698.1	44789.5	41298.7	52533.2	29472.6	76524.4	50121.7	28374.5	82795.8	20518.3	35436.8	34670.9	31037.8	36881.2	4165.73	47065.1	22271.8	35451.1	61472.3	3866.06	51723.5	28979.5	7286.97	8656.82	24454.8	35912.3	19249.1	31590	31840	43190.8	22956.6	33666.9	36229.6	43488.3	30108.4	52957.6	45984.3
K01166	61.75	2500.57	2324.77	3241.04	1314.49	5970.58	437.42	103.75	108	640.84	111.42	96.5	13456.8	505.84	14446.6	1667.22	195.03	25.08	126.33	254.9	50.67	67.5	1235.28	13163.3	1594.33	240.16	510.38	227.15	126.75	337.71	755.18	5036.05	61.02	1475.83	3861.97	3604.67	1642.5	5122.63	218.1	2035.33	242.83	310.51	847.61	102.5	109.28	2050.08	10877.1	237	221.71
K01167	2	26.73	414.25	267.67	48	923	0	3.67	19	35	40	18	293	371.83	106	2	7	2	28	7	5	10	21	198	2	14.09	542.25	3	150	32.67	1024	884.5	0	3	1438	1185	344	77	26.14	1611	41.5	55.5	80	39.34	4	224	550.25	118	51
K01169	9715.91	279.96	28910.5	24758.9	601.12	929.3	4555.33	7663.11	160.22	1785.95	17591.6	999.27	1335.5	15967.5	1700.89	3250.17	36823.8	493.83	464.04	1015.98	317.46	1568.26	37393.1	818.67	229.67	24550.8	400.24	17605.7	2486.58	28141.2	7825.85	2986.92	19877.1	76.33	172.22	851.42	163.79	8403.17	83.75	465.58	752.17	148.17	9223.46	2578.7	194	551.05	7780.24	578.54	3444.71
K01170	0	2	0	0	0	1	0	0	0	0	0	0	0	0	0	0	0	0	0	0	0	0	0	5	0	0	0	0	0	0	0	1.5	0	0	0	0	0	0	0	0	0	0	0	0	0	0	0	0	0
K01173	10711.9	2375.79	2049.91	1425.21	48815.6	19619.8	52736.7	28691.8	19175.2	41189.9	135.46	11947.4	35216.9	327.08	47505.4	41948.3	25822.6	236.5	21497.6	1186.7	215.34	13536.3	20292.7	35178.5	23444.9	11890.6	2861.11	10338.9	618.34	21669	4049.35	913.16	12814.2	20438.8	3654.75	4829.88	9847.15	9332.18	8009.95	33022.6	5879.98	22853.7	5481.61	2785.37	19025.9	16276.2	33517.8	19064	9259.27
K01174	899.5	6864.74	2026.59	1761.3	313.33	605.47	2601.6	219.2	99.87	244.7	918.4	379.66	770.4	232.83	1164.6	131.8	629.2	200.6	308.2	1302.65	859	526	329	437	2740	175.57	98.4	882.34	28.7	776	259.83	388.53	203.2	2730.5	6736.61	852.2	874.53	69.77	199.53	1927.79	238	396.3	572.5	725.4	198.67	238.5	993.94	420.4	914.27
K01175	10021.3	523.8	31458.5	25206.2	937.63	1017.21	5680.74	7744.68	235.38	1820.34	17734.5	1021.06	1437.84	16251	1848.81	3624.8	37104.3	525.66	500.32	1219.98	322.13	1593.68	37685.2	861.6	258.66	24802	1205.88	17771	2577.77	28298.4	8188.48	3290.79	20016.5	114.33	630.72	1624.52	198.12	8813.36	117.25	2405.13	838.86	202.67	9515.26	2692.25	422.5	1263.22	19151.7	607.17	4130.19
K01176	22195.8	16256.1	84056.5	62772.8	8471.64	12146.9	16089	21727	6947.43	10807.5	90761	5700.65	7411.69	38478.8	14120.7	21134.6	85567.6	3832.83	5526.72	7327.79	2124.59	7940.93	90409.2	5324.84	8645.44	58446	91742.8	38511.2	15540.4	63347.7	27655.5	43972	44046.6	6260.16	51160	17796.4	6791.23	22084.7	27886	18835.4	25913.2	11555.9	25117.4	9762.79	10444.2	9248.13	35486.3	7649.4	12785.8
K01178	4	31	374.6	195.12	5	33	0	0	6	39	50	9	73	218.71	100.25	7.55	8	2	0	3.65	6	9	0.4	1	7	24.63	23.45	21.4	14	4.38	85.11	918	2.62	15	1499.88	1245	102	19	15	193.12	28.5	14	59	25.5	0	221	468.5	15.5	19.75
K01179	67619.8	45649.9	12896.3	11678.5	26619.1	39431.4	46950	32435.3	50644	19747.3	2428.98	15439.4	23630.6	2367.35	42590.5	38556.4	20646.6	3559.02	53971.5	22375.8	12554.9	71147.1	28688.4	19946.6	40556.9	33281.5	3722.11	40460.5	1968.05	39642.3	1896.42	9084.95	33036.6	37686.5	22541.6	13157	24297.5	15198.5	17453.2	36638.5	34553.2	43159	15324.4	60486.2	28260.4	31827	19239.3	48764.4	52719.4
K01180	0	0	0	0	0	0	0	0	0	0	0	0	0	0	0	0	0	0	0	0	0	0	0	0	0	0	0	0	0	0	0	0	0	0	0	0	0	0	0	0	0	0	0	0	0	0	0	0	0
K01181	3501.05	2537.09	1649.3	3048.21	15849.1	7552.44	1189.73	3717.09	18891.5	18252.8	444	1836.44	10872.5	433	8907.2	2440.82	5969	98	3384.04	2212.69	1271	1809.49	1640.03	11336.2	3036.79	1564.89	909.55	1802.33	343	2706.93	2097.3	1604.58	2736.44	2892.29	6124.66	3855	4100.93	2132.5	3315.18	16837.3	2213.94	8421.63	2654.28	4501.61	2670.09	10503.3	6282.72	6143.66	9459.05
K01182	8802.89	11574.4	2191.57	2669.81	8205.35	19382.5	7645.52	17213.7	5063.04	3314.13	1512.23	8965.36	6127.78	572.29	9177.35	12842.9	7555.63	3152.67	12474.8	15247	7981.67	7235.13	3382.9	4684.01	12132.8	8185.03	1885.17	21237.9	1383.54	9875.19	314.63	1482.33	3761.97	11479.8	6856.06	2184.6	9510.3	3346.89	8448.58	5348.27	11070.7	8925.46	21918.1	17540.8	17860.6	18713	10679.3	24550.6	20742.1
K01183	11229.9	20363.5	52024.2	37810.6	16391.6	3273.47	8553.35	9508.18	4757.72	12089	76714	2751.1	8562	23748.2	14735.9	6143.07	44422.3	1572.83	2511.3	4137.85	1080.25	3645.09	38833.7	8311.92	2777.67	26243.3	93226.9	19907.9	28347.4	30549.9	8863.06	41194.5	21790.8	1743.33	52286.3	17170.4	8834.27	11059.3	27957.1	22947.4	2669.04	9909.59	15583	8239.04	4218.66	7336.34	13355.8	5985.88	9643.62
K01184	3.29	0	51	20.71	8	30	14	0	0	10.29	5.86	0	7.43	44.29	18	5.29	0.29	0	0.29	0	0	0.43	13.71	0	0	1	12.43	1.57	9.86	2.58	7.29	431.71	6.28	0	408	1120.43	35	6.71	0	70	5	21	49.57	0.72	0	45	43	18.29	15
K01185	12062.7	715.15	32983.2	26323.1	12814.6	5422.36	10801.7	11557.5	3594.77	3945.36	17704	2742.88	8678.34	16639.1	2699.52	5883.71	39655.7	530.5	1813.08	1616.91	329.04	2729.56	37954.7	7557.01	2861.59	25314.5	2077.42	19710.9	2679.93	29235.6	8869.35	5005.83	20881.2	2714.91	1532	3548.89	1046.21	10103.8	3022.25	3122.88	2443.47	5763.59	10464.6	3773.23	625.42	4152.44	17625.7	5360.18	5415.35
K01186	38781.7	17496.8	863.15	392.34	31222.4	13592.1	33318	19395	18168.4	26656.8	1628.6	8651.43	24250.5	495.81	23786.4	25899.9	21412.5	3920.78	11081.8	2503.87	1680.36	49592	52312.6	22809.3	32478.3	10426	1815.43	8297.6	12448.4	17089.5	1406.04	5097.85	24269.8	28802.2	3516.96	2261.8	7827.53	6610.09	7878.05	20923.8	19908.5	17156.1	4725.35	23450.8	12069.9	14363.4	15394.9	17030.5	8084.83
K01187	76752.2	54551.7	90710.9	78042.6	114388	87270.7	156478	76315.5	60155.9	128802	147142	46292.9	91584.6	35913.1	135615	127698	117640	10832.5	71926.7	33712.6	11314.2	81876.5	122242	87421.9	77104.6	85619.2	191730	67211.5	68544.4	98778.5	19017.8	93309.8	61589.1	64374.1	117788	52177.8	47876.9	31651.9	84045.2	115043	65344.6	102914	49408.1	67032.1	77794.1	73185.1	94251.6	93019.9	79260.8
K01188	0	0	0	0	0	0	0	0	0	0	0	0	0	0	0	0	0	0	0	0	0	0	0	3	3	0	0	0	0	0	0	0	0	5.5	0	0	0	0	0	0	0	0	0	5	0	0	0	0	0
K01190	179776	84967.5	64872.1	65848.6	268286	156610	295484	172142	135278	258840	86556.4	94113.6	206997	30532.2	241389	265505	203702	17577.5	167103	77077.1	28716.4	209168	242880	201567	189891	165391	108501	133561	46310.4	179890	25853.4	51504.8	124711	168661	61465.5	47786.9	81593.8	48412	88485.3	191017	138382	218301	85166.9	146596	166622	147330	157269	195973	139167
K01191	16277.2	4645.91	30909.4	33573.2	13021.3	15075.6	32464.2	23685.6	8776.65	15793.2	16142.1	9408.31	12534.3	16486.3	27527.9	27992.8	49612.4	5117.43	13281	17551.7	6723.99	7619.64	55445.2	11292.9	11425.5	47021.3	2052.26	31896.9	15195.4	41354.4	8655.77	8784.86	26378.8	8780.93	5856.33	3101.97	9097.69	9508.17	6093.01	14771.6	11802.1	8819.08	15870.9	12895.6	21082	15668.1	23750.5	13229.5	16446.1
K01192	11482.4	3311.19	2979.99	5187.67	36542.9	29563.1	28743.7	26858	15245	42447.2	566.5	13161.3	27190.8	839.92	31660.4	27322.5	18358.6	965.17	14914.9	5673.21	4390.67	14024	19975.3	26284.3	17848.1	21325	2156.67	12952.4	771.51	21936.4	1895.91	3715.76	13191.3	15938.1	4727.16	6344.67	9106.41	4710.59	11833	23120.7	12980.3	30592.8	4541.23	7207.87	18056.3	16293.3	18191.5	21108.9	22503.6
K01193	32646.4	62908.1	78542.7	58249.2	29471.7	40071.3	70814.1	51119.4	12454.4	35120.7	139206	59698.4	26243.8	73375.3	46200.1	46455	61851.1	82380.3	31787.9	51977.1	92527.4	20489.4	61246.6	19301.3	46864.6	39399.3	185623	56229.3	64045.8	49051.5	69171.5	84577.3	64008	44235.2	104706	33815.8	29262	24467.5	58513.1	50104.6	48418.1	29390	47205.1	38060.1	41496.5	40438	38846.2	39907.4	46183.2
K01194	20007.6	970.13	58511.8	49846.3	1686.41	3852.44	10101.5	15386.2	4422.3	3935.15	35236.9	3930.11	6019.86	32219.2	4146.35	8447.42	78142.1	1011.66	3541.91	2025.78	667.63	3375.17	75559.7	4914.09	1500.84	52254.2	1055.34	36323.7	5040.38	61389.1	17443.8	6233.15	39962.5	971.66	2035.26	3235.7	1479.08	17863.2	1380.5	1455.63	2644.34	1366.09	19555.1	5671.27	907	4654.43	16525.1	1576.66	7794.63
K01195	1283.71	206.81	348.27	36.07	1152.75	944.55	231.35	971.09	229.71	8039.73	523.2	239.52	2288.7	145.8	244.7	457.29	2649.7	1045.2	264.38	109.57	7.9	782.47	188.81	2346.75	479.63	220.3	134.94	254.01	4005.9	752.95	348.9	1657.56	715.34	396.13	1195.18	1140.35	1450.81	125	623.37	2536	683.34	964.04	455.88	223.15	340.71	840.9	1567.14	1174.89	2285.36
K01197	22190.1	17296.7	672.24	2113.17	32936.3	14796.7	32265.1	10073.5	12637.3	18488.5	2164.1	6587.99	20070.9	718.28	21410.9	22375.6	16123.4	4857.64	8427.29	4060.09	2712.13	25420.6	21334.5	18632.9	25039.8	5689.84	1359.05	7256.25	16310.5	10393.2	821.32	6655.95	6931.52	22560.7	3151.91	2023.4	8115.6	5222.77	5950.17	19625.7	10803.1	14813	3176.15	12240.2	10413.7	10251.9	13331.2	13946.6	4876.79
K01198	822.84	1691.06	1484.78	6316.78	2040.12	5803.06	2675.52	907.45	3385.47	368.9	496.1	758.49	2690.33	290.71	2436.46	1919	585.51	761.5	4542.48	6324.37	742.67	924.13	669.18	2212.42	2758.53	853.41	516.35	2294.79	306.01	926.92	442.75	2327.27	450.2	2991.69	4002.8	2794.38	1161.71	987.1	369.89	4295.75	544.51	1125.37	1658.31	1889.7	9195.4	1978.55	2229.12	1369.9	2902.4
K01200	11496.9	41578.8	43529.7	1794.86	29640.2	12039	34925.6	21290.5	8948.31	38084.3	127681	5743.26	18244.8	15623.5	34739.6	27195.8	17890.8	7389.3	8696.27	14818.3	7336.6	10414	22525.1	15616.8	24460	13825.2	184769	9947.27	67190.7	10248.7	905.64	81382	7014.43	21516.2	102493	28920.4	16510	10474.8	52004.9	47211.6	27005.7	26591.6	7813.69	12813.8	10260.1	15394	14252.6	18284.6	9916.12
K01201	7503.57	5351.95	1883.59	560.08	25929.1	22309.1	28947	15309.2	11216.2	20787.7	530	14336.7	19255.2	248.75	28235.8	33337.1	22590.8	654.5	11499.9	6434.96	5006	12616.6	4961.41	17585.2	17500.4	18022.6	2088.07	9779.11	673.5	13013.8	3920.8	751.36	15471.1	14662.7	2285.97	6219.25	5061.05	5557.75	11626.2	18607.8	11943.2	27134	8216.85	6237.86	23475.9	20789.5	24723	33221.3	17326.6
K01202	0	0	0	0	0	0	0	0	0	0	0	0	0	0	0	0	0	0	0	0	0	0	0	0	0	0	0	0	0	0	0	0	0	0	0	0	0	0	0	0	0	0	0	0	0	0	0	0	0
K01205	38221.3	10357	292.93	1884.34	24429	19266.7	73905.9	12711.5	14062.5	48751.4	45	6858.08	19695.2	50.66	60290.3	51789.5	25842.9	441.18	15558.5	950.18	669.66	46274.2	28361.2	20035.6	31099.2	7066.42	1295	5804.25	370.01	12086.7	969.94	90.32	11566	25610.3	145.17	1459.25	4541.91	4025.34	2083.87	26927.4	19725	15652.5	2931.2	22890.8	17608.6	8727.6	23705.3	8413.53	11356.7
K01206	78623.4	27901.8	4963.23	8985.52	175159	79428.5	97446.9	70871.3	56754.3	163954	2459.4	41743.5	105491	1265.01	80390	105375	84278.6	7944.93	54388.5	41093.5	6481.8	96269.1	140246	109349	79694.9	47485.8	7686.99	28388.5	10488.3	50723.8	19490.9	4987.99	46046.4	69945.7	5890.74	19156.4	39444.6	28478.5	31228.9	117509	86495.2	115387	27801.8	54650	93443.5	73109.6	63745.1	72940	42625.7
K01207	56070.1	58016.1	66116.9	57611.9	41193.7	50433	24727.6	45327.9	24655.9	57666.2	84407.5	15976.7	47551.2	28440.5	42640.7	44225.1	59401.1	8068.49	36107.4	36487.5	20190.8	59229.8	62569.3	41020.9	47274.3	77609.8	97975.8	62965.4	38782.6	57447.5	21308.9	56062.9	39391.9	45099.5	71000.1	31521.1	69418.1	26958.8	40395	37925.9	67517.6	41355.8	26214.8	58360.6	48960.8	35874.2	48613.6	41754.6	51806
K01208	0	11.59	35	869	31	466.67	14	7	0	0	7	2	4	10.33	15	0	0	0	0	28.25	0	0	4	0	4	5.67	0	0	0	0	7	18	0	0	127.25	70	46	9	0	70.67	0	10	0	17.5	3	10	5	9.5	4.67
K01209	14932.1	7793.78	3785.81	5100.12	51331.3	24527.5	35856.1	31345.2	16658.5	53380.4	1509.5	9934.47	34596.6	751.92	28504.2	30309.2	22117	2228.17	21486.6	16686.5	3241.17	11061.8	19875.3	34581.8	25305.2	10143.7	3090.63	17558.1	1376.51	13321.7	5162.91	2637.2	11292.2	24533	8666.71	7787.25	16209.6	9091.09	11029.9	36103.7	15432.2	35032.4	18785.6	17582.9	44118.1	27303.1	24553.4	22499.8	23342.8
K01210	25	2	304.1	55	28	54.5	18	0	0	10	12	0	28	157.5	58.5	15.8	1	1	0	4	16	0	8.4	4.5	0	13	20.5	10.4	21	12	15	116	6	0	1226.8	3213.5	126	21	4	86	5	71.5	146.5	0	0	146.5	213.5	31.5	45
K01212	37.5	66.75	417	7.67	183.4	471	8.25	55.67	68.6	48.75	13	16.8	38	19	38.85	74.05	206.25	3	76.5	89	21	160	28.6	6.75	355.5	117	40.1	17.75	11.86	58.5	193.09	131	31.6	239	472	999.67	630.8	52	369.9	778.34	226	293.6	23.1	36.9	173.4	138.3	1530	148.6	259.5
K01214	0	5	4	0	0	2	0	0	0	0	0	0	0	0	0	0	0	0	0	0	0	0	0	4	0	2	0	2	0	0	0	0	0	5	28	0	13	0	3	0	0	0	0	0	0	0	0	0	3
K01215	814.17	459.2	122.4	26235.1	261	4874.22	522.6	1611.37	898.2	142.4	249.4	2665.83	644.4	66	2788.6	2059.3	1283.2	462.6	942.87	3253.73	876	1764.33	302	462	359	329.4	445.4	2938	241.87	2769.83	127	347.2	1144.87	226	768.67	569.37	1424	331.6	1628.2	1248.4	991.77	660.8	648.34	1035.73	1250.66	1289	1305	3069.56	5631.27
K01216	20.5	0	4.5	0	120	53	118	47	74	80	0	237	136	0	128	239	147	75	184	24	0	50.75	12877	112	246.75	2025	143	94	66	72	21	9	71	206	3.33	0	24	0	0	75	33	94.5	50	41	56	38	72.5	26	46
K01217	0	4	0	0	0	0	0	0	0	0	0	0	0	0	0	2	3	0	0	0	0	0	0	0	0	0	0	0	0	0	0	0	0	0	0	64	0	0	0	0	3	0	0	0	0	0	0	0	0
K01218	4296.21	3118.83	626.05	154.71	9357.41	7083.43	28050.6	7404	14138.8	13539.1	291	5419.43	11633.5	165.5	24146.2	19751.5	11418.1	375.5	10186.3	1116.63	582	3439.53	28966.1	11122	7838.79	10832.8	1072.72	5760.03	406	10090.5	826	369.58	5477	6445.29	2815.58	2550.75	2067.96	1019.5	3365.21	11139.3	2480.7	7032.34	3753	3196.54	10807.4	5620.5	11909.1	7314.16	6439.46
K01219	0	0	0	0	0	0	0	0	0	0	0	0	0	0	0	0	0	0	0	0	0	0	0	2	0	0	0	0	0	0	0	7	0	0	16	50	0	0	0	0	0	0	0	0	0	0	0	0	0
K01220	0	5	0	3	40	0	0	0	0	0	0	0	0	12	0	0	2	0	0	12	0	2	0	0	0	0	0	0	0	0	8	6	0	0	34	54.17	0	0	0	22	0	2	9	0	0	6	0	0	0
K01222	16859.9	43908.2	78506	52932.7	18114.9	6343.7	21188	20492.2	4428.81	16346.8	143499	3887.32	8568.14	31821	17192.2	11495.4	45910.1	4120.43	3834.88	17867.5	9039.75	8237.92	44798.6	4559.68	15654.5	32806.7	184392	24765.1	53927.3	31878.1	8228.21	79357.1	22419.5	13820.3	101049	29956.6	11600	18230.2	49078.3	30351.6	46968.1	17516.7	18457.9	13249.3	1765.32	6003.63	11744.7	7657.4	10592.5
K01223	103787	207805	256495	245587	85057.7	106805	113019	181809	28670.3	140729	446308	88797.1	71923.4	153167	74872.6	123924	212921	95435.6	39262.7	145746	147788	59010	226681	42639.4	139705	149006	557524	192814	173307	160467	93785.7	245096	134783	133402	300282	96805.9	57192.1	105629	167426	156859	303242	127296	94697.9	110907	38650	108683	87410.8	100872	107817
K01224	1142.4	1024.54	538.61	116.74	13622.5	2391.54	1452.07	1695.25	3385.58	10000.5	73.83	1417.36	7536.33	103.17	2364.89	1544.53	1800.99	25	2747.98	171.38	13.5	1154.94	995.15	8462.84	2136.77	645.92	543.24	731.43	157.16	1021.47	438.3	211.63	1212.78	2127.09	1444.44	916.05	2357.76	143.34	489.31	9696.47	379.87	4917.66	227.1	447.2	970.19	2056.97	2058.41	1579.56	1867.73
K01226	14121.9	20326	54241.3	28400.3	5358.02	24551	23324.9	21343.1	4490.82	4210.07	82066.6	50697.4	6490.35	65704.5	16907.7	12585.7	43151.3	74339.4	11818.6	18977.2	76618.4	8838.49	49890.8	4208.67	8056.37	28902.4	93827.5	30824.5	48451.7	38237.8	68477.9	43213.6	24883.3	6645.53	53413.1	16182.4	12673.5	16189.5	29570.8	17503.7	12794.2	6190.77	21321.3	18318.7	15151	12315.1	21912.6	9291.87	26139.9
K01227	0	2.33	18	5	0	1.33	2.33	0	0	0	5	0	0	16	4	0	1	0	0	12	0	0	0	0	0	0	0	406.67	3	0	4.33	158	0	0	689.66	56	210	0.67	12	43	3	7	2	0	2.67	0	142	0	7
K01230	0	0	49	10	0	0.5	0	0	0	0	0	0	0	0	0	0	0	0	0	0	0	0	0	0	0	0	0	0	0	0	0	0	0	0	59	0	0	0	0	10	0	0	0	7	0	0	0	0	0
K01232	7280.71	42370.7	42636	34425.3	11627.6	20386.8	21738.9	14590.5	3935.64	14671.1	122801	47824.1	6822.66	56379.3	15190.8	10398.3	11322.1	74022	4309.99	20204	80582.6	5660.23	16223.9	3626.34	15604.4	7929.7	182373	7001.7	52224	4680.25	60093.3	76279.5	37053.9	13910.7	95183.4	29043.9	11732.8	12206.3	48912.5	31543.4	46201.3	22308.3	10477	16217.4	7340	12756	11955.9	12173.2	7595.97
K01233	4.29	15.08	58.93	10.58	75	0	73.28	0	1.14	1	10	1.36	0	5	0.43	0	16.28	0	23.67	47.86	0.29	3.71	13	0	0	15.85	0	4.86	3	5.43	2.43	61.36	6.86	0	163.61	0	82.99	11.57	2.57	21.43	0	1.67	0	21.24	0	0	8.86	118.5	17.79
K01235	3484.24	736.86	737.1	1889.57	17827.6	9629.68	24970.1	7208.67	5210.56	22545.9	92.5	2950.04	10470.5	77.5	21761.2	16906.9	12616.1	38.5	5781.85	256.04	25.5	2670.74	2598.76	11331.2	5979.93	1968.8	704.24	1938.41	181.67	4048.97	831.8	215.11	4587.77	4770.43	1388.34	1690.5	3178.01	1197.5	2194.47	15047.9	2523.77	7780.66	1685.44	748.52	5899.85	7919.8	9386.39	3477.96	4623.24
K01236	92.75	391.26	2623.75	5030.92	700.67	7663.01	144.76	61.42	41.17	161.5	92.75	43.5	373.25	518.08	5766.75	488.5	93	18.75	82	196.75	49	37.5	149.75	268.84	65	204.34	209.5	84.75	88.08	143.17	9145.5	4395.49	66.5	40.5	4755.09	4459.78	3253.06	3546.25	842.9	2387.56	447.5	187.17	360.75	174.84	74.67	548.5	1685.75	298.01	601.67
K01239	10333.2	20518	5764.92	2562.33	8087.28	16437.5	18601.2	32857.2	6499.15	16211.7	2572.34	9922.08	11168.2	1379.42	18188.2	23073.5	8996.92	5011.95	12657.7	28288.1	10802.6	8535.73	11703.5	7852.75	21537.1	9648.8	2935.25	30581.5	5595.42	12391.4	1221.72	8835.47	2940.22	21690.2	14041.3	6857.81	17366.5	13257.4	7803.26	15246.7	50065.5	18549.9	16791.6	28638.8	16394.4	30852.4	12616.9	20244.6	26751.8
K01241	20017	1723.38	35635.2	28314.6	32756.6	21285.4	32514.6	34423.1	10302.2	27270.9	17796.1	12525.5	22609.3	16879.8	27570.9	26808.7	55655.6	708.75	11952.1	1858.47	469.13	13708.6	55099.1	21531.5	11125.3	29910.6	2566.42	22950.1	3032.53	37300.4	20697.8	10392	33546.4	9169.08	5582.97	10228.7	7274.51	18411.1	10391	22480.9	16429.8	28298.8	14729.7	7100.99	16847.3	18997.8	27498.9	26773	12909.4
K01243	33598.9	51248.1	60743.6	66482.6	55640.4	54245.1	68653.7	61038.8	19578.5	46045.7	84277	64298.1	34555.7	70059.2	49660.3	52999.1	68883.2	79808.8	47854	41122.5	92620.6	22301.8	77398.6	30019.5	40820.8	67483.8	98144.5	60836.5	54713.1	54840.5	72340.2	50982.9	70300.3	38496.5	70466.2	25476.1	29560.1	55945	38773.4	55594.5	48600.1	46285.7	32709.5	40417.8	25695	46067.4	52764.6	49025.2	55648.2
K01244	0	0	0	0	0	0	0	0	0	0	0	0	0	0	0	0	0	0	0	0	0	0	0	0	0	0	0	0	0	0	0	0	0	0	0	0	0	0	0	0	0	0	0	0	0	0	0	0	0
K01246	47803.2	32169	39047.2	81226	37992.5	62414.2	59680.9	44020.8	28891	35467.6	19591.1	69021.5	49288	61711.7	41550.1	53043	70194.6	75903.9	33510.4	27286	85322.1	42404.7	79645.2	42489.3	43600.9	59034.3	5390.86	50286.5	20526.2	58212.5	91511.4	13012.8	80718.7	39589.1	12297.4	17152.4	19844.9	33870.7	18461.2	35097.4	64783.9	51938	27704.8	38111.4	30988.7	46714.1	55766.1	56502.7	40763.3
K01247	12032.6	7542.4	35009.2	40677.8	11284.1	17262.5	7968	8654.95	4551.85	3005.69	18291.6	2465.93	17704.2	19030	14317.3	10049.6	47293.8	1049.83	3691.71	4330.81	1480.46	4591.99	39482.7	15955.3	3383.73	38649.9	2434.91	21885	3194.25	29666.2	19758	10983.6	22187.3	2655.33	13971.8	9163.75	3685.05	13766.6	3301.35	8001.89	8477.04	12653.2	12652.3	4588.3	1121.2	10195.9	14916.5	6016.38	9314.85
K01250	13193.1	6309.13	33789.9	25455.4	2895.7	10584	10705.9	19208.6	3540.25	4008.65	18422.1	5988.99	5112.25	16296.4	6248.46	11484.5	42130.6	1632.83	9265.71	5409.95	4252.17	7993.55	40732.2	3369.67	6848.17	33489.2	1632.57	32189.6	3247.08	38812.3	8289.03	4454.96	21662.4	6302.83	1794.21	2844.09	5052.12	13484.6	7023.76	10474	33074.7	3399.5	15461.5	13633.3	3032	9989.83	13149.1	7252.54	21926.4
K01251	41461.4	21119.6	7356.38	6572.54	44419.9	36027.3	32391.6	12229.5	26451.5	22740.2	1494.39	21538.6	39893.2	1876.62	35905.1	36088.9	23279.3	2250.26	21458.6	3022.72	1424.87	56218.5	29010.8	36370.3	30131.5	12663.4	3330.01	14609	1073.42	25328	24338.9	9289.23	22584.5	26256.7	12922.2	15340.2	53274.3	12843.5	18249.7	24555.6	34568.9	37681.6	11094.5	32350.2	47421.3	23986.2	33798.1	34747	20044.1
K01252	9726.2	822.84	29024	24860.5	968.45	1033.8	4692.8	7695.51	224.41	1798.62	17612.5	1002.91	1366.25	16167.2	2722.29	3539.92	36914.6	495.83	466.04	1137.14	321.17	1567.55	37476.5	818.67	236.33	24589.8	664.9	17689	2496.58	28144.6	8007.02	3273.72	19880.2	87.33	1527.38	963.13	1392.04	9314.2	316.75	1721.49	937.87	234.84	9470.16	2661.63	222.33	766.09	8392.23	774.54	4520.66
K01253	0	5	130	4	0	23.5	2	0	2	0	0	3	3	16	9	2	4	0	0	2	0	2	0	0	0	7	2	8	0	4.67	13	10	0	5.5	170.5	197	38	13	0	328	5	6	0	5	0	0	186	3	2
K01255	17136.4	28236.4	67023.9	36100.2	23224.6	41285.7	24165.4	21611.5	5345.05	42485.9	82792.6	60913.2	47729	69524.6	40136.6	13337.7	48484.4	73801.1	6136.8	6818.91	76181.6	13137.5	51280.4	44130.9	8100.92	29182.8	95554.3	25717.3	49135.3	35511.7	81575.6	56072.8	65107.9	6803.86	70534	32490.4	96078.3	49606.8	35241.3	27879.2	15543.5	25877.5	19967.6	14015.3	64197.3	11260.5	45615.8	15898.8	15144.9
K01256	13886	4448.03	38101	31650.4	25263.2	26905.3	8441.34	14878.5	7702.89	16313.2	18880.3	11492.4	30119.9	17962.3	13708.6	14430.7	48237	2186.08	9087.52	2151.54	537.8	9683.93	53647.9	28753.1	7494.92	28721.4	3913.74	21732.8	3310.85	35126.1	32397.9	12965.4	28921.5	6506.58	11697.1	15168.2	51330.5	19559.9	12605.8	19961.4	16069.2	24182.6	15461.1	6800.6	40154.4	18018.2	40747	23567.3	10711.3
K01258	48574.8	56220	90076.4	92786.2	59160.6	59942.4	79970.2	79764	32986.6	53745.8	101636	74666	51865.2	83827.8	54448.9	63156.4	119145	81859.6	50482	49473.2	91086.1	34336.1	116261	44247.3	53583.1	83284.8	98339.9	86681.3	57041.1	93580.6	91104.1	51295.1	97378.6	50584.9	73038.8	30130.5	37643.7	68926.3	47626.4	61988.3	79656.2	72547.2	52231.3	50662.2	46683.9	56129.2	51467.9	70146.7	63268.7
K01259	1701.31	9067.17	5151.68	5780.41	2957.8	10709.2	9273.85	1879.67	1205.63	1434.59	5496.39	1901.91	16450.2	1595.03	20476.9	3393.37	4735.75	1896.83	5542.92	15099.2	1622.75	1078.4	3360.92	16019.9	4514.48	3748.29	1388	2138.07	550.52	1576.97	10924.9	7677.17	594.6	4406	13255.5	8725.36	10387.2	10830.8	3278.28	10213.3	2599.5	6354.84	11135.8	7186.69	9037.73	11682	14549.1	7089.83	7424.94
K01261	139	345.2	22.4	13990.1	163	485.8	197.6	123.2	275.2	139.4	48.4	1324	82.4	27	32.6	88.8	2510.2	451.6	278.2	3785.4	437	70	95	25	1581	208.4	143.4	467	49.2	74.5	16	128.2	286.2	1658	83.8	250.95	239	198.6	40.2	360.2	21263.6	295.8	175	153.4	18	557	162	160.4	114.6
K01262	86018.7	103156	118938	81354.6	129330	122899	139073	122579	57658.8	152667	166837	141557	120349	138152	101574	115583	147609	159135	79891.5	79459.6	178472	72160.8	163222	107336	98159.6	125203	194442	108811	100446	119471	172625	97823.6	155817	91534.2	128100	58277.1	101779	121210	88966.5	124507	88942.4	139472	75215.8	80452.2	102748	92398	94515.5	111131	83017.3
K01263	0	6	3	12	21	0	4	2	0	0	0	0	0	0	0	3	8	0	0	0	0	0	0	4	0	6	0	0	0	0	0	0	3	11	0	25	0	5	0	27	0	0	0	0	0	0	0	0	3
K01264	0	0	0	0	0	0	0	0	0	0	0	0	0	0	0	0	0	0	0	0	0	0	0	0	0	6	0	4	0	0	0	0	0	0	2.5	0	4	0	0	0	0	0	0	5	0	0	0	4	0
K01265	76475	98219.9	95883.2	91713.9	124868	123245	118259	116551	59593.8	131198	151021	96920.5	111305	82091.1	107858	114657	111713	87014.2	90311.4	70898.2	104849	72086.5	112436	98370.2	92362.6	106403	195867	100668	82888.8	96198.3	108165	101446	99346.6	86068.3	137734	60930.3	104847	83533.5	93735.8	113727	117359	123276	62883	85959.7	97052.1	99414.3	103856	119040	98038.4
K01266	224.08	1379.8	3321.44	1960.11	1870.61	1004.5	1015.75	485.75	128.66	125.84	203.54	908.5	265.5	578	3706.41	308.8	193.6	80.75	233.34	2137.62	1353	158.5	1475.13	103	815.99	4844.6	195.33	531.81	87.42	598	401.8	1970.56	192.7	782	6801.97	1829.33	1145.25	5092.25	294.97	999.96	208	587.17	677.25	248	277.76	854.29	1838.25	191.83	963.74
K01267	15761.6	37100.7	23985.9	4578.74	27604.1	19368.6	22478.9	38026	11261.9	19058.4	64857.3	10027.1	16093	8874.39	18391.8	24286.8	14543.9	6251.62	22072.3	28221.4	13665.8	15999.3	10946.1	11546.4	28645.8	14706.6	94006.4	29670.5	31108.7	14931.7	10227.9	43185.6	7442.46	27901.3	55613.7	18515.8	20569.3	42132	35021.3	34317.2	39220.8	34623.8	19600.6	31814.6	17703.3	31182.8	16329.5	36092.2	37506.9
K01269	172	140.33	308	145	1266	15915.3	9055.33	5692	104	239	95	46265	349	42297	2150	277	2262	70885	128	158	73978	166	9616	136	348	223	216	1014.67	16074	373	59977.3	189	36079	153	612.33	37	962	27040.7	415	273	107	99	88	263	212.67	99	246	129	173
K01270	43300.7	41479.9	56610	28063.3	89056.6	72632.6	93310.6	93254.6	48145.7	75252.1	83711.1	83091.9	73576.9	67407	66595.5	85781.6	86640	82479.1	65514.3	40591.8	87945.8	43148.4	94909.9	65550.3	62714.4	59496.5	98860.4	65718.1	54626.2	83798.2	90064.9	46131.4	85531.3	57318.7	55937.4	28847	41305.5	57696.6	55608.5	69027.8	45399.1	93552.9	45666	48344.4	67957.3	70242.3	69276.6	87958.5	66390.9
K01271	21650.8	43829.4	58124.9	56996.8	15277.8	43843.4	32250.4	39359.4	11381	20416.2	83552.1	53352.2	25849.4	68503.7	20269.1	25404.5	50659.5	77430.6	13134.8	33321.9	85329.6	10045.8	59269.1	20578.9	23842.2	48657.4	95241.6	48298.9	49640.4	38063.9	70250.1	48403	59526	22002.3	66479	22315.6	20984.3	49812.6	31250.3	29636.2	46597.9	29645.2	29981.9	32334.8	15196.6	30128.1	26840.4	28478	29449.5
K01273	22657.8	46675.9	28021.5	5566.65	21550.2	31800.2	26636.3	39652.1	17325.4	22395.1	65673.9	11529.5	18383.9	10121.8	24992.9	29199.2	19551.7	7068.95	33399.2	37595.2	16723.2	13051.9	14494.6	13410.6	32664	23904.3	95013.4	40362.2	31541.6	21397	12118.4	49084.1	7621.97	31946.1	67584.1	23743.6	26498.7	19404.7	38511.2	34546.8	46512.8	30092	24435.3	37887.1	25375.7	47016.8	18750.6	37606.4	40052.8
K01274	0	5.75	3.75	2	36	0	0	0	0	9	0	799	0	115.5	0	0	110	0	11	5.5	0	0	3	2	3	2.33	63	5	2	2	0	2	0	2	8.67	3.75	15	0	0	0	0	2	0	4.17	0	0	0	7	9
K01277	8507.52	2048.92	916	29.17	31833	17240.7	28007.4	21881.3	17163.5	26576.2	43	10492.1	26984.1	95.25	21900.9	28102	17628.2	1662.17	18558.3	826.08	180.67	11420.9	17737.8	25957.3	16643.4	9820.33	1432.67	8993.53	323.34	19033	10085.8	55.33	9649.45	14676.8	84.5	2831.75	7373.39	4064.59	9933.32	18510	10690.5	28705.4	4287.19	4946.07	18299.8	12454.7	15875.3	17380.6	6971.18
K01278	18474	4111.07	2858.41	2130.63	85944.9	44615.2	56741.4	47955.4	33575.1	63856.2	175	29465.6	60593.4	571.96	45630.8	57004.2	45803	1884.34	32639.1	1924.58	353.34	29647.9	35646.4	58964.3	31905.9	15945.5	4289.12	16895.8	951.51	32654.9	15329.2	1293.07	30499.7	27762.2	2054.76	14236.8	15391.8	14451.9	26396.8	48101.8	34253.4	66528.3	13562.6	10127	38629.1	42797	39772.2	64743	19883.1
K01281	1146	1264.92	401.75	282	631	386	237	1472	2100	431	114	412	576	245	494	913	273.5	72	1584	431	149	718	600	288	636	1028.09	180.33	1038	63	1516.5	56	204	367	555	1138.51	919	1465	860	1247	443	573.5	2057.34	906	2274.17	1960	2741	1261.5	4144	6009
K01283	4	71.02	139.16	66.79	321.01	419.51	11.34	4	4	10.67	11	3.33	18	99.88	44.25	15.25	9.5	0	3	8.67	1	0	8	39.67	0	8.63	109.45	6	29	7.05	112.11	72.58	1.29	39.5	953.5	710	64.66	190	21.5	279.12	9	11	47	4.67	0.67	48.83	149.5	25.34	23.25
K01284	27720.6	4618.12	34582	29991.8	76438.9	43946.9	62090.3	53958.1	37048.1	66707.1	17786.8	27060.9	60929	16866	50187.3	59285.4	75347.1	2377.67	36564.6	2938.82	728.8	29397.3	74964	59270.7	36241.3	44887.4	4653.32	36410.2	3494.45	67594.1	23412.5	7380.41	45113.3	32057.3	5144.39	15677.8	18307.7	22116.2	20108.6	51649.4	22526.9	50934.1	21058.3	10515.4	35462.2	29622.8	45799.8	49654.4	23132.2
K01286	24193.5	81214.9	74609.1	47310	29254.8	51771.5	33879.5	59990.7	24593.6	60489.1	193884	21986.1	51180.8	26564.7	62693.7	47058	20369.1	13312.2	55143.9	53768.8	20589.9	26444.9	19037	42825.1	45588.1	35754.3	281113	59636	91976.1	38371.9	3698.35	129587	11808.5	43001	169564	55700.9	49570.4	22423	92662.2	55091.8	65573.5	43240	34731.2	58264.8	38069.1	52239.5	21469	56598.7	75284.4
K01295	6650.94	4457.63	1983.9	4386	5225.47	27793.9	17174.7	10708.4	5267.14	1785.75	695.25	47465.4	5800.25	43098	4256.68	8442	3379.68	71026.8	11799.3	1991.69	75434.3	3675.71	12183.4	4151.34	5051	5209.19	1476.65	19362.1	16559.2	7924.43	60497.9	1950	36243.2	4929.33	4162.22	5962.5	3783	7712.82	3394.61	4643.73	10916	1846.91	2960.75	9256.57	1418.57	7989	5257.36	4768.17	13887.9
K01297	15112.2	23605.2	53907.9	28394.8	13344.2	36183.5	45293.6	20548.9	7545.68	17873.4	82203.3	55368.1	14014.6	66828.4	40582.8	24776.9	57425.4	73324.9	14255.2	9958.55	76481.8	12497.2	64613.9	12327.3	9846.43	39740.3	94891.3	24767.4	48660.5	38827.5	72423.1	44937.9	67826.4	7089.96	61135.2	23211.1	51319.9	19734.1	33244.2	27017.9	16457.4	27624.6	18412	14161.9	43247.9	18130.9	23809.3	19355.7	15377.3
K01299	16364.5	23682.4	55298.6	41900.3	8955.21	27094.6	21892.4	30598.2	5828.28	6277.07	82177.4	53539.6	19707.8	66717.7	21945.6	14456.4	49290.3	73775.4	11141.3	10541	77857.5	9501.23	50252.3	17196.7	12598.1	29336.3	93768.9	33843.6	44830.3	39747.1	69476.3	43503.7	58890.8	11252.3	58303.7	17801.4	11514.4	40433.7	31974.5	15439.9	35095.8	10420.9	15040.1	22202.6	6810.79	23356.2	23351.9	16950.8	31151
K01301	4	741	35.33	107.67	48.34	394.84	530.67	6	11	0.67	0	9.33	129	66.5	166	4	0	11	30	37	1	7	15	100	52	18.25	0	2	12	9.67	7	16	8.67	18	106	150	118.67	0	35.67	55.46	31	4	107	70	141.67	22.33	89	145.67	360
K01302	0	0	0	0	0	3	0	0	0	0	0	0	0	0	0	0	0	0	0	0	0	0	0	0	0	0	0	0	0	0	0	0	0	2	0	0	0	0	0	0	0	0	0	0	0	11	0	0	0
K01303	2818	6157	278	197.5	2655	3510	3644	11628	187	11879	217.5	1952	4312.5	1005	370	6161	3367	1481	237	4793	4843	1303.5	5053	2680	8342	2676	252	3718.5	584	366	997	286.5	33770	8452	893	495.5	439	29651	177	7010	1974	7709.5	624	1425	150	1869.5	601	4149	1350
K01304	17734.3	33403	52722	40776.6	13543.1	22868.7	31504.7	27504.1	3581.04	16809.9	82347.2	50589.1	10144.3	66811.6	14747.5	12712.6	45322.1	75530.4	5983.66	25671	82993.5	7721.09	54360.8	6201.42	19208	36192.6	93175.8	27760.7	48560.4	31910.2	68757.2	43248.2	57952.4	18165.3	57425.5	17508.2	13339.6	49449.7	26722.7	31541.8	26493.5	20350.2	20326.8	16567.3	9897.49	13524.2	14086.5	12679.9	13850.4
K01305	24070.8	19524.2	80962.6	47150.7	5695.52	6493.91	14245.6	27637.6	7046.61	13856.6	98990	5018.36	8068.54	39441.3	13744	13132.8	76176.6	3689.36	8907.82	6438.39	2633.57	9121.35	77268.9	5771.75	6662.39	52340.8	93730.8	46430.1	35054.1	64034.5	16161.7	44292.9	41709.2	5474.2	51903.1	15937.2	10012.9	19529.4	29430.7	16201.8	12720.4	7672.05	25735.7	18464.7	3769.87	11950.2	21243	9966.79	27490.2
K01308	5307.5	7822.4	2097.5	777	2756.83	12946.2	8593.17	11697	8954.5	2070.42	855.5	5097.87	5310.5	574.5	8048	10453.8	4028	1171.5	16650	3338.79	2611.5	5123	2725.33	4746.67	5314.5	4900.67	1073	16597	687.5	10653.2	234.67	950	4306.5	4963	6341.27	2057.5	6301.46	1470.5	5367.5	4339.12	11151.3	2288.5	2942.5	10665.5	3537.67	9589.5	5260.22	9371.17	18879.3
K01312	0	1.75	18	0	0	0	0	0	0	0	0	0	0	2	0	0	0	0	0	0	0	0	0	0	0	0	0	0	0	0	0	10	0	0	5.67	0	0	0	2	7	0	0	0	0	0	0	0	0	3
K01317	0	0.75	0	0	0	0	0	0	0	0	0	0	0	0	0	0	0	0	0	3.25	0	0	0	0	0	0	0	0	2	0	0	0	0	0	1.25	0	0	0	0	0	0	0	0	0	0	0	0	0	0
K01318	0	0	5	0	0	0	0	0	0	0	0	0	0	14	4	0	2	0	0	2	0	2	0	0	0	0	0	0	0	0	8	6	0	0	559.5	123	14.5	0	37	19	0	5	9	0	0	6	0	0	0
K01322	4791.29	2176.45	3423.59	7118.52	7073.36	30224.2	27263	4865.25	11215.3	15174.8	957.79	10993.7	14017	846.67	21743.1	24335	15408.3	1612.5	15197.2	700.9	106.29	11837.9	16346.2	12507.6	12318	8482.77	1739.9	5752.06	441	14910.5	12960	1479.6	11518.5	10784	5650.6	11783	6346.37	2938.57	6012.23	11846.8	15059.6	18724.8	4066.1	4488.14	12553.6	12173.8	13900.2	16213.5	8300.46
K01325	0	0	0	0	0	0	0	0	0	0	0	0	0	0	0	0	0	0	0	0	0	0	0	0	0	0	0	0	0	0	0	0	0	0	0	0	0	0	0	0	0	0	0	0	0	0	0	0	0
K01338	50499.8	75223.2	88862.6	47606.4	84375	111469	95516	89577.7	48204.9	97440.9	149109	138798	85927.8	122114	79325.4	88479.6	90507.6	154933	67562.8	56138.9	170131	45875	93716.4	75823.5	66856.1	82329.2	192891	85986.4	97147.5	83762.4	162751	97074.6	90064.6	62887.7	126952	54560.9	90715	72571.1	82492.9	87246.1	75347.7	93218.6	62485.5	57155.9	82701	81230.9	78376.2	90242.4	74753.7
K01340	0	0	18	0	0	0	0	0	0	0	0	0	0	2	0	0	0	0	0	0	0	0	0	0	0	0	0	0	0	0	0	7	0	0	0	0	0	0	0	7	0	0	0	0	0	0	0	0	3
K01341	0	0	0	0	0	0	0	0	0	0	0	0	0	0	0	0	0	0	0	0	0	0	0	0	0	0	0	0	0	0	0	0	0	0	0	0	0	0	0	0	0	0	0	0	0	0	0	0	0
K01342	4	737	165	58.5	46	10	527	0	3	6	66.5	10	139.5	407	174	2	3	11	17	39	13	21.5	14	102	45	50	0	7.5	14	0	0.33	161.5	6	0	939	399.5	169	0	19	54	31	76.5	4	70	132	47.5	175	130	370
K01347	0	0	0	3	0	0	0	0	0	0	0	0	0	0	0	0	0	0	0	0	0	0	0	0	0	0	0	0	0	0	0	0	0	0	0	0	0	0	20	0	0	0	0	0	0	0	0	0	0
K01354	10415.8	1351.24	36785.5	30482.8	2299.77	13505.6	6413.77	7952.93	1248.68	2651.61	17862.6	5944.54	3296.51	17071.2	5709.9	5770.46	37769.4	558.08	2830.49	1660.28	378.75	6498.39	38992.8	2255.5	575.49	25185.5	2138.45	18145.1	2818.02	29630.2	18837.2	9348.36	26043.4	356.83	6699.08	10462.6	4406.37	15508	3426.52	7249.53	12088.5	3655.17	11275.6	3069.82	891.53	6049.36	22166.2	11788.2	7401.62
K01355	0	0	5	0	0	0	3	0	0	0	0	0	0	0	0	0	0	0	4	0	0	0	0	0	0	0	4.43	0	0.86	0	2.29	8.13	0.43	0	66	51	0	0	0	52	0	0	4	0	0	0	78	0	30
K01356	42450.3	65008.3	62213	59748.7	28067.7	65703.5	51930.2	56931	30221.2	28494.8	85886.4	68913.7	39392.1	70900.8	38978.5	43877.3	64935.9	81409.3	51331.1	53747.1	98061.8	19758.8	65410.3	32355.8	50027.4	73653.9	97888.1	72526.3	55035.4	60205.1	80276.5	56846.7	71914.9	50038.1	73628.2	31207.7	38550.7	39268.6	42842.1	52331	96667.8	52355.9	46678.8	50067.4	35192.1	61704.2	42250.8	57849.8	59195.8
K01358	67680.9	76794.5	75051.5	102543	96179.4	104389	80908.8	94914.2	51481.4	92152.7	89085.6	89669.2	86535.2	73931	73247.7	83138.2	91657.7	84086.7	77529.8	62856.5	98610.2	62301.9	89362.8	76678	70427.7	90819.2	101614	83774	52831.2	85797.4	94666.3	59920.9	91733.1	66607.4	86309	43990.3	96638.4	65897.9	61541.6	71825.2	89045.6	89740.6	57016.2	70507	86866.9	79637.4	75204.5	100081	90441.3
K01361	193.37	3178.89	310.6	562.07	656.9	260.74	371.83	204.5	180.26	75.23	764.2	820.71	784.2	150.8	424.5	546.49	127.2	1112.2	1338.13	927.91	145.9	308.11	189.06	653	1188.13	251	376.94	905.48	4196.9	266.44	26.43	1930.87	121.9	1355.63	2694.26	309.1	1363.01	181.67	227.47	529	179.9	449.94	347.6	299.09	1772.66	204.6	675.29	291.03	1197.27
K01365	0	0	0	0	0	0	0	0	0	0	0	0	0	0	0	0	0	0	0	0	0	0	0	0	0	0.25	0	0	0	0	0	0	0	0	0	0	0	0	0	2.12	0	0	0	0	0	0	0	0	0
K01372	12300.6	2967.71	1657.9	14100.1	55234.7	21256.4	30074.5	31185.2	24882.1	38510.6	108.4	19700.3	41004.9	467.34	23620.3	32363.5	26893	719.11	25397.5	4069.39	598.01	18347.2	19840.5	39953	22599.3	11124.6	2705.91	12674.1	593.22	24767.8	4041.63	355.19	19277	20552.5	426.3	8553.45	11832.6	9000.62	17998.2	28995.5	44653.8	62230.5	8171.22	11252.2	35615.3	23451.1	24428.7	39897.8	11600.9
K01387	6.3	347.16	227.1	245.74	16.9	156.95	269.75	9.75	27.65	45.8	624.7	14.5	90.2	312.56	883	24.7	21.7	1039.2	24.95	278.7	11.9	19.4	501.7	4	58.2	873.69	148.77	260.25	4022.65	43.23	49.1	1687.51	42.27	47.2	1820.01	706.1	1733.55	80.25	54.54	525.61	106.15	266.55	64.85	680.05	6.7	207.6	674.5	145.6	49.7
K01389	0	6	48	0	1	9	1	1	0	0	0	0	0	14	6.5	2	0	0	0	6	3	0	0	0	2	11.5	0	7	0	1.5	0	27	2	0	333	0	752	6	394	188	65	30.5	11	0	14	3	0	17	34
K01392	6	61.01	451.1	36.67	349.01	146.5	16.34	20	13.17	7.67	5.67	6	13.33	32.67	25.67	9.47	18.33	1.33	24.33	16.33	2.67	0	27.73	17.34	4	29.33	90	19.4	20	30.33	93.66	196	10	7	582.3	178.67	459.33	59.67	30	224.33	45.33	98.34	491	10	34	1086.08	9313	16	20.66
K01399	0	0	4	0	0	0	0	0	0	0	0	0	0	0	0	0	0	0	0	0	4	0	0	2	0	0	3	2	2	0	5	0	0	0	10	28	16	4	26	34	0	0	4	4	0	0	0	0	2
K01400	9	459.29	32	487	9	18	13	13	12	10	76	668	0	0	48	16	8	4	9	482	0	0	112	0	15	33	55	13	34	2	0	89	10	0	248.5	20	77	40	29	71.5	6	240	23	33	8	0	3	0	18
K01401	0.5	183.75	16.75	49	1	107.75	256.25	1.25	8.25	1	8.5	0	8	25	752	9	2.5	0	10.25	252.5	0	2	489.5	0	41.5	838.5	8.5	216.25	6.75	27	8	28.5	30.75	41	70	84	602	54.25	0.5	119.75	80.75	135.75	28.25	649.25	0	6	0	10	18.5
K01402	0	0	0	0	0	0	0	0	0	0	0	0	0	0	0	0	0	0	0	0	0	0	0	0	0	0	0	0	0	0	0	14	0	0	0	0	9	0	0	0	0	0	0	0	0	0	0	0	0
K01406	84.08	97.17	532.9	3893.91	104	9574.67	87.75	5.15	10	69.5	32.64	17	59.25	318.2	154.25	20.5	95	14.75	29	94.04	0	22.5	94.42	36	35.33	52.25	462.76	75.41	17.61	60	120.89	945.54	36.5	46	1558	1443.5	312.5	2622.35	32	549.75	33.2	31	112.45	98.5	47	380.29	1170.35	38.5	1051.24
K01407	9926.27	281.13	31270.1	24988.4	609.62	945.13	5449.07	7678.68	161.71	1787.17	17629.8	1002.06	1344.51	16152.7	1734.89	3273.51	36887.9	509.33	472.99	1032.48	319.46	1573.68	37472.3	821.5	235.66	24598.3	885	17653.4	2504.77	28160.2	7855.57	3130.12	19923.8	76.33	397.02	1145.85	166.12	8511.98	96.25	709.8	756.53	149.33	9266.4	2646.25	202	667.89	8343.09	586.17	4063.28
K01408	3156	65.5	11	0	6	28	9	5024	4	6	18	0	12	0	7	0	5.5	0	6	6	0	7	10	7	5	9	10	6	3	10	71	5	2	5	105	24	21	9	7	0	0	38	3	0	8	5	37	10	17
K01409	71961.1	76301.9	67035.8	60526.4	86561	110662	94332.8	90211.8	52579.5	94008.4	85507.5	131849	85008.8	113857	68561.6	79596.4	88019.5	152927	78641.5	57035.9	172582	58920.8	98740.2	74993	66333.9	94291.7	100358	87234.4	67782.6	85831	153634	54978.3	128760	62098.6	76105	40270	88340.4	94983.7	58549.4	76067.7	73852.1	95506.6	49731.9	67639.4	79265.3	79336.2	70462	92902.2	77623
K01414	40503.4	10632.2	32230.9	27763.9	12882.6	9143.89	6177.34	7898.1	2955.22	2532.25	18719.3	7588.54	2553.27	16887.1	2365.88	6113.76	37518.4	850.09	1011.55	1807.24	1042.79	39847.2	47521.4	1665.28	9423.66	25349	2142.3	18128.2	2910.2	31866.4	18333.8	6837.94	27402.3	7361	3781.35	3849.3	40915.8	13060.4	3586.42	7209.96	15862.9	2707.92	11288.5	24293.2	29091.6	2663.97	28587.3	1521.33	5191.34
K01415	17	60	756	8.74	27	439	2	15	16	10	13.5	15	217	41.76	117.5	32.5	41	3	52	153	0	32	29	147	23	34.01	269.23	24	67	32.76	340.83	281.5	26.24	13	914	2371.5	468	88	37.5	736.62	49.5	33	48	29	49	49.5	313.5	37	26.5
K01416	0	8.71	28.25	3	88	0.5	3	0	0	0	5	1	0	0	6.5	0	6	0	11	0	0	7	4	0	0	7.42	0.66	2	0.33	2.01	0	49.5	0	0	63.18	0	110.49	2	12.57	43.93	46	3.34	0	21.67	3.5	0	0	217.17	7.5
K01417	0	0	0	0	0	0	0	0	0	0	0	0	0	0	0	0	0	0	0	0	0	0	0	0	0	3	0	0	0	0	0	0	0	0	0	0	0	0	0	0	0	0	0	0	0	0	0	0	0
K01419	11304	7720.77	38384.7	43071.1	15310.8	26991.3	19218.7	9189.88	3212.89	42412.3	18322.8	52980.2	30894.8	59930.1	16169.9	8718.63	44538.1	71221.7	3146.69	4791.77	74138.7	5738.68	49035.4	28300.7	5613.69	27259	2447.6	22104.5	18989.2	32111.8	79131.6	11356.9	56777.2	5679.06	14220.2	9217.66	44860.1	19094.7	4752.72	9467.11	2927.98	11327.8	12240.1	4158.82	30023.9	4029.97	22541.3	3681.08	7333.93
K01420	39707.6	47607	92191.9	65184.6	41282.2	58410.3	45505.9	60194.9	24311	18743.5	110021	73126.5	36855.2	89416.4	62731.6	41689.8	100766	81253.1	43565.7	36776.7	87659.9	29819.2	95793.3	31863.1	26397.7	83822	101429	75495.1	76805.2	82722.1	92774.4	61594.9	93632.4	24791.8	79653.3	36586.9	33604.6	66139.7	45944	45412.9	44295.4	64586.4	50979.5	48955.3	35987.8	54016.8	52745.4	55999.1	60009.3
K01421	17346.8	48452.3	27665.8	17727.9	19751.7	13027.3	22444.4	22197.5	9609.45	8161.33	80783.2	8760.24	13101.3	11728.7	23070.4	18785	7815.28	8531.5	34062.2	59290.6	13462.3	9454.33	7059.88	10490	25586.9	23822.7	98446	29062.2	65577.2	11037.3	1464.7	45244.8	5414.38	24270.5	67687.2	20326.3	33296.9	7614.52	33771.7	30285.7	7249.02	36998.6	37031.9	33945.7	43702.5	41497.8	15848.7	49345.2	30420.7
K01424	57839.1	55562.1	90494.3	83880.6	81269.7	88621	124134	93465.7	42296.4	89589	103134	82229.1	68108.4	86187.6	94581.6	102850	133250	81831.9	72304.1	52431.3	92442.5	40146.9	147394	61013	65046.9	105914	101721	94648.9	53938.8	106815	103302	53666.8	108476	58896.5	68549.5	32992.2	39390.7	71327	49922.3	83315.4	66382.8	83996.9	51224.9	49333.1	62342.9	71488.2	86899.6	83871.5	70573.7
K01425	44825.6	29719.3	89051.6	51090.8	38433.7	35224.4	53982.7	43183.8	20847.5	31870	100373	59244.2	32277	83196.8	43042.5	35529.3	94595.7	75633.5	24625.3	9992.38	76200.7	34423.1	110469	29383.4	25637	64253.1	95937.1	49786.2	55242.5	80759.7	88034.5	52723.6	86672	21809.7	60754	24298.3	22697.1	56671.5	35886.3	37477.3	17442.7	26205.4	25444.9	27204.7	17743.8	16518.1	48640.1	21440.5	30117.3
K01426	3294.5	13116.1	13047.4	26866.7	4879.02	21688.7	7155.13	12166	2999.8	1796.83	2126.21	2229.41	15620.5	3444.73	10978	8717.14	2071.38	698.18	2905.2	7360.9	2388.42	2000.33	5792.4	14451.5	5051.41	6127.13	2801.77	16985.3	1255.61	4795.3	21864.5	15934.5	1088.61	4827.5	25518.9	21017.8	15922.1	15144.7	4750.45	15972.8	16353.5	7299.23	6937.7	19953.6	1901.51	17468.5	31914.9	5337.91	5741.84
K01427	0	0	0.75	0	0	0	0	0	0	0	0	0	0	115.5	0	0	0	0	0	0.5	0	0	0	0	0	0	0	0	0	0	0	0	0	0	5	0	5	0	61	7	0	15	0	0	0	0	0	0	0
K01428	10969.4	3709.09	32977.1	29406.4	2849.02	8006.66	4244.28	10478.2	2085.25	2709.2	21694.8	1633.73	15552.4	17117.9	6402.38	4582.03	37319	547.25	2486.49	1244.43	431.84	2094.55	39794	14619.6	2329.01	27776.5	1366.75	18384.9	2800.83	33532.6	18612.4	10159.9	27745.6	1820.33	6961.39	6248.31	4281.36	15004.1	1270.1	4618.49	1565.02	1081.5	10191.9	2710.14	2737.57	2161.54	18349.8	2385.4	4846.37
K01429	10962.9	1639.04	32538.3	27520.2	2675.68	6322.65	4037.94	10416.2	2056.92	2188.28	22447.8	1571.9	2731.85	16906.9	6348.38	4088.03	37236	539.25	2421.74	1183.6	412.84	2078.55	39724	1945.44	777.01	27700.7	1359.42	18332.9	2772.5	33273.7	18560.4	9915.55	27732.9	438.33	6334.89	5856.81	3364.04	14867.1	866.53	4164.64	1428.02	953	9766.91	2659.97	2704.57	1368.71	11983	2084.73	4759.87
K01430	10966.9	1681.04	32544.3	27527.2	2677.68	6322.65	4037.94	10416.2	2056.92	2191.28	22455.8	1571.9	2734.85	16925.9	6351.38	4088.03	37236	539.25	2421.74	1260.6	417.84	2078.55	39724	1949.44	777.01	27709.7	1371.42	18332.9	2775.5	33282.7	18625.4	9958.55	27735.9	443.33	6707.14	6112.81	3606.04	14870.1	1001.53	4444.39	1562.02	968	9770.91	2666.97	2704.57	1398.21	12091.8	2128.73	4852.87
K01432	51.75	77.5	303.5	130.75	42.15	732	41.75	25.75	33	118.5	44.75	31.5	199.5	250	146	57	130.2	7.75	166	26.5	0	10.5	88.05	194	25	75.45	251.25	113.75	84.75	189	761.6	919.3	40.4	36	1019.25	843	393.5	2716.25	204.6	1379.75	44	122	26.25	68.5	48.2	266	873.5	36.5	669.8
K01433	14058.8	3858.38	39943.9	26754	32160.5	9114.02	31901.3	15782.6	3133.5	25638.7	18971.6	4308.04	13931.3	18295.5	39164.2	22042.9	50503.2	647.66	6640.99	2025.67	464.13	5236.38	41766.4	13851.8	7823.49	27670.5	3143.13	20122.4	3177.1	32804.9	30115.5	15062.1	24936.6	6328.16	17509.6	10767.3	9509.73	19423.6	3899.15	25084.8	4997.46	9119.52	12425.9	3958.16	6788.18	13017.1	43999.6	5179.88	10763.9
K01434	236.75	5351.46	3069.91	1701.54	894.49	6806.51	2479.09	151.75	887.83	698.84	176.75	4772.33	15092	1273.47	7363.41	2284.75	4150.2	73.75	916.67	270.42	89	4888	376.22	14485.2	2153.33	335.93	736.03	315.25	292.08	1171.39	11150.3	4532.71	5946.69	1900.5	6731.18	5831.61	2348.65	5361.75	1593.41	4140.73	6376	1010.67	2338.75	611.51	929.7	6964.83	4560	11484.5	4779.05
K01436	5190.2	18620.7	5445.64	15314.6	11398.5	11107.2	10683.6	34000.8	6478.93	4140.08	1995.5	7748.18	7525.85	2338.25	7541.35	9409.21	12663.1	3032.67	14854	8137.24	5390.92	7606	4624.54	5769.26	11559.2	9853.29	1908.93	21412.3	1811.81	12858.8	5839.2	2445.36	38126.5	10742.2	12357.6	4558.76	13975	78698.1	11595.5	6998.18	14864.3	10215.3	6775.88	21469.5	7944.18	17403.7	10717.2	14870.3	39214.8
K01437	0	18.76	4	10.5	0	4.67	0	0	0	0	2.5	0	3	10.83	6	0	0	0	0	25.25	0	0	0	2	0	3.67	36	0	9	2	21.5	21.5	0	0	223.08	9.5	11	4	0	187.84	4	9	6	0	0	0	0	0	4.67
K01438	21371.5	17291.5	38605.9	31118.4	35872.8	27267.6	43547.6	28886	20862.3	30172.1	18843.8	16985.4	43814.9	17935.8	35900.5	35578.4	60113.9	1727	22601.7	13755.4	2614.42	15702.8	59150.7	41640.3	20726.4	38369.9	4459.34	39208.5	3871.38	51113.2	21562.1	12824.8	35867.8	18127.1	11862	12890	13173.7	22323.6	12335.8	31179.2	20161.5	29757	18196.6	16975.6	29796.9	28252.9	43361.8	32093	17183.8
K01439	40773.9	65717.9	66184.2	74534.5	42125.1	82016.5	56393.5	87210.2	25748.4	62178.1	85806.6	72221.8	53404.2	70846.2	43455.5	61532.5	66440.9	81557.8	52342	59625.4	101928	29611.8	68482.3	43837.8	48963.9	76235	99755.2	108144	52413.2	67876.3	81396.4	56927	69352.2	46313	73892.5	32149.9	77393.9	61218.4	51157.1	52257.8	108843	50966.7	43071.8	69553.4	62927.5	81946.5	61748.6	63320.4	74036.2
K01442	20830.8	26885.5	24589.1	27725.1	47556.1	19200.5	59674.3	34422.5	23479.4	43740.6	63831.1	13294.8	33527.3	8449.89	51978.3	46888.2	28501.2	3417.3	26017.4	19067.6	7000.19	14361.4	36312.9	31537.9	30300.5	27049.9	94761.2	21803.8	30529.4	28473.1	1960.45	39925.8	13589.8	26005.8	50703.8	18334.7	19725.8	10063	36627	39337.3	15366.6	37167	14594.4	23683.8	29053.7	32278.2	32737.3	33671.1	22228.4
K01443	73552.8	77504.9	61098.2	72374.9	97108.9	89540.9	63970.9	109873	42654.5	85281.3	86143.3	83996.5	68945	69024.6	47850.4	90880.7	98086.3	83283.1	56465.3	73541.1	109754	55845.7	111776	57394.9	90056.1	87857	100283	101036	52107.3	82161.8	74055.1	50792	85165.2	84182.4	69660.3	31558	44846.9	81014.9	64350.8	91387	142634	92322.9	56510.3	79474.1	56699.1	101170	72001.7	110319	90878.6
K01444	3133.9	18016.4	21335.1	2802	6557.34	12576.8	8098.25	7921.25	2748.25	1403	62783.5	6086.5	2880.5	7813	8620	5590	5881.27	1346	2514.92	4955.84	2984	8009	2520.5	1552	6040.5	3063.75	92325.3	8467.25	25597.5	3739	2726.5	37588	6953.75	4967.5	48834.5	17534	5548.33	3624.25	25636	12952.7	14002.2	4416.75	3968.75	8543.42	1203.67	13343.5	4527.5	12865.2	4407.5
K01446	0	0	0	0	0	0	0	0	0	0	0	0	0	0	0	0	0	0	0	4	0	0	0	0	0	0	0	201	0	5.5	2	77	0	0	0	0	100	0	0	2	0	0	0	0	0	0	0	0	0
K01447	34394.8	15839	4641.58	4999.46	25228.5	16886.8	28782.9	19518.6	10402.7	55101.3	866.35	6099.44	41651.5	662.21	35086.5	31031	17617.5	1581.23	9061.3	1465.76	850.06	45489.6	40332.5	40805.6	24035.5	8560.36	1956.85	3616.15	4548.2	8823.93	3620.56	5346.16	15767.6	19833.3	5429.4	5118.05	7146.07	7122.19	4912	20500.2	18114.1	16106	4141.64	23255.3	12765.8	11790	18307.5	9057.97	5844.75
K01448	128705	179820	227353	138133	158788	165223	185381	180788	92524.9	148373	332115	164361	138923	187995	156820	163060	240468	170606	149926	129217	194243	100832	249880	119431	140355	202912	384724	221248	172086	213229	181879	186584	208938	132619	259057	96907.6	108411	126048	154992	164584	168901	174576	129671	151999	113040	152612	129511	201266	188023
K01449	16136.3	47235.3	28480.3	13564.8	14173.1	28453.1	26256.3	25727.4	27094.2	11711.9	65558.1	11160.1	14028.6	10623.7	24021.7	22585.6	10287.6	5535.7	41727.3	30622	12686.6	12304.8	8543.76	11018.8	18815	31445.6	94412.4	29637.6	31261.8	23884.4	1582.59	41702.9	8767.11	17054.2	77407.8	21762.7	23663.7	7801.25	35710.1	25029.8	20084.2	26588.4	20548	30413	20997.5	39492.7	14124.8	44068.8	50028.8
K01450	0	0	0	0	0	0	0	0	0	0	0	0	0	0	0	0	0	0	0	0	0	0	0	0	0	0	0	0	0	0	0	0	0	0	0	0	0	0	0	0	0	0	0	0	0	0	0	0	0
K01451	6218.95	12087.9	14863.1	24936.5	9422.93	35237.2	17325.7	11911.5	2771.13	2493.47	1437.4	47528.8	17037.8	45026.1	14619.6	6983.26	8540.23	72376.4	5086.92	7785.59	77797.2	2399.49	15758.9	15444.5	8944.75	3861.26	3178.14	9963.43	21073	4499.42	64760.6	18628.1	36950	8464.52	14910.4	15124.4	8757.13	9700.52	3892.65	11366	30449.6	5347.8	4059.84	8096.11	3355.04	18154.9	9811.14	3537.28	4113.52
K01452	0	2.84	17.66	17	20	36.67	4	0	0	0	3	0	9	49.08	66	0	0	3	0	41.5	3	0	23	2	4	1.34	22	7	0	0	43	313	0	1	417.83	82	153	20	16	100.67	0	13	16	0	4	23	82	5	3.67
K01453	22	199.1	483.17	1014	887.73	697	57	27	3.33	43.67	62	18	116	180.5	3299.08	54.5	26.7	7	36	47	14	35	950.8	39	18.33	86.63	254.5	65	75	52	682.6	2237.13	11.9	64	2323.17	2581.11	1047	1955.5	89.1	741.33	67.5	278.17	139	61	65.53	787.5	2161	206	81.8
K01455	607	1486.27	536.54	2977.5	534.33	3634	2459.67	89	1786.67	93.5	68	460	486	325.17	276.5	649.6	731	106	620	116	371	50	550.8	355	166	1714.93	167.5	2057.8	89	1240	446	972.83	420	179	1835.6	1867	1100.83	139.5	484.33	1243	166	159	141	115	46	141	631	392	280
K01457	501.16	842.71	1450.3	3245.12	782.34	3486.83	2336.23	111.4	73.48	135.46	115.92	295.86	436.51	498.28	5886.93	526.51	222.4	30.33	341.62	210.08	73.96	296.14	495.68	276.6	207.33	188.02	311.01	157.99	120	2035.27	9102	3655.62	6932.57	84.5	3706.9	2695.1	2485.33	1064.26	689.33	2042.08	359.03	304.34	713.63	949.96	162.25	1613.12	10380.6	826.79	907.19
K01458	0	31.4	259.67	274	58	1260.5	2	5	19	43	46	18	399	402.5	126	18	5	3	15	16	4	16	22	330.5	5	34	813.25	13	199	42	1109	664.5	2	28	1556	1965	76	149	23	1512.6	21	43	100.5	38	2	253.5	609.25	67.5	47
K01459	6	8	210	54	24	56	18	0	0	20	12	0	24	164	54	15	0	0	2	0	0	2	12	8	0	7	20	20	23	4	19	116	6	10	1183	2980	129	18	0	87	10	63	158	4	0	135	143	29	47
K01460	9867.91	279.96	30782.4	24814.2	601.12	929.3	4553.47	7663.11	160.22	1786.55	17607.6	1000.56	1335.5	16001.5	1711.89	3259.17	36841.8	493.83	472.04	1016.27	317.46	1568.26	37429.1	818.67	229.67	24572.8	400.24	17614.1	2486.58	28140.7	7825.85	3043.49	19904.6	76.33	182.22	851.42	163.79	8486.17	83.75	468.72	752.17	148.17	9230.46	2578.7	194	554.19	7805.24	578.54	3497.71
K01461	2	0	30	17	8	19	6	0	0	10	4	1.5	7	51	21	7	0	0	0	0	0	0	4	2	0	2	6	5	7	0	5	52	2	0	434	1070	278	17.5	73	159	18	21	66	0	0	45	190	46	29
K01462	74833.2	106510	97182.3	91187.3	100025	116374	95832.2	112375	58108.4	143660	151783	99048.8	121255	82578.1	89486.3	99046.1	93768.8	87353.5	88114.9	74187.7	105187	69151.8	98223.2	106806	89660.7	109946	195593	103517	87056.8	98264.5	97558.9	103018	95864.9	84880.2	140784	61200.8	103747	82423.8	88854.5	102557	92819.3	116577	64530.8	91142.1	89919.9	94717.5	93802.9	112675	94894.7
K01464	10467.7	33808.8	27317.1	17677.8	8255.55	36045.6	27550	28481.8	10360.4	4373.29	64824	54432.3	22011.2	50569.7	23478.6	20543.3	8794.02	73874.8	24043.5	20820.8	80978.3	10277.8	18174	18805.4	15382.9	10875.6	95032.2	35906.3	43243.6	16514.7	61619.9	47073.4	38946.1	13752.4	59010.6	20822.4	20823.7	13301.3	33932.2	20973	28252.4	16334.1	20990.1	33289.2	16958	35964.3	13856.1	22117.4	34579.6
K01465	88847.3	75607.9	101057	105114	84318.8	103618	88045.8	87873.2	50915.8	93372.1	104039	87488.7	97134.6	88509.2	73158.4	83003.5	133420	83316.8	76437.7	52147.4	97350	78810.5	132156	86523.3	73763.5	109028	101970	101062	54629.9	109935	115079	66155.5	110862	68635.8	81987.2	47619.1	84310	83542.7	57221.2	77761.8	152212	85049.2	59680.9	79448.5	75892.6	81916.6	91200.4	86655.5	73069.4
K01466	2778	3452.77	2407.33	12693.2	1689	5374.18	2247.01	11638	1160.27	404.67	4515	1514.83	1633	399.83	1462.5	7053.8	993	1360	2037	4495.08	3846	1358.8	2517.5	1026.67	3656.8	5647.76	659.33	14252	541.33	2384.34	467	2262.66	504.67	3443	4349.16	2422.71	3671.44	744.5	2452.4	2176.6	15068.5	1970.67	3373	11995.9	1048.5	14348.3	6237.5	2557.67	2513.67
K01467	330.91	339.46	3213.43	572.28	729.16	270.08	398.31	110.15	90.81	156.46	209.67	44.15	152.01	459.54	477.35	354.26	324.6	33.08	55.62	268.34	19.96	42.64	358.49	31.17	45	360.52	551.21	418.51	164.61	234.15	9312.19	3174.97	164.16	31	2452.98	2261.38	910	4070.55	108.6	3025.57	124.03	82.34	354.02	160.29	267.2	1019.26	13361	104.79	799.24
K01468	19857.8	15018.2	38079	26883.1	36683.3	42335.1	49678.5	40094.7	19691.5	31408.9	18574.1	64352.7	46318.9	59613.5	33937.3	36417.6	64369.7	73459.2	25795.4	6865.79	75020.4	20769.5	67583.7	43476.3	22638.1	37535.4	3959.62	34695.7	19651.2	53178.2	91289.8	11192	72035.2	20166.6	14866.1	14689.9	17468.9	48928.3	15308.7	28921.4	21271.9	37030.7	18673.6	15302.3	20326.3	23929.7	46902.2	31992	27717.5
K01469	38	2245.41	1536.76	2111.5	1035.98	5909.67	210	58	29.33	651.67	864.5	110	13244.2	291.58	8680.58	962.5	113.7	15	226	101.25	34	63	1061.8	13085	1585.33	155.96	341.58	85	109.33	447.67	880.1	2502.88	33.9	1481	1690.42	1701.5	1640.99	2002.75	222.67	1333.4	153	218.17	147	86.17	63.53	313	245.75	322.67	337.47
K01470	8853.57	15433.8	5378.79	4673.1	13671.3	16600.4	39886.6	25081.4	9493.62	8665.15	2828.42	7390.82	21227	1395.12	36607.2	29854.1	13253.8	2909.7	13168.7	19312.1	6772.94	4579.97	23005.2	19787.3	16173	15625.5	2824.11	26872.3	5564.89	10901	2506.08	8668.5	5301.82	14598	9698.04	6025.9	13568	5553.58	4522.42	15323	45754.8	15195.9	8867.85	25460.4	22583.1	28417.1	16298.7	12337.9	12311.7
K01471	2	13	112.5	208	23	65	6	0	0	48	42	4	79	231	84	5	0	2	2	2	7	5	4	0	0	7	37	0	15	2	80	226	2	14	1372	1636	134	13	13	122	13.5	40	86	7	0	246	490.5	18	29
K01473	644.5	1535.6	3900	2393.75	2569.23	2988	2954.17	4123.75	754.67	1387.5	258.75	702	2390.5	825.5	4725.75	1939.25	914.2	326.75	5422.67	1117.8	309	2696.5	1449.72	2141.5	2878	937.95	571.75	2406.25	281.75	3939.5	1125.6	6125.88	249.9	3223.5	6913.67	7132.5	5873.08	4118.25	3178.93	2319.5	2684	608	1701.25	3645	928.2	1759.25	3324.25	2458.5	12265.8
K01474	643.5	1548.84	3755.33	2416.75	2517.56	2920.17	2967.84	4124.75	755.34	1388.5	255.75	702	2380.5	750.41	4706.25	1939.75	913.2	325.75	5421.67	1147.05	306	2695.5	1449.72	2138	2873	941.62	555.25	2373.25	270.75	3936.5	1134.6	5909.21	247.9	3225.5	6532.42	5956.5	5771.41	4214.75	3181.26	2215.34	2698	561	1670.75	3657	877.2	1056.75	1991.75	2465	12243.5
K01476	3830.5	14504.2	5598.62	2177.69	13687.5	7239.72	3718.98	5308.67	8365.43	3573.24	582.49	3841.55	9885.5	1099.25	6549.01	4415.19	8521.65	214	3267.42	3954.06	325.75	2484.95	2804.42	8033	4563.33	2825.95	1694.25	7736.62	700.33	5051.19	2202.2	4879.18	1820.97	3700.25	11308.8	6076.3	46141.1	9093.67	11254.2	8567.56	2731.55	13039.6	5407	6569.5	36463.7	8580.83	9616.07	17887.2	8679.85
K01477	34.75	111.89	1152.75	2344.92	666.34	2302	109.76	50.75	33.34	160.42	137.42	34.5	193.08	680.5	399.42	51.67	82.33	18.08	45.08	53.33	26.67	31.5	102.08	24.84	23	115.85	220.66	82.75	89.08	94.42	8925.66	1973.33	34.5	20	3498.17	1496.28	2430.65	3121.92	658.9	1669.11	273.33	215.34	635.25	81.17	102	1474.08	10853.8	203.67	179.66
K01478	11775.3	5927.05	32213.8	29860.3	3513.1	7684.81	11801.4	17142.2	2381.88	2729.54	26028.6	3618.67	3570.37	17816.3	6548.25	8409.09	41805.2	2070.05	5783.09	5677.49	4240.03	4338.06	39987.6	2307.84	3285.08	32458.8	3291.17	25901.5	22185.7	30892.2	17015.3	8530.62	21520.6	2580.2	7208.04	3731.62	7084.77	16222.8	3948.59	11738.2	10093.8	18897.8	15720.9	15437	8401.71	17712.1	21693.8	5188.9	6860.03
K01479	10370.5	4793.29	34928.9	26085.6	3418.27	22653.4	15221.6	13662.3	1267.35	2703.08	18039.1	52741.1	15855.7	58848.4	8487.72	5776.11	43494.3	71428.6	1512.33	2107.89	74392.5	6664.59	48580.3	14686.7	2590.73	25287.7	1896	19131.3	18895.7	29816.5	79818.3	8564.66	62030.4	1931.33	9229.22	6655.07	2436.89	42999.7	1838.02	6048.8	7390.07	1592.84	11748.5	3309.02	1022.03	9012.81	28736.3	11674.3	7352.75
K01480	21732.8	19184.7	39743.4	26912.9	18471.6	18798.7	21786.6	23799.5	21942.3	11761.2	27518.9	18564.2	31041.9	19573.4	19011	19958.6	48572.1	3164.7	29114.2	13986.7	4525.03	17904.2	44522.4	28140.3	18633.2	39244.8	5225.91	32857.3	22837.6	54012.3	11493.2	14035.8	33929.5	18531.7	17671.1	13029.4	61549.3	17851.7	16947.8	15933.5	19348	32994.3	18211.4	23862.2	52942.4	24595.1	22241.8	30741.9	37023.9
K01481	0	2.34	39.25	0	0	2.67	0.67	0	0	0	0	0	0	0	0	0	0	0	0	1.33	0	0	4	2.67	0	0	0	0	0	0	0	1.33	0	0	0	0	1.33	0	0	0.67	0	0	0	0	0	0	0	0	0
K01482	2444	2345.48	1323	289	1150.4	276.5	1100.5	625	141.5	36	27.5	163.16	341	56	509.5	254	118.7	101	260.5	2068.5	1423.5	373	392.8	207.5	862	5777.03	41.83	661.67	42.5	227	97.6	454.8	197.4	693	625.51	1127.21	1215.5	181.5	219.27	1023.97	198	570.33	887.5	2167.67	413.37	657	882.72	1034.17	1940.3
K01483	5200.75	6825.91	3620.42	2059.92	3071.49	7962.5	9366.09	6785.75	5186	1084.09	4652.42	2364	15802.3	1018.79	5036.33	6116.17	2422.03	1088.08	13317.1	6737.23	2005.67	1158.5	3819.38	14632.3	5083.33	5273.53	1211.68	11265.2	677.75	4720.08	10244.1	7802.63	1470.4	4737.5	4982.42	3676.99	5401.33	5973.38	1051.27	5475.43	8210.33	1526.01	6822.11	6765.5	7270.53	9418.08	14808.9	3439.5	3210.96
K01484	9940.19	602.47	29890.1	27149.5	1093.13	6021.05	5910.84	7796.26	269.89	1969.91	17810.6	1054.27	1596.59	16464.8	2118.73	3665.3	37170.5	526.91	532.29	1250.44	339.13	1621.19	37752.8	871.01	289.34	24891.2	1007.12	17832.2	2684.85	28408.8	17226	5794.39	20038.1	126.16	2536.97	3726.47	367.29	12077.7	152.75	3928.21	867.37	326.18	10025	2841.76	481.5	2349.84	27443.5	653.66	4194.52
K01485	12013	11429.9	36504.2	40776.9	3292.22	5301.15	21658.5	8193.6	5737.99	2849.88	19411.2	2565.35	16771.7	17300.8	14000	6563.3	39577.9	1940.38	2564.05	3909.82	1555.82	1897.8	40673.2	15462.8	2543.79	30305.5	1750.86	24265.7	7040.69	32864.8	18239.5	13876.1	21388.7	2213.19	11754.1	8839.94	7277.37	14065.3	738.8	8062.83	1596.46	4253.19	10828.6	5864.89	914.8	2079.5	19791.9	2319.16	6567.89
K01486	23855.1	48707.8	33689	29719.7	28528.1	53623.4	45246.1	55675.9	17617.8	22050	66901.3	59537.8	20559.2	52826.5	29461.8	42723.2	20941.7	78547	36097.1	48264	91586.9	17039.5	40120.7	14740.1	34035.7	36937.4	95940.3	58111.7	48427.3	21901.4	62266.7	48411.1	45160.4	32140.8	69154.1	24437	29948.3	17835.7	39328.1	35423.1	53100.5	40857.4	34286.7	56023.9	38804.9	65173.7	25313.7	42491.7	42872.6
K01487	9692.03	10265.4	6351.25	16079.2	18563.7	16648.8	15403.9	16574.2	11363.8	5393.9	2110.53	8514.16	13861.3	1401.16	11882	12435.9	8515.11	2728.08	14635.3	18690.3	4995.92	5931.55	5650.57	11299.9	12147.1	6754.02	2744.15	16508.7	1269.54	10962.6	11221.2	9266.72	3838.28	11892.9	11101.9	8269.35	14200.6	11290.5	10080.3	12558.8	12166.1	15173.9	15360.7	16588.4	21361.6	23588.7	23257.4	25968.1	20953
K01488	16989.1	20437.8	40519.5	43482.6	6623.44	32864	26785.9	24944	4390.57	17705.1	28626.9	51630.3	10326.4	60672.5	12797	16598	46741.2	74533.2	5221.43	17988.5	83063.8	6976.91	55213	6636.52	15980.4	35405.8	6008.03	33759.3	38841.8	34905.2	78518	14565.4	24881.2	16055	14420.5	9270.39	54650.2	24417.5	7156.88	25839.9	54938.8	16227.4	17825.5	16386	35673.9	15015.3	34695	11269.9	15866.1
K01489	43197.6	56622.4	62175	59066	59111.4	84820	71281.7	74974.6	41469.5	52919.9	84121.7	77988.2	64250.9	70423.1	54852.8	68741.1	80481	81323.3	61986.8	49106.7	94107	35659.8	80715.8	56514.6	55343.2	78987.9	98690.9	74425.6	51111.6	73043.9	82789.1	50796.3	81448.4	51820.3	69994.7	33094	39441.8	59673.9	51925.6	63576.8	63513.7	73022.4	44162.6	47305.2	46859.2	61105.8	54939.9	83239.5	69815.8
K01491	61039.5	63012.9	66092.8	58711.6	80388.3	84298.3	75478.6	77466.3	42829.2	89135.9	84932.1	82725.2	79039.5	71028.9	60432.4	71106.5	83054.4	81172.7	61756.7	47794.3	93896.5	56412.3	85359.1	70021.5	60242.4	78395.3	99448.6	71466.1	51276.5	76053.8	93535.9	54970.8	88776.4	56166.3	73814.3	36749.7	79865.7	64997.3	53927.2	69978.7	71579.1	79762.8	45894.7	57787.9	73447.1	65479.4	66378.5	79045.4	61504.4
K01492	9281.75	10130.5	193	414.5	21210.1	10220.8	30548.6	14434	7204.95	34847.5	316.5	4378.65	16157.5	390	21749.2	25686.5	12166.2	1111	15129.8	9408.5	6289	4557.7	21566.2	15832	16103.5	15016.3	1001.25	11657.7	442.5	6735.85	498.55	296.75	5827.85	14934	344	1317	4862.8	6604.25	1656.15	22524.7	4089.1	18331.1	1962.1	2624.9	6636.4	7302.05	9584.35	10573.7	6901.25
K01493	47421.9	58884.1	27141	28525	75622.8	72947.6	69017.8	64379.9	42184.8	50450.8	66041.4	81296.3	50608.7	52909.8	48219	65546.9	39709.7	80549.3	60318.7	46109.3	93411.4	53753.6	46238.8	43587.3	57091.4	52440.3	97070.5	53307.4	48245.3	46254.5	73937.6	42177.8	68482.9	53140.1	62394.7	27907.9	33043.9	49155.9	49113.2	61055.9	68933.7	78433.5	33487.7	54486.1	44146.7	58441.6	35296.5	77454	55497.8
K01494	14723.1	8313.62	39326.4	31351.2	5940.35	13100.4	10290.8	13941.9	1740.74	39457.5	19365.5	1998.6	30205.3	18605.8	13876	6759.39	43771.5	1318.91	5187.09	12551.2	2641.13	3085.89	39798.7	28399.3	4081.22	27538.2	2903.2	20121.5	3444.52	30398.9	20892.8	12425.9	20588	3445.59	11103.4	9246.3	46990	16560.9	5719.99	11804.7	3112.36	5852.31	16612	7191.38	39144.9	14163.8	32302.3	3375.11	7776.23
K01495	23122.3	32452.6	64285.7	34280.6	44421.5	54874.4	54558	43661.9	25686.3	71974.7	83337.4	65515	63234.9	68594.1	54525.2	42772.7	65247.1	77669.6	32990.6	22093.6	79959.2	23439.9	69106.7	58262.7	30806.5	42628.2	97649.9	39918.2	49839.3	54304.8	102035	54134.7	73614.6	28149.7	70014.3	30969	68116.4	54159	42316.3	47690.6	21498.1	45494.7	33507.6	23156	64535.1	39703.9	55351.8	48705.8	26252.1
K01496	20703.6	25450.8	25678.5	18852.7	26004.7	15687.7	9179.6	5224	6977.5	3344.92	63104.9	8322.86	17371.1	9119.92	18715.1	7028.37	6112.03	1797.34	9441.78	8631.34	2789.83	24736.5	7812.72	16925.8	11462.1	5922.87	92907.5	6443.97	25959.8	7209.18	10929.9	45719.2	10226.4	9794.67	55891.6	21211.2	10702.1	10181.8	28163.2	19208.4	31998.8	13214.7	6972.29	21737.2	1475.38	11115.3	8328.92	9340.16	6975.62
K01497	10176.5	3870.24	34047.8	27679.3	1906.14	6708.38	6103.84	7859.26	340.56	2635.68	17972.4	1153.06	14751.6	17177.7	8367.56	4645.27	37379.8	561.24	831.49	1384.32	388.8	1658.19	37924.1	13936.3	1876	25100.7	1831.71	18007	2773.69	28877.3	17910.5	8325.38	20130.5	1634.16	9772.65	5473.47	2486.87	12664.3	565.99	6388.71	1270.03	540.77	10332.3	2894.26	577.25	3172.14	31266.9	866.33	4657.02
K01499	0	114.68	33.33	885	40.34	503.5	13	9	0	5	5	0	10.5	41	21.5	4.5	1	1	3	4.34	0	0	6	34.5	8	17.25	2.5	15	0	0	25.5	169	3	10	187	231.5	159.33	16	44.5	68.95	14	25.5	94.5	21.67	0.67	28.5	31.5	29.34	12
K01501	35.65	779.1	1277.75	479.25	186.42	1184.5	585.75	37.75	37	50.5	78.25	32	599	504.5	278.75	39.67	38.77	14.75	46	64.9	15	20.5	78.75	659	110	83.18	713.05	33.75	205.35	126	1406	1405	29.5	264	3009.67	1895.33	1610.17	2931.5	630.17	2589.38	120.5	114.5	651.75	112.5	165.92	288.5	1451.75	187.17	542
K01502	2	26.6	109.17	969	39	556.5	76	7	0	15	4	0	30	169	30	9	3	0	4	3.4	0	2	12	25	6	5.25	51	7	11	2	230	154	7	12	956	1277	739	259	180	255.92	42	43.5	76	14	6	73	183	73	59
K01505	124.75	506.05	2421.18	1430.75	343	1467.92	353.75	153.75	148.5	179.5	170.25	107	473.75	552.08	800.75	441.97	3843	32.75	484	257.68	39	77.5	300.39	283	256.33	288.01	897.66	152.81	195.58	272.84	11307.6	3092.83	154.5	168	3446.47	2597.61	1377.99	5318.25	1257.57	3887.98	1007.5	249.5	842.25	218.34	262	3915	10120.8	336.67	455.17
K01507	36377.4	24727.1	66792.9	68737.9	17348.7	35418.9	24743.8	40272.3	13574	21564.6	37105.6	12604.8	30757.9	35181.3	18428	27612.2	87968.8	4823.16	23979.9	19562.5	11206.7	15972.7	85453.7	26283.3	26362.3	71050	4173.76	53684.3	6258.52	71816.9	39057	14694.4	53382.8	25565.2	11790.4	14780.7	52410.8	38394	11709.8	29797.2	40426.9	32578	28928.6	19145.9	43573.3	26630.8	46071.6	32009.9	24732.8
K01510	0	0	0	0	0	0	0	0	0	0	0	0	0	0	0	0	0	0	0	0	0	0	0	0	0	0	0	0	0	0	0	0	0	0	0	0	0	0	0	0	0	0	0	0	0	0	0	0	0
K01512	23363.3	36860.5	58311.5	57378	24160.5	36421.1	25166.6	24939.7	12955.6	7739.36	83463.1	21281	25621.7	27534.2	23810.1	23061.3	54231.5	6692.96	28955	29424.6	11249	16989.2	43152.7	22949.8	16641.6	51029.9	95235	41827.2	33542	46120.4	10927.4	45467	32264.5	15028.7	57571.7	26555.9	19406.1	18681.8	36643.3	30106.2	25517.1	18872.6	34118.6	21992	14437.2	31607.4	30023.1	33940.8	36193.7
K01513	0	0	0	0	0	0	0	0	0	0	0	0	0	0	0	0	0	0	0	0	0	0	0	0	0	0	0	0	0	0	0	0	0	0	0	0	0	0	0	3	0	0	0	0	0	0	0	0	0
K01515	51223.3	72254.2	81952.8	59030.4	35405	79454.9	82740.5	62939.2	28031	31781.3	147906	110486	29215	120731	62966.5	55630.2	65897.7	152471	47201.5	51718.1	168279	40442.9	91271	22313.2	46835.2	74275.4	189279	65506.4	96105.9	58351.3	140261	89308.9	112176	42819.2	118711	41070.1	78306.5	86020.8	64988.4	63540.1	54945.6	57295.6	40903.9	58145.7	60413.8	50218	53424.2	53271.9	53973.5
K01517	186.75	26.25	0	0	37.75	21.5	10	20.25	1279.5	16.75	0	16	64	0	10.25	62.25	21.5	0	26.5	0	0	13.25	0	42	199.25	7	2.25	52.25	0	24	5.75	1.75	59.75	196	0	11	14	1030.25	8.75	314.25	0	73.25	0	0	0	13.75	0	35	125.75
K01518	0	0	0	0	0	0	0	0	0	0	0	0	0	3	0	0	0	0	0	0	0	0	0	0	0	0	0	0	0	0	0	0	0	0	0	0	0	0	0	0	0	0	47	0	0	0	0	0	2
K01520	45172.1	54152.2	64389.2	59297.7	69309.4	81343.3	74624.5	77681.1	37415.4	88684.3	84469.8	80142.7	75519.4	70493.1	59722.8	68120.4	79674.3	81874.6	58935.7	48417	94519.1	37007.7	79841.4	66616.2	54027.1	79514.6	99149.6	69567.5	55134.1	69062.5	92557	55255.6	81572.2	51067.5	67388	35353.2	79126.7	64675	52589.9	67738.1	42414.8	77342.4	44963.8	46386.8	72780.3	64908	64082.3	77684.6	60440
K01521	10079.1	280.25	33126.5	27511.9	1043.12	2346.3	5547.36	7704.51	161.36	1788.44	17639.3	1002.71	1350.68	16013	1756.82	3273.71	36911.9	495.83	482.33	1081.14	317.75	1574.4	37520.2	818.67	242	24633.1	416	17652.1	2494.44	28156.7	7853.17	3279.82	19951.2	76.33	218.15	1071.35	227.79	8678.55	83.75	643.94	754.87	202.67	9257.23	2696.49	202	721.37	8420.45	627.83	4147.24
K01523	5004.68	19500.5	25200.7	18571.2	5902.31	13405	6089.51	5182.25	4160.33	2953.09	63069.7	8695.87	15952.5	9052.59	17328.7	3998.24	4698.7	1630.25	8849.79	8446.16	2381.5	2409	2637.57	15691.2	6378.12	5647.29	92821.5	6141.82	25941.7	4949.84	10803.3	45714.1	1596.19	5651	56182	20857.2	10562.6	7726.67	27702.7	17392.7	23105.3	7665.67	6516.04	10488.5	1313.04	10436.1	6406.5	8214.49	4996.13
K01524	47110.5	42503.5	99206.3	74947.2	40836.4	69055.8	38117.2	51939	21450.9	55086.9	101529	85613.4	61039.6	87395.8	46625.2	41680.7	97086.5	76382.9	28599.9	20571.9	82743.8	47085.4	111725	55028.5	33691.9	78540.8	98802	66349.6	52892.4	84788.9	93292.6	60941.9	100400	30453.6	72890.7	37434.4	31116.8	60090.9	44597.2	39729.7	63453.3	58416.8	36565.8	47978.6	29870.9	35942.4	69454.4	35055	45655.8
K01525	10288	795.9	32073.9	25708.4	1510.63	2510.71	5874.49	7906.43	393.38	2473.84	17912.8	1148.06	2282.59	16833	2358.56	4058.1	37288.3	589.41	1215.32	1338.48	432.13	1852.18	38176.4	1526.77	474.66	25443.2	2083.13	17930.2	2908.52	28719.4	18283	6760.79	20118	454.16	3299.02	3431.63	40790.6	12667.1	2001.25	6012.93	1006.86	427.17	10596	2870.25	28913.2	2534.47	27708	782.17	4387.69
K01531	14594.2	18049.7	53269	53224.4	15318.8	7102.33	13905.6	19012.4	7647.77	7916.73	81338.5	5624.81	6493.03	24476.7	15544.6	17382.8	48645.8	4335.88	8288.08	16111.6	3027.65	8555.09	53711	4632.67	8885.91	32825.1	93663.2	23066.7	32590.5	34963	9184.37	42816.9	26112.9	6658.46	50860.6	18472.6	9893.04	38667.9	27434.4	19855.5	24892.6	21201.8	16430.9	14431.9	17181.8	10433.6	20949.6	12196.4	20587.9
K01533	19260.4	14646.4	6383.26	16159.8	51046.2	38064.8	41490	41567.7	26600.9	33096.8	2632.15	29423.4	54030	2467.29	47650.6	47235.1	32985.5	5349.02	42921.2	28610.8	6499.17	27798.7	23515.5	51509.2	31774.1	19678.1	5267.44	32322.7	2105.29	36434.1	24408.8	9233.57	20545.2	29325.6	9103.43	15298.3	23505.8	14754.7	23984.5	35663.9	32760.5	49349.2	22630.9	26680.2	43203.6	47080.2	39449.3	57318.7	43557.5
K01534	60866.7	68138.5	62153.8	69543.5	79051.8	73540.4	82690	72527.6	36812.5	54936.2	89497.5	80764.3	49986	70574.8	63528.6	69126.2	77052.5	84262	59889.8	79394.1	96519.1	51543.5	85361.4	42099.3	55629.7	77953	100013	69759.4	51595.9	68188.3	93937.2	52711.8	86706	50493.7	75464.1	31784.4	35725.7	65089.7	47795.8	72008.7	65195.4	68574.9	52260.7	60099.3	61386.2	67467.8	55914.1	85005.3	66139.2
K01535	0	1	0.5	2	0	11	2	0	0	2	0	0	0	3.5	0	2	0	0	0	0	0	0	0	5.67	0	11	0	7	0	0	0	6	0	7.33	72	48	91	0	88.5	71.5	11.5	15	7	0	0	0	1.5	13	3
K01537	69518	115921	73215.8	66668.2	80696.9	114344	99058.8	103888	67963.3	74316.2	196091	91695.1	70603	74687.7	83665.4	100699	59392.5	89495.2	108432	100140	117665	69545.6	62204.4	58665.4	94533.2	119834	284215	99935.1	110387	71911.1	65469.8	123746	70903.1	89224.9	168894	63202.4	69655.4	66400.9	109480	106648	125337	118677	67629.4	97713.7	72858.9	107767	49419.1	128906	124011
K01539	0	0	0	6	0	0	0	0	0	0	0	0	0	0	0	0	0	0	0	0	0	0	0	0	0	0	0	0	0	0	0	0	0	0	9	0	0	0	0	0	0	0	0	0	0	0	0	0	0
K01545	14.04	10.5	90.43	32.75	8	84	20.75	2.75	0	12.39	11.61	4.29	14.68	54.29	121.75	10.29	9.29	1.75	2.29	3.79	0	1.93	14.46	0	0	18.25	55.86	21.75	17.47	22.58	70.58	1105.21	9.78	0	991.25	982.21	634.5	2779.96	17	562.89	8	25	59.82	3.22	9	91.14	939.75	2.79	43
K01546	42380.1	36939.7	57804.9	55661.2	48460.7	43910	52671.2	33717.6	29601	30866.6	82766.2	17983.7	36543.3	26895.5	66937.7	47789.7	67495	6704.2	40578.7	30377	10422.6	38497	66372.9	33029.1	32173.7	60771.6	97050.7	50059.7	33965.4	55642.5	22398	49179.7	36041.8	27994.9	59999.1	27916.5	25688.1	24833	38641.3	43079	50800.2	44456.1	33444.1	38728	27374.8	44246.4	53477.2	48255.8	37871.3
K01547	43220.1	37164.9	57766.5	55622.2	49520.7	43875.4	52748.5	35682.6	29544	32428.6	82825.2	18000.7	35953.3	26883.5	56144.7	47050.7	67571.5	6798.2	40514.7	31957.7	11368.6	38664	66435.9	32550.4	33931.7	61398.6	97122.7	50195.7	34024.4	55750.5	22381	49214.4	35965.8	30020.9	59933.4	27835.5	26827.8	24609	38747.8	43128.5	50852.7	46518.1	33672.1	39437	31715.8	43793.9	53374.7	48559.8	38096.3
K01548	42342.1	36858.3	57700.9	55568.2	48417.2	43723	52643.2	33523.6	29471	30811.6	82730.2	17950.7	35694.3	26868.5	50748.7	46490.7	67446.5	6800.2	40344.7	30397	10448.6	38489	66267.9	32321.1	32139.9	60672.6	97008.7	50035.7	33930.4	55622.5	22374	49124.7	35949.8	27987.9	59843.1	27743.5	25644.1	24452	38627.3	43030.5	50761.2	44333.1	33422.1	38691	27362.8	43494.4	53141.2	48070.8	37738.3
K01551	10285	9547.18	34097.8	25078.3	1417.73	6922.73	4274.7	7956.03	624.93	2689.74	19609.5	1419.36	2500.33	16958.7	2262.08	3802.29	37163.5	924.66	1413.15	2098.69	434.58	1868.04	37831.8	2904.76	582.23	25830.3	1147.24	20190.1	2859.46	28695.9	8616.51	4043.31	20207.2	291.42	4844.68	1582.85	3242.57	8969.93	2564.87	5159.95	1352.38	3660.08	9746.89	3159.98	590.35	1319.88	10052.2	1927.16	4212.02
K01555	79.75	145.48	1676.25	422.09	629.01	2396.67	50.76	52.75	69.34	77.84	88.42	197.83	635.08	639.67	372.92	93.17	149.83	8.08	1892.33	52.5	14.67	49.5	108.08	482.67	132	123	924.58	60.75	230.58	139.67	1837.66	2597.75	71.17	137.5	4325.76	2994.28	2337.57	3994.42	337.9	3230.23	227.83	310.01	667.25	104.17	137.5	1458.91	11058.8	294.67	213.16
K01556	272.75	2657.97	5284.08	16694.1	924.75	13146.7	890.42	165.42	906.17	168.17	216.75	4709.99	1730	913.33	1797.58	1401	4173.5	37.75	789	320.5	100	4902.5	313.75	1342	491	327.67	1293.25	375.09	348.08	940.34	3267.5	3603.33	5990.17	351	9149.5	7494.78	3359.57	4456.67	1728.74	4364.99	6473.5	1091.17	2292.75	529.17	554.17	7400.83	5107.5	11188.7	3859.5
K01560	14189.5	18832.4	7465.69	22090.4	15381.6	24964.9	12785.8	25486.1	8974.31	16663.2	1468.9	6689.37	24352.7	2136.33	14710.4	17816.3	10030.8	2255.1	19280.5	19133.7	9831	8490.54	12285.8	20464	20965.4	18799.8	2197.97	22850.4	1344.62	14983.8	3701.3	10020.5	3441.99	20668.4	16120.4	10459.5	14538.5	17886.7	8335.23	15198.7	36519.2	19163	6448.09	20130.9	7041.05	23267.6	11384	21735.7	30201.2
K01561	55.04	2150.88	2253.51	1258.33	104.23	1420.17	848.7	56.75	16.81	577.5	104.75	75.36	13049.8	545.75	351.43	530.5	110.48	12.75	67	131.86	25.29	27.21	137.55	12776.5	1568	129.31	233.75	103.61	119.75	287.43	692.03	1921.49	31.26	1381	3599.77	3579.11	1237.08	2662.82	165.43	1682.22	106.5	153.34	286.75	78.24	45.2	378.5	1070.36	173	150.59
K01563	20	149.53	679.32	2012.62	11922.3	2467.51	44.67	4	36	52	12	6	115	155.46	66.25	36.25	13	3	46	106.42	3	16	4	211.67	13	89.14	35.45	19	30	17.38	73.11	156.83	13.62	146.5	842.76	1314.33	1142.16	212	592.5	578.46	231	52.5	224	57.67	24.67	151.5	321	209.34	211.59
K01565	0	29.75	18	0	0	28	5.25	2.75	6.25	6.5	0	27.25	118.5	18	0	0	4.5	0	0	0	0	2	6.25	136	9.5	0.5	6	0	0	7.25	0	2	0	16	52	47	0	5	0	8	3	0	0	0	0	0	4.25	0	0
K01567	9833.19	28903.6	23703.8	2287.82	8131.99	17126.2	17592	19390.4	12492.9	4890.9	64890.1	8102.76	10103.4	8417.72	19143.7	15377.2	6130.33	5584.2	28512.8	25893.2	8146.15	8978.77	5631.1	8434.42	15004.2	17204.2	93862.7	22752.6	30798.4	16313	524.65	40453.2	5896.61	14586.9	58858.6	17151.6	19177.3	4687.25	31238.6	19145.5	13249.7	13624.2	17901	23989.8	19535.7	19199.2	8992.29	26167	29383.2
K01568	0	0	0	0	0	0	0	0	0	0	0	0	0	0	0	0	0	0	0	0	0	0	0	0	0	0	0	0	0	0	0	0	0	0	0	0	0	0	0	0	0	0	0	0	0	0	0	0	0
K01569	6.54	759.08	207.83	1146.71	151.74	528	564.75	15	3	68.29	59.86	12	197.18	223.29	281	13.04	26.99	17	17.29	49.74	7	13.43	43.01	78	49	37.95	141	24.07	50	12.58	334.6	277.8	16.68	0	1894.2	1075.43	527.33	122.71	235.1	260.95	133.5	41.67	54.57	92.89	143.87	370.25	898.25	197.3	580.8
K01571	32136.7	21840.1	3115.43	27282.1	35500	47406.3	27504.6	32039.1	22509.9	10127.9	2290.98	59086.5	20586.2	44906.3	16221.3	28045.9	15874	75457.9	40630.3	28943.7	83392.1	29643.3	22018.8	17349.2	25620.6	32367.8	3265.76	37338	18016.6	24054.7	69684.8	3553.06	51202.6	24186.2	6356.1	5841.75	14776	34955.8	14792.9	14838.2	28013.3	22844	19074.3	34646.5	26158.7	29222.2	23988.1	42583.1	33216.8
K01572	55335	33599.1	4121.43	28860.1	106450	87892.9	120195	82083.9	55180.8	74909.1	3702.12	90886.8	76200.7	45339.4	100001	104822	62668.2	79016.1	92720	39130.5	88918.8	55386.2	61474.3	71786.3	64662.8	59229.2	7410.67	72889	19782.1	68276.4	80668.2	4832.33	65805.9	58862.8	8805.11	12785.5	39335.3	45244.4	37636.1	64844.2	56813.9	74704.6	31684.8	58379.6	63382.9	63473	62830.5	81316.7	89591.9
K01573	5773.66	836.59	315.94	261.79	27906.6	7095.22	26601.4	10320.5	7059.45	24918	164.83	5471.65	17382.6	219.8	20896.1	20068.2	15940.2	156.5	7738.13	546.42	67	3995.95	15754.2	17536.8	9275.92	4920.34	1182.62	4142.27	361.66	7344.57	9472.91	1517.84	5778.9	7734.91	1079.05	2164.51	3893.05	4046.59	6008.65	18841.1	3631.77	13760.8	3062.35	1405.74	9264.65	10193.7	20609	13721.3	5143.16
K01574	27.17	215.71	442.5	309	68.08	81.17	286.67	105.17	47.67	79	202	35.33	93.25	307.83	126.5	62.5	34	45	56	103.33	20	53.33	22	10	50	54.09	198.5	46	236.33	56.33	31	340.83	24.67	27	2334.67	2009.83	694.82	246	200.4	311.73	103.67	1098.5	3525.84	1363.83	80.66	537.5	642.5	129	743.67
K01575	298.69	549.16	2488.4	18129.9	113.69	249.18	1669.41	91.35	88.09	58.31	117.61	922.27	187.41	254.58	101.2	644.01	523.01	161.1	66	2884.2	62.46	150.4	230.91	69.67	405.8	757.18	305.83	599.36	89.97	126.42	156.57	776.12	109.7	416.83	559.68	734.68	393.27	466.75	66.62	1055.08	123.17	2188.97	261.9	428.15	23.34	440.23	1320.75	253.07	766.05
K01576	11	44.29	513.5	1291	85.33	575	264.67	9	0.67	85	46	6.5	81	569.33	118.5	14	2	17	4	97	7	7	14	2	7	18.66	506.25	24	28	11	75	602.33	4	10	1989.26	3349	346.58	311	74.33	389.3	77.5	101.17	182	59.34	6	316	640.25	66	79
K01577	154	2	1904.43	987.29	43	570.5	18	7	0	16	20	1.29	65	85	39.5	17.5	19	1	14	3.29	3	0	48	27	4	43	8.5	13.43	11	0	28	165	30	0	569.67	1226.5	59	114	20	251.64	5	46	61.5	14	0	87.64	152.5	12	104
K01578	63.5	2108.6	693.75	1114	132	1665.5	222	65	30	636	77	82	13281	404.5	5561	972	168	11	230	68	26	30	177	13114	1583	152	528.75	94	172	431	1015	1313	60	1460.5	1672.5	1989	747	392	165	1472.5	110	173	174.5	77	64.5	382.5	330.25	157	298
K01579	37422.1	23949.2	59112.9	31185.2	58824.6	33888.5	38271	33306.4	27054.5	33220.2	81895.5	25022.3	35596.2	25323.2	40948.9	42224	67594.8	3780.67	29538.9	6298.65	3754.38	42578.9	61898.1	32544.4	28687.2	37774.6	95361.8	39054.8	28949.3	55157.5	32103.5	45114.4	45392.4	25368.6	63635.1	26977.5	17798.5	18680.5	40282	39420.5	28669.8	44833.2	23534.4	25340.9	22392.8	33347.9	45771.5	42076.2	21788.3
K01580	23554	9172.3	2796.71	2526.25	30250.8	12510.9	30780.4	14319.3	17302.7	26058.3	803.2	9016.42	25171.6	636.09	27960.9	25572.2	16729.8	1688.71	17456	7704.91	873.4	26578.7	23523	24499.5	20571.5	13312.9	2070.15	10407	4449.91	18555.2	965.19	2236.49	8756.14	17927.1	2158.27	3248.13	10854.2	5386.01	7570.29	22534.3	12310.9	20107.9	5200.29	20165.6	18379	12571.4	23221.5	17003.4	8175.29
K01581	11578.1	5244.99	34539.7	33492.6	5057.97	25707.2	16601	8768.87	584.78	3255.63	18000.4	46552.5	29169.9	59126	18753.8	6935.04	38344.2	70957.1	1875.07	1764.37	73896.9	2101.95	48608.9	27782.7	4895.83	25629.8	2090.72	21521.1	18782.4	29883.5	77872.6	12644.6	55077.5	4433.16	6331.77	7239.67	4343.74	17818.5	918.76	6227.71	1608.54	886.34	10150.1	3814.28	947.78	2445.61	19813.6	1806.71	6439.8
K01582	11418.1	4024.84	35572	27043.6	2965.02	4192.96	7342.25	9267.01	1972.28	2478.67	25833.5	1496.56	2753.21	17661.5	4450.56	4726.77	37488.3	1753.03	3004.09	2217.83	2036.36	2686.2	38216.2	1836.34	2246.87	25694.3	3100.94	22723.8	21966	29727.5	8576.17	6805.34	20300.9	2119.29	7232.93	1934.83	2975.3	9492.99	1886.22	3602.71	1420.44	2651.28	10385.3	5811.12	3573.66	8265.64	10403	4834.19	11072.7
K01583	52.5	102.42	39.33	19	77	54.67	23	97	5670	27	77	40	795	20	2419	70	31	0	294	84.25	29	17	34	652	45.5	51.67	170	51	69	64	47	83	257	37.5	650.42	24	53.5	38	70	2444.5	50	139	62	33	188	868	1021	77	61
K01584	10334.3	408.93	38019.5	21302	1044.25	2120.5	3341.35	7662.11	189.33	1920.03	17701.4	941.16	1770.67	16475.6	2153.54	3071.3	36826.3	502.08	514.53	796.06	333	1592.79	37544.8	1079.5	258	24649.2	1230.07	17648.6	2719.42	28111.8	17837.2	6392.54	19947.3	106	3403.39	4096.12	1155.79	11953	247.07	3833.23	856.5	320	9838.08	1784.67	291	1555.92	11551.6	668.33	3775.5
K01585	32380	17659.6	33657.6	25923.9	42075.7	23480.2	43829.8	19003.7	18774.3	27454.7	18988.6	14096.8	25074.4	17239	30264.2	32915.2	56077.6	2398.59	19260.5	6710.07	963.46	36890.1	61733.6	23984.8	19982.6	36661.7	3221.89	26845	3294.9	47417.1	29444.2	6455.94	42767.2	17123.3	6272.01	9583.05	13715.9	16543.7	7517.82	27539.5	25153	36681.2	15687.6	24935.2	16188.7	15497.7	33192.8	20414.2	17885.6
K01586	60268.5	64859.3	68591.2	74649.1	79087.1	86392.7	76921.9	68963.7	45610.2	55104.6	85558.5	82105.2	67506.8	71251.9	62982.1	74236.9	81480.8	79355.5	68446.1	49476.3	95084	54165.9	86788.9	59558.2	61987	79216.5	100252	83212.1	51684.4	77667.2	84567.5	55711.2	87071.2	58423.6	76329.7	38849.7	82099.6	43627.6	55290.9	71993.1	57829.2	83952.8	49350.3	65575.4	80007.4	74626.9	72702.8	88170.4	64514.5
K01588	57829.5	62831.9	63498.8	59610.1	78452.8	84085.1	75448.6	72378.3	42741.2	53385.9	84888.1	82602.7	65858	71029.4	60381.9	70744.5	82996.4	81141.7	61605.7	47854.3	93848.5	55727.3	85401.1	58299.5	59484.4	77911.3	99499.6	71442.1	51211.5	75563.8	93422.9	53947.8	88765.4	55371.3	72445.7	36497.9	39039.9	64792.3	51843.7	70770.6	71528.6	79545.3	45632.7	57718.7	45030.6	65663.9	73451	78799.2	61317.4
K01589	11487	8918.45	38225.3	46876.1	3377.45	18542.3	7703.03	8243	5457.28	3786.88	19000.1	10081.9	19969.1	18305.6	13206.2	8144.7	44982.4	1097.61	4542.22	4605.1	933.13	7160.68	40173.7	18892.3	5030.49	28905.1	3236.93	20790.3	3195.25	36833.3	22368.1	12286.7	33227.4	4511.83	16963.8	12608.6	7055.45	16817.7	3626.82	10477.9	29509.3	3253.11	13704.5	4275.39	1722.12	10953.3	33826.2	13433.1	9819.36
K01590	211.3	306.7	115.94	41.5	1157.65	315.95	22821.5	510.5	528.4	682.8	525.2	611.5	679.2	124.8	16373.5	6492.2	4968.2	1125.2	3467.7	117.2	15.9	231.15	13157.2	502	1255.45	2207	466.7	532.5	4090.9	609.8	107.1	1689.01	380.4	682.2	778.18	110.1	1296.55	99	57.9	1648	385.9	1086.13	233.6	115.3	1761.37	302.1	558	532.77	171.2
K01591	57408.5	61486.9	66096.8	59571.6	79980.8	99079.3	81868.6	73085.3	41028.2	88662.9	84897.1	127251	78658	113021	62300.9	70607.5	82706.4	151420	61138.7	47719.3	166913	56483.3	94295.1	69797.5	60086.4	76874.3	99350.6	69585.1	67053	74747.8	152351	54067.3	123171	55973.3	72452.7	36281.7	39296.9	66933.3	51933.7	69315.7	71487.6	79596.8	45683.7	57795.7	45199.6	65426.9	65577	78603.7	61400.4
K01592	0	0	0	0	0	0	0	0	0	0	0	0	0	0	0	0	0	0	0	0	0	0	0	0	0	0	0	0	0	0	4	0	0	0	20	285	0	0	0	2	0	0	0	0	0	0	4	0	0
K01593	10	101.34	1101	38	51.08	31.17	19.34	1	0.67	3	4	2	9.25	102.83	18	9	4	0	28.67	8.33	0	2	13.67	41.67	7	17.33	9	2	9	7	42	732.66	4	85	733.42	1099	328.91	144	51.33	99	24	28	180	26	3	61	413	32	77
K01594	0	0	0	8	0	0	0	0	0	0	0	0	0	0	0	0	0	0	0	0	0	0	0	0	0	2	0	0	0	0	0	0	0	4	0	0	4	0	0	0	0	0	0	0	0	0	0	0	0
K01595	10823.3	4181.24	35470.1	31816.6	2197.11	16334.8	6389.33	8070.1	1351.45	3255.64	19333	6942.06	16678	18084.4	8841.06	6168.8	41548.5	1620.61	1810.19	1550.76	472.03	6904.58	38296.8	15745.8	2597.86	25316.8	2824.83	18244.7	7031.25	31573.4	21070.1	9837.71	32911.8	2225.53	9722.98	10778.6	4827.32	14344.1	2563.55	8990.04	7848.26	1712.8	12891.6	3486.72	1037.62	9248.07	29963.5	12516.8	8300.06
K01596	24998.7	12627.8	4058.59	3203.34	16017.2	13297.8	4884.52	10831	12737.5	1605	409.67	2636.49	4347.17	1275.13	10396.3	7421.33	4682.66	934.17	16729.3	7037.67	4331.5	21363.5	7897.66	4010.11	8134.5	11380.2	1390.01	9282	539.17	8989.01	1683.14	2487.99	11000.2	6786.67	5146.76	4929.5	7973.73	1971.05	4848.57	7598.23	9333.66	7568.01	4154.86	16621.7	5344.59	9661.58	15446.6	12687	15210.5
K01597	207	253.54	664.15	13971.1	197	1253.97	239.27	109.2	187.2	56.4	39.4	1466	881.9	253.17	90.6	663.3	805.2	177.6	2041.2	2264.23	39	380	68	679.67	137	110.4	628.4	297	131.7	276.5	875	303.53	362.2	133.5	645.3	1772.12	1404.33	1105.6	2705.2	1271.2	5657.6	12931.3	689	2880.4	4900	1096	382	536.4	338.6
K01598	15452.7	5433.18	95.67	12492.7	98.67	1409.34	269.01	65.5	1365.67	367.83	26.5	376.99	544.34	330.33	53.66	1197.16	119.83	287.84	730.49	2531.18	398.33	19252.5	4959.83	1003.34	4516.5	207.75	81	413	41.34	2014.01	19.84	148.66	7144.17	3442.17	400.5	110.5	203.66	48.17	96.5	207.95	7525.33	1106	328.5	10983.7	156.01	171.5	140.17	963.67	569.82
K01599	34239.5	35341.4	43339.2	34532.7	36390.2	39953.5	41062.7	62189.8	19457.1	81138.8	22693.6	26126.1	55096	19325	31327.9	39747.7	55858	10033.4	34571.2	91147.7	22191.1	21479.2	81652.1	48962.4	42646.4	67018.8	7153	61408.4	6092.87	48846.5	23760.8	14940.8	32702.4	41691	22268.2	18309.5	77106.7	33798.8	17699.6	50340.8	41365.1	49552	57873.1	49121.1	114530	58000.1	49431.3	47919.8	53920.7
K01601	9	131.99	1422	171	90.65	608.67	56	21	22	133	49	15	388.75	658.58	5700.25	446.5	26.2	7	85	55.25	8	20.5	142.8	661	34	57.87	206	123.5	61	185	631.1	2555.3	18.9	251	1974.75	2114.5	1059	397.75	200.1	1161.84	172	204.5	185.5	45	15.2	394.5	648	108	244.47
K01602	6	22.59	338.5	81.5	55.25	101.67	19	3	14	13	813.5	4	53.25	145.58	88.5	5	3	4	9	30.25	0	0	16	263.5	7	10.67	107.5	13	46	58	399.5	1205.5	4	170	1036.25	1280.5	431	38	64.5	511.34	67	90	87.5	7	7	95.5	76.5	52.5	57.67
K01607	30953	21181.9	36601.9	48067	57337.2	35880.3	51918.1	41447.2	25692.9	33142	19381.1	17751	50106.3	19648.6	37058.5	43002.3	66447.4	4245.76	36063.8	30706	11961.7	21025.5	61309.8	46304.1	36298.8	53543.1	4898.69	49058.6	4358.6	60001.9	30245.2	17390.4	34972.4	33997.2	15942.2	17694.6	21755.4	27394.1	18563.7	35645	42042.5	33357.8	30170.1	24379.5	31708.6	41537	55208.6	40319.6	45499.8
K01608	479.25	914.21	1679.75	359.75	701.48	713	1891.42	412.75	312.67	208.5	4118.75	200.5	701.5	482.83	905	455	223.2	313.75	1569	5166.5	351	168.5	358.55	450	239	467.54	339.08	406.75	142.08	271.67	9078.6	3198.13	121.4	44	3124.92	2722.32	1947.82	3525.5	385.5	2891.98	467.5	573.5	454.75	1156.67	4891.2	1777.5	4004.5	772.17	645.8
K01609	33620.6	41141.5	31028.7	32625	67283	54414.8	45853.2	37034.4	27438	36417.2	58460.1	27934.6	47885.1	10833.7	49964.7	51277.6	29973	5923.19	38961.1	26843.8	10484.2	44812.9	28542.3	44851.6	39005	28271.9	94976.5	36156.7	12662.1	28818.1	24931.8	47489.3	27972.4	35510.7	67266.1	31078.3	26360	17272.1	43979.3	47102.1	39255.4	52086	27450.1	38470.6	39178.2	47940.9	44655.8	58189.3	44673.4
K01610	25678.4	14102.4	36896.6	29948	41837.3	40115.7	42730.5	47573.4	23122.8	33723.3	20210.2	29130.5	38304.4	17887.3	36194.7	46781.3	64427.6	5391.75	37877.3	20130.2	5618.63	25477.4	60490.2	34448.8	31159.6	40146.7	5268.86	50880.2	4376.44	60235.8	30431.1	11392.4	37967.1	29223.3	13648.1	13055.1	60687.4	23171	21893.8	30191.4	31264.4	39691.3	29864.9	26432.5	65216.6	39186.4	45161.4	52144.8	40243.2
K01611	9680	33621.8	26025.6	17285.6	15076.5	31337.8	23357.7	11829.5	8686.32	7978.3	64535.8	49348.7	8809.86	52749.4	22124.3	12524.8	6559.11	73510.2	15967.1	13817.5	77982.4	6863.49	13727.8	7097.09	13939	22395.1	93732.6	16924.8	46220.3	11950.4	61168.1	41214.5	6967.23	13145.3	63966.4	20103.6	16039.9	7585.07	29403.9	20442.2	9074.67	17437	9113.54	15859.8	8210.54	6131.34	6227.47	11424.6	21122.5
K01613	46097.2	41544.9	62230.9	51700.3	71151.5	69990.3	57170.1	55761.2	29629.7	72703.8	82827.2	73948.4	66906.4	68266.7	49181.5	50456.7	67885.7	77868.6	36015.7	23140.5	81463.8	47177.5	75400.4	60713.1	41818.8	41782.9	98082.7	51211.9	50142.1	59540	93311.3	52400.1	82579.3	38164.8	66487.3	31028.2	64652.7	52020.7	44630.5	49450.2	37854.2	48843.6	34717.1	35146	66663.9	41412.9	58490.5	50907.1	28760.9
K01615	8452.5	2791.85	352	849.5	12630.7	4431	4037	11783.5	3294	2260.5	307.5	3993.66	7836	968	2670.34	6982.16	4441.16	1424.5	7999.5	2109.5	1806	4342.5	1799.5	6259	7068	2784.5	616	7583.67	759	5761.5	1210.5	395.66	34477.5	7032.66	617.99	866.5	3972.5	28298.8	4067.5	4545.33	4696.34	3876	2167.5	6260	2758	4258.5	4577.5	7364	21294.5
K01616	5	36	164.75	1956	178.33	2087.5	25.67	6	5.67	9	6	2	2	146.5	10.5	9	0	0	7	15.5	3	3	0	0	2	22.5	4	12	4	5.5	1	135.33	4	0	730	83	1150.83	22	580.83	288.5	87	92.5	22	43	17	30	52.5	55	117
K01617	8	1437.1	248.5	984	125	518.5	1064	7	6	3	35.6	16.5	297	53	384.5	10	5.5	22	38	87.4	3	17	36	187	94	62.33	144	14	76	6	457	643	14	7	1121.09	619.28	631.25	31.5	253.67	908.9	83	100.67	28	158	264	47	311.5	285	760
K01619	57968.5	82605.8	63013.7	70918.4	68118.6	106681	94558.2	112528	49187.7	69098.8	87241.6	90953	62268.4	70826.8	67248.2	92706.5	90890.2	85278.6	78426.1	83938.2	111198	45454.9	92224.7	50892.3	77057.8	94699.9	100958	110649	52958.7	88987.2	82038	52512.9	93544.1	71867.6	71634.1	35796.2	53978.8	71678.4	59216.5	83413	92183.3	113506	61313.6	82303.4	69914.8	122510	66093.7	111028	93917.9
K01620	54610.9	49094.5	40836.5	47598.5	55453.4	77097.2	71064.4	75928.6	30688.2	51750.9	21639.5	79288.8	58631.7	62786.5	43747.4	62686.6	78850.2	77204.3	48723	41785.8	92194.5	50268.3	83605.9	51670.1	56210.8	65778.9	7046.59	74179.4	21744.4	66983.2	92043.2	16911.5	83676.6	53173.3	18798.2	20404.9	30911.9	66479.7	26328.9	53542.7	75973.1	70432.1	40970.2	57479.8	42676.8	67569.2	54862.1	74175.6	56167.4
K01621	1574	2152.3	3231.93	1577.62	1654.58	1447.67	820	2137	1954.83	499.09	878.5	1393.5	1035.75	272.96	4671.58	963.75	578	300	1938.67	2784.5	210	917	1678.67	652	779.33	1041.79	257.78	1199	125.33	1619.55	287.11	1073.33	332.62	665	2845.05	3501.75	3675.49	1339	1926.74	1453.56	767	2260.34	1136	2506.67	1910.83	2579	1716.5	4578.17	6712.42
K01622	0	2	0	7.5	0	8.5	0	0	0	12	7.5	0	10.5	382	0	0	0	0	0	0	0	14.5	0	28	0	7	0	1.5	0	0	0	52	0	30	87	66	21.5	0	24	0	8	64.5	69	0	0	18.5	9	11	2
K01623	4607	10541.4	1557	732	3950.88	5905	6417.67	13182	1428.17	12759	765	2033.5	5571.25	518.33	4491.25	10106	4529.2	1696	3390	13162.4	5449	2426	7515.3	3166	12958.8	5051.7	737	10946.5	643	2139	697.6	3773.88	819.9	12988.5	2992.78	3443.84	44748.3	7157.25	3463.43	9724.25	31032	11326.5	7002	8104	35527.2	10345	3766.75	6591	4471.8
K01624	118406	107727	153911	160372	105223	140802	143885	185707	59632.8	103256	143532	151298	99220.4	163015	88119.4	138664	219159	166962	104146	144807	200508	84629.7	235744	80162.5	128919	185815	105724	211778	82778.3	190666	177983	66641.9	191622	122714	78408.2	45307.1	80051.8	116684	71823.7	113453	229204	140828	135547	139141	117654	173140	115677	142281	150417
K01625	40025.6	56963.3	62811.9	82040.6	68775.8	77472	75937.6	78091.3	37530.1	50886.2	86067.6	76684.4	58848.4	70757	55850.7	68295.9	85700.9	81713.9	61057.9	53268.5	95563.9	33145.9	81484.9	51530.2	55899.3	78413.1	100477	88398.7	52190.3	71580.8	92607.7	55324.2	77816.1	52817.4	71258.9	33891.8	82264.2	66514.7	54398.2	62255.4	116646	64487.5	55144.2	56525.8	82169.7	68601.9	56786.2	82786.1	87101.3
K01626	52754.1	15795.6	100850	97019	21561.6	28364.3	25756.2	40031.8	6653.85	11033.1	55629.1	9758.21	26198.9	51393.7	22844.2	26468.2	116748	4839.74	20762	20838.9	6509.05	31941.4	122517	22908.5	18951.2	78925.6	7436.35	74317.9	9403.71	99663.7	54203.5	25764.4	76183.6	17497.8	17281.7	16929.4	17958.5	41722.9	9585.66	22330.5	24030.8	7801.91	44466.8	34639.9	20625.4	25090.2	83759.5	25182.4	40141.8
K01627	39197.7	12170.3	38078.7	27676.4	53050	44745.4	46319.9	40938.3	20610.1	66246.5	18252.8	69448.7	58696.8	60016.1	36710.2	37552.7	66837.9	73333.9	21247.3	2814.14	75050.1	39235	71735.5	54779.3	26790.3	36508.5	4513.3	31855.4	19571.7	53751.2	91474.2	10832	79126.6	23545.9	8111.1	13879.4	50762	49315.8	15598.3	28751.3	26597.5	32995	18664.7	19426.6	48210.4	22673	48098.5	31236	16582.2
K01628	47022.3	44888.5	58573.2	64156.4	26179.9	37637.8	38793.8	55623.4	25337.6	23268.8	84175.9	19964.2	35267	27456.3	26831	46259	56842.2	11134.1	47414.4	58494.2	22026.9	34943.6	58433.4	29121.5	38752.9	61250.2	95499.6	77622	34757.1	48849.1	9722.95	45621.8	30437	36269.6	57802.8	23772.7	26208	51189.1	36383.9	43187.5	71940	46828.9	48201.6	56317.2	47532.5	62051.4	30685.2	43626.8	35472.6
K01629	17699.4	5775.12	31750.8	26783.2	32579.7	14982.3	34066	22888	9562.23	27252.2	18298.5	10005.7	22602.4	16138.3	26715.3	29693.5	53245	1530.93	17940.2	10036.3	3330.67	9602.58	41641	21605.2	13998	34171.9	2044.64	35779.8	3172.95	39829.7	8551.72	3363.59	27199.7	12069.6	1667.96	2640.12	5859.84	12531	9244.6	20118.9	6114.04	17365.2	14915.6	9713.76	19142	15935.5	25864.5	26519.9	17938.8
K01630	17008.3	7309.95	30279.8	25567.5	13305.2	9204.3	18416.2	14037.5	10556.1	3825.55	18068.5	3895.41	7934.75	16386.2	5400.46	10350.2	41845.3	1252.83	22961	4380.18	3310.17	8017.55	40587	5945.67	5528	36227.2	1013.37	27678.5	2892.18	37622.3	8018.02	3431.96	23574.2	5373.83	1495.29	3778.59	3984.12	9999.7	4227.75	3415.41	5173.87	7344.17	11344.7	8942.8	2650.67	4749.34	13026.5	8906.88	22710.7
K01631	423.91	2181.37	5450.09	7434.22	1006.1	6087.47	2214	123.36	44.22	624.99	234.68	196.35	13059.4	721.38	3531.72	918.09	364.72	35.25	148	380.73	40.46	88.76	1345.09	12793.8	1595	363.72	287.41	231.97	127.32	531.18	787.95	4849.64	201.87	1470.16	3394.47	2856.91	1388.29	5059.51	105.85	1687.99	197.84	135.51	176.88	1062.87	86.03	339.25	1828.57	205.04	518.67
K01633	19572.2	11747.6	41185.9	35188.4	50346.5	39861.8	39364.4	35460.1	22135.4	68741.5	19226.5	16983.8	58674.5	18613.4	37669.6	35499.4	59991	2355.18	21576.3	4902.09	787.8	19338.1	57918.3	54732.5	22260.1	37260.7	4576.75	31115.8	3650.99	51131.5	32999.4	13113.4	42978.9	19891.1	19290.2	16532.9	56741.8	21566.6	14885.4	31961.9	19095.2	34682.7	18323.4	11802.6	48393.8	23265.8	48789	30997.5	17473.2
K01635	194.25	318.28	565.53	41661.8	170.34	391.4	720.55	120.6	9.6	19.2	92.2	0	25.95	131.17	57.3	41.15	41.1	315.8	27.27	2501.97	115	44	55.74	17	29	136.95	184.2	92.5	124.6	101.5	70	869.6	58.6	15	1089.4	1058.77	1433.83	137.8	198.6	300.05	50.3	90.73	306	196.37	35.67	64.75	99.25	187.54	231.8
K01637	10135.7	2896.57	35685.6	29768.7	2565.61	10037.4	6522.51	7842.93	328.89	2022.56	17959	1106.39	2286.58	17676.1	6713.64	3768.01	37246.9	557.91	616.04	1488.19	408.13	1707.26	38795.5	1783.44	375.33	25110.8	2407.7	17958.5	2932.83	28510.5	19129.8	9877.46	20093.8	381.83	12270.7	7498.7	4556.45	14318.1	1341.35	7428.54	1490.7	709.01	10815.8	2983.2	712.28	3200.14	30069.2	1101.54	5522.16
K01638	10192.7	5114.18	36997	30893.3	2798.61	11111.9	6787.51	7924.93	389.89	2731.56	18090.5	1213.89	15311.6	18078.3	7680.22	4407.26	37420.9	585.91	827.04	1653.19	454.13	1763.26	38931	14548.9	1979.33	25291.7	2610.98	18051.5	3036.16	28948.1	28127.1	13117.5	20156.4	1831.83	15465.8	10052.6	6616.69	15058.1	1689.42	8993.94	2119.7	1024.01	11003.3	3131.87	875.28	4434.64	33261.7	1397.71	6193.41
K01639	44050.7	19610	32438.7	26242.7	40285.9	41526.7	58919.4	46151.4	23689	31917.8	27149.5	61302.9	29881	60139.9	35079.8	41969	61624.3	76168.4	29420.9	28731.9	84313.1	32697	88087.9	26774.9	27036.5	54339.8	5906.57	50330.7	39430.1	53763.8	69458.3	6574.87	65883.4	23470	4823.22	5211.23	15554	43972.2	14047.1	26364.6	31875.1	27644.8	24223.2	39979.8	31273.8	35897.6	30454.2	35123.6	39273.4
K01640	3670.65	6121.02	6364.32	5321.71	3729.82	14620.1	2942.1	8594.75	4985.64	1411.01	765.52	6396.83	3594.83	2173.38	6251.58	6566.79	5348.03	326.08	7722	1840.63	1193.67	6958.4	3725.95	2474.34	3150.73	2673.08	3088.08	8379.65	1024.18	5046.05	23363	8680.79	6817.69	2910	15197.7	11014.2	8299.73	10161.7	5567.83	11252.6	14962.8	5855.68	6540.75	10450.8	4721.28	18994.9	26719.7	20291.2	16211.7
K01641	65	118.54	303.15	13966.1	102	559.47	65.27	34.2	11.2	21.4	30.4	802	232.4	209.17	66.6	18.8	129.2	158.6	22.2	2239.23	37	25	20	274.67	12	54.4	434.4	231	97.7	27.5	685	292.03	24.2	112	423.3	585.12	524.33	1018.6	89.2	475.7	45.6	42.3	585	86.4	16	16	29	121.4	195.6
K01643	15362.3	8592.96	31807.9	38914	6577.86	23380.7	18259.5	30154.7	3819.31	4144.68	26552.7	51604.4	6073.53	59903.4	7488.56	13979.2	41313.7	73314.5	10150.4	7332.22	76530.2	6462.91	50362.9	3813.5	7252.92	27473.8	3974.7	44922.6	38714.9	36219.4	68145.3	6349.15	56870.1	6513.86	4148.53	2786.53	6258.98	37998.2	8221.15	3806.48	24041.7	6933.63	14090.7	20224.2	3502.02	17361.3	14836.2	9059.62	22989.9
K01644	15512.8	12100.6	39196.8	49797.5	8275.56	41248.7	18777.5	30362.4	3930.48	5604.27	26793.3	51823.9	20008.8	61654.3	17618.2	15146.7	44011.6	73355.5	10660.3	7748.05	76646.2	6609.41	51637	17466.2	8959.41	28007.6	5789.95	45207.3	39152.6	36942.2	71217.1	14306.9	57044.9	8152.19	15424.3	11907.2	15753.9	43572.3	11276.3	10761.6	25173.4	7948.06	15952.4	20708.6	3816.08	19815.3	20560.8	10040	25633.4
K01646	14263.3	8171.56	31686.9	38797	6296.86	21034.7	17495.5	24624.7	3364.51	3965.68	26331.7	50603.9	5292.53	59846.4	7319.56	10218.8	40958.7	73177.5	7624.69	6783.22	75697.2	5876.51	49337.9	3415.5	5818.52	27148.8	3720.7	35550.6	38501.2	35095.4	68033.3	6163.15	56699.1	5177.86	3843.53	1790.53	5717.98	37794.2	5478.15	3590.48	11473.7	4032.63	12580.7	14741.1	3058.02	10164.3	12793.2	7943.79	22430.9
K01647	61926.6	48635.5	51304.1	75110.3	66726.9	82073.5	60544.6	62533.7	42122.2	86834.1	22320	36627.7	73014.7	23515.7	52674.6	72477.3	78903.7	7832.25	68788.5	49937.8	24016.2	49551.2	76212.8	64926.6	57407.9	92844.1	7960.03	81643.7	6286.02	72356.6	24829.6	19236.8	51521.2	54218.9	30757.6	27886.8	74558.5	35234	31386.5	57832.6	80249.6	73082.7	44503	58110.8	74885.6	77409.8	69368.2	94189.5	61152.6
K01649	75541.6	81486.2	89528.8	73649.7	92020.9	81488.1	70439.4	60134.8	52006.7	57094.2	140926	42929	80875.7	37743.8	84818.5	78624.7	86621.6	10714.8	70618.2	47266.5	20749.9	75038.1	82507.5	72986.1	67583.5	90826.9	189339	73458.8	41780	82118.9	43941.1	95266.3	60815.9	62266.7	125368	55010	42829.5	39246	74982	77961.7	79252	83702.5	49645.7	72995.1	46224.4	69152.2	70460.7	93646.7	67289.2
K01652	89797.2	85010.8	137908	149721	110801	119011	104524	96615.2	59480.4	66562.6	123094	90615.7	108274	108237	89219.5	103440	166073	85391.4	95071.2	77974.6	102793	71470.9	169343	98183.7	79866.4	146675	105102	138287	54370.2	149041	121851	75789	135393	75572.9	91888.1	58568.1	57471.5	65023.3	61141.8	85513.9	68091.3	88531.6	83390.1	81706.6	70526.1	98722.3	115942	114787	112924
K01653	71311.5	64834.6	92630.4	82808.8	83186.2	90824.3	80870.6	77041.6	45195.4	58265.6	102796	84318.6	72782.1	87206.5	66659.4	81698.5	119501	82665.2	77624.3	60597.4	96330.1	60626	123382	64736.5	68299.6	101088	100781	105825	50137.4	111878	100456	55758.9	107813	64491.6	70678.5	36574.5	40997.8	46249.6	55173.9	64961.9	50406.8	63050.4	61790	63390.2	58643.7	74791.9	79086.8	97895.3	88483.8
K01654	2318.75	3900.33	2156.33	460.29	17590	3050.59	4443.84	904.25	4796.67	9115.17	151	425.49	17517.8	424.71	14442	5789.67	5651.5	73	1268.25	458	237	5695	774	16880.5	3375	1146.37	596.03	3868.92	185	1540.97	9358.86	2256.58	3814.04	3178.5	2599.75	4605.5	1499.33	2428.75	1321.75	8481.54	3251	11828.7	1310	977.67	468.84	3258.08	7524.5	2263.84	5320
K01655	0	9	1.5	6.17	0	0	0	0.67	0	0	4.5	0	11.5	387	0	0	0	0	0.67	4	0	14.5	0.67	6	0	0	0.67	1.5	0	0	0	57	0	0	69.33	52.17	21	0	25	18.01	0	65.83	18	0	0	19.5	9	0	2
K01657	42723.9	30119	40454.2	55596.3	66785.2	55779.8	50193	43452.9	26250.1	37735.3	20869.5	28214.2	48601.9	20825.9	43096.2	53777.1	66156.6	5330.92	38701.5	26175.1	10049.7	44607.1	64674.5	45518.8	38266.8	51666.3	6310.54	53012.1	4976.7	55544.2	32777.9	11678.4	47261.8	35264.6	20143.2	18509.9	21637.9	23439.8	20307.4	40114.9	39722.8	49522.9	33294.5	38315.9	38861.2	48483.8	62237.6	57998.1	47208.9
K01658	33785.2	28163.6	13718.4	28548.7	60929.8	51537.9	41801.7	43607.1	30802.1	71199.2	3132.91	30435.9	65549.6	4490.33	39007.4	51280.6	30533.1	4742.59	42949.3	22615.8	7599.92	45639.6	27966.8	61241.8	43218.8	27843.2	5919.47	37012.7	2498.96	34295.1	24722.2	7775.14	26570	40594.7	15932.3	14506	21327.2	15272.2	22118.9	36805.6	43601.5	46586.9	24915.4	35088.7	39851.4	41908.9	49827.5	57710.4	41890.6
K01659	9835.34	667.2	29766.6	21461.9	1372.51	1614.58	3274.02	7739.11	280	1933.25	17728.1	957.79	1675.25	16712.8	2186.46	3369.42	36983.7	531.41	519.61	1069.69	359.67	1612.79	37583.8	1168.1	290	24798.7	1842.7	17753.9	2714.42	28294.8	18107.1	5370.88	19937	251	3460.75	3710.57	1787.79	12022.1	391.34	5671.63	1092.33	367.34	10071.9	1867.67	466.25	2224.08	26862.2	673.33	3736.91
K01661	32264.4	10544.7	36795.3	41678.5	31967.7	24043.6	34142.5	22489.2	11536.5	28251.4	18681	14151.5	23523.2	16856.8	24963.8	30917.7	52756.4	2469.44	12227.1	4973.78	889.96	32345.6	59174.7	22248.4	16162	31197.1	2950.59	23554.2	3046.79	39791.5	18969.7	4166.26	40441.2	12817.8	9644.88	9497.12	9889.93	13485.8	10599.3	23638.3	24243.8	30130.5	15086.5	20103.1	17528.8	16933.7	35768.1	28640.9	15218
K01662	63992.2	65890	65955.9	48584.3	98865.9	91690.2	81168.1	87666.6	44967.5	111972	84938	86317.1	89664.9	71292.4	65850.3	82249	89764.2	81872.1	64017.5	50087	93063.3	58685.7	101174	81488.4	67683.1	82350.6	99813.3	73984.3	51573.7	79052.4	94188.9	54122.2	93805.1	62512.3	73855.6	37080.9	84229.4	90568	54452.2	85267	73372.8	89400.9	47955	62878.4	77527.5	65428.7	73857.4	82412.2	67554.6
K01663	0	0	23	1.5	0	2	0	0	0	0	0	0	0	9	0	0	1	2	0	0	0	2	0	12	0	0	0	0	0	0	0	2	0	18.5	44	0	0	0	0	6.67	3	0	15	0	0	0	0	0	0
K01664	10602.6	19801.5	56085.4	29063.8	2700.17	5389.91	11938	15996.9	1980.53	2575.04	81154	1933.93	2924.46	24319.8	11558.1	5029.85	38025.7	2675.53	1838.98	6450.09	1168.61	5490.58	38755.6	1626.25	1724.7	27862.6	93127.5	20225.5	32149.2	29713.3	9286.36	43484.8	21216.9	683.53	59080.8	19553.8	11555.9	11183.9	26080.1	16282.6	2017.88	9900.8	14762.5	9753.33	1655.04	3144.56	20534.6	2707.93	8180.98
K01665	33726.6	26460.8	57497.2	29423.3	46626.9	26817.3	40072.4	30654	19485	30144.4	82140.9	21170.9	41316.2	24700.9	43921.5	34410.8	59073.8	4441.12	18411.8	7292.18	1617.78	38474.5	61762.3	38862.7	23932	34901.4	95293.3	27329.1	32677.2	45997.4	30962.4	48254.9	36575.6	20159.3	61158.1	25275.2	18643.6	21874	37637.1	37949.2	25749.7	39480.7	21341.8	25033.1	19823.8	22889.7	46958.2	30532.1	17333.4
K01666	12942.5	5372.69	30092.7	23541.8	13418.7	5411.33	11775.9	21169.8	8235.75	6119.58	18280.3	3270.25	9516.5	16353	8201.84	10663.8	40927.2	1424.33	17299.2	4187.12	1403.5	12201.8	39186.3	7328.84	9461.84	27617.9	1371.43	25317.8	3087.02	40906.3	8160.96	3369.67	22228.5	9471.16	4497.63	3061.88	11037.5	11682.6	9969.75	6150.55	9792.67	7337.34	12631.3	14872.2	4306	6914.67	14990.3	11000.2	45155.7
K01667	9011.45	8170.5	1408.25	723.89	11556	34443.5	44369.1	16729.7	19533.7	14879.7	371.14	53752.8	18408.8	42399.3	26405.9	26533	16219.2	72246.2	27391.1	1675.44	74448.2	9758.49	15165.8	16458.8	13406.5	11557.6	1845.24	15470.9	16319.3	18660.7	69700.3	607.04	43921.2	11603.5	1986.08	2855.5	6246.43	4466.09	5753.07	13593.1	9389.7	20378.7	2658.69	5617.07	15510.1	7560.96	13575.8	9230.71	6504.68
K01668	9680.66	320.83	28932.8	20651.2	1614.5	1589	3135.17	12540.5	175.33	1892.33	17529	2129.5	1321.67	16052.3	1732.5	3000	38518.3	985.33	471.34	816.83	877	1560	37378.2	816	475	24455	410	18350.2	2619.34	28006.8	8294.17	2237.83	21007.8	224	169.67	346	167	32348.5	152	518.33	748	151	9195.33	1887.67	200	571.5	7701.84	578.66	3279.5
K01669	10952	6714.5	39616.1	46962.5	4035.87	21900.2	6897.77	8174.96	1513.26	38660.2	19696.2	6982.89	30129.2	18327.7	9697.74	7062.5	42101.4	637.51	3923.11	1884.96	592.13	7885.19	38551.3	27902.9	3407.5	26039.5	3658.86	19481.7	3287.22	32213.5	23719.1	11828.5	33257.2	3119.83	11871.8	12930.4	7175.37	15242.8	3558.29	12457.9	8396	12654.5	13829.8	6297.16	6101.96	10219.6	33569.9	13119.2	8781.1
K01671	9701.96	281.33	28827.8	24643.6	601.12	928.63	3198.71	7637.11	157.08	1780.95	17558.3	993.41	1322.17	15842.9	1695.79	3234.5	36739.6	493.83	459.41	805.45	317.17	1566.55	37315.8	816	229	24491.9	396.57	17582.2	2472.92	28053.9	7840.42	2389.72	19831.1	75	176.29	1037.04	222.79	8256.26	83.75	494.58	756.5	147.5	9217.46	1833.79	194	550.38	7743.71	575.21	3326.76
K01673	30453.4	28865.2	94856.7	75293.2	61370	57823.5	59644.2	37940.6	16789.9	32812.4	101640	67730.5	44546.9	86365.4	51641.6	39902.4	101898	74671.7	19379.8	16865.9	76656.5	21617.5	105104	40412.3	19289	72114.8	98712.3	47766.8	52307.7	70724.3	103534	60021.6	91132.8	16262.6	75918.6	38820.2	64599.8	41199.4	42943.5	51207	26644	48994.4	34393.8	21134.3	52736.3	30886.5	64834.6	36426.1	29026.6
K01674	9803.09	611.88	29386	34865.8	650.5	1331.05	4452.06	7721.56	228.53	1811.73	17650.8	1726.29	1392.07	16133.1	1917.39	3302.8	36982.5	641.93	468.73	3289.63	350.29	1585.29	37495.8	887.17	254	24679.1	808.97	17663.2	2568.87	28200.9	8203.17	3327.17	19904	112.33	1270.92	1529.73	1062.29	8502.1	154.2	2648.65	860.6	208.3	9557.33	2465.57	355	910.79	16004.8	695.23	3716.1
K01676	53428.7	11835.7	95208.4	73369.1	34404	22657.2	42205.2	45295.1	18908.6	32188.2	53123.1	24957.5	31532.4	49044.9	33809.9	36435.1	128212	1922.58	18437.2	4959.6	1625.59	35584.7	135193	29163.1	22094.9	85679.6	4631.44	62078.8	8212.45	107714	36386.8	13837.2	76331.4	19046.1	11885.2	11166.8	11172.6	34299.3	11468.2	27521.6	15075	29057.6	34918.3	26032	19408.8	16860.7	62277.5	21057	19568
K01677	20594	44518.8	23779	14893.3	28919.4	46827.7	36611.9	37845.7	21293.9	21684.3	65109.7	57972.7	20793.7	52343.9	24783.8	32942.5	20477.9	77335	38308.8	37986.1	90790.5	16669.2	22645.2	15531.3	33247.1	37047.8	94711.7	40124.2	43529.4	22213.1	60841.7	39867.2	45317.2	32676.8	54585.7	20324.7	22140.1	39040.4	34854.2	31734.5	44014.6	39649.7	22983.4	32316.9	24825.3	34244.3	15054.8	40919.4	42895.3
K01678	20594	44594.8	23770	13989.3	28888.4	46347.7	36599.9	37838.7	21293.9	21684.3	65109.7	58099.7	20740.7	52343.9	24783.8	32942.5	20477.9	77335	38308.8	37987.1	90787.5	16669.2	22641.2	15504.3	33245.1	37046.8	94711.7	40124.2	43529.4	22479.1	60834.7	39849.2	45317.2	32676.8	54625.7	20313.7	22121.1	39031.4	34854.2	31709.5	44014.6	39639.7	22983.4	32305.9	24825.3	34260.3	15020.8	40919.4	42895.3
K01679	17728	12835.4	41460	44525.1	12423.5	24684.2	9738.58	23013.6	10906.4	42176.6	19307	15330.4	33215.1	18455.8	9726.14	14223.2	45728.3	2737.16	10273.2	5605.3	1399.13	11298.9	41965.1	29736.4	9096.24	30723	3366.8	26543.3	3490.6	38420.5	30884.7	13660.9	28002.8	8029.49	16809	14202.3	53822.9	24404.7	16592.7	14379.7	16525.2	28837.3	18947.3	19862.6	44276.1	28174.5	40625.2	37415.7	33627.9
K01681	64912.1	59279.1	95242.6	77713.8	76674	62405.6	65197	69438.4	34002	89404.9	101125	32235.3	70791.2	44825.9	52730.6	68332.2	111543	8187.33	53420.4	45688.2	20882.6	51747.2	111423	62567.9	53903	96807.1	99666.6	92563.9	33757.1	93043.8	41426.9	58273.2	69188.9	50038.2	72364	36977.7	75203.6	48551.5	50374.9	68010.2	72410	75225.5	55842.6	64373.9	69430.9	70466.2	76088.8	77020.4	62988.9
K01682	10203	847.39	32283.9	25629.9	1565.03	2848.38	5919.49	7914.93	392.38	3072.59	18674.8	7193.56	2679.09	16695.6	7627.56	4274.1	37354.5	572.41	682.07	1352.63	371.13	1694.68	37904.7	1776.27	610.16	25122.5	2525.13	17929.2	2962.02	29836.2	19517.6	6859.09	20167.3	497.16	3211.52	3370.84	40689.6	13979.6	3408.02	7071.29	1064.36	633.42	10808.5	2848.75	28893	2513.47	27573.5	853.67	4352.16
K01683	2027	2470	382	242	1077.75	2852	4421	5945	2478	291	387	1271	1140.25	125	814	4312	1187	536	2795	5701	1533	739	1766	741	1741	2273.25	379	8567	319	2448	121	265	630	1471	258	323	730	305	541	1400.12	7495	1048	1744	6493	5188	7131	2341	1964	973
K01684	4628.83	5454.23	3861.73	4944.76	2464.21	6689.3	7077.66	11656.1	4819.89	897.47	882.85	2234.56	2512.33	1078.21	4521.89	8381.67	1945.02	736.75	8529.29	6941.01	2416.46	1433.51	4154.79	2221.42	3443.75	3099.18	928.48	15205.1	685.99	3932.34	1145.93	4656.67	1169.04	3055.33	4310.98	3782.03	2367.61	5430.67	1501.57	3631.77	15228.7	2525.34	3369.88	13295.4	5660.17	13857.7	5821.4	4114.22	2246.8
K01685	23815	11635.4	34204.1	29533.9	25274	31953.1	35699.3	46487.8	13374	29453.4	19449	15589.1	31042.1	17134.4	28365.1	40965.9	54350.4	2005.83	17225.5	9706.86	7566.46	16792.2	46938.6	29124.5	21678.3	36225.3	3762.98	56389.9	4328.08	44831.6	12445.8	7869.27	33376.2	19792.8	7048.86	10230.1	13208.2	16736.3	10283.5	20170.7	40626.8	19061.8	22436.3	35866.7	21835.5	45390.3	31874	35449.7	39402
K01686	39284.1	13447.5	64419	51132.8	55357.4	41257.6	46183.9	61877.5	23089.4	54548.2	37728.8	20073.1	37799.7	32956.4	42994.4	58851.9	103913	4122.46	29204.1	11837.9	8347.86	19709.5	100439	35681.8	29477	68423.5	5473.18	82369.3	11048.8	84286.1	20924.8	13085.7	54131.2	26329.9	8530.42	8243.57	18728.7	27191.2	19752.3	36608.7	33615.5	33007.9	32925.2	34614.8	32724.7	50980.4	52543.1	49158.9	52111.6
K01687	66648.8	73803.3	71501.1	69665.4	85888.2	116044	79467.6	89035.6	49153.6	56235.8	86348.3	88290.2	95959.9	72326.3	74913	90011.9	87907.7	81939.7	71338.6	60294.7	103654	61759.1	93190.3	86733.9	72859.9	90154.2	101970	108577	48877.8	87788.1	96666.5	62179.4	90213.4	67358.5	83069.1	49505.1	47469.2	51074.8	60594.7	76307.9	77942.7	72818.5	57759	84882	57146.9	103585	88518	106899	90713.2
K01689	65714.7	70082.1	66170.8	59940.1	93137.2	93025.2	81979.1	83697.7	49060.2	91861.9	85454.1	88328	88712.3	71165.8	64468.2	76748.3	89350.9	82364.7	67430.6	56127.8	96049.5	60664.1	73838.9	78196	68868.4	78558.3	100110	78286	51641.7	82784.5	93808.9	54457.3	91456.6	64447.3	73622.9	38071.7	83637.2	68759.6	60865.1	75666.1	74798.2	86967.8	53490.3	60623	86290.2	73935.2	72477.8	92964.3	70993.4
K01690	10101	2717.06	32922.1	28444.2	2059.93	7694.55	5406.75	7821.26	296.22	2474.22	17852.7	1137.06	14659.5	16927	5620.3	4205.72	37256.5	558.58	607.04	1327.39	371.46	1683.76	38768.5	13819.2	1857.33	25027.6	1956.77	17901.9	2814.33	28712	18416.8	10398.5	20049.1	1603.83	5735.94	5348.53	2955.12	14296.3	439.18	5830.43	1193.87	355.84	9609.91	2822.2	501.03	1346.48	18450.3	802.04	4403
K01692	494.19	6559.37	13828.1	31146	4491.23	36435	3484.78	393.74	225.39	1932.4	4568.97	440.46	27782.9	3595.26	19250.6	2544.84	667.53	98.08	782.68	1025.65	196.42	303.68	2632.98	27363	3354.33	1219.66	3019.57	588.24	1066.81	1405.03	32351.6	22636	339.62	3510.33	26119.2	16537.5	21512.5	15391.9	6829.61	16915.4	2287.2	2010.68	2412.58	1947.28	755.23	4083.39	16390.4	2156.56	3907
K01693	38127.2	53282.7	29854.5	31344.9	42332.3	43695.4	24277.1	32390.8	23111.7	22318.9	66025.2	18335.2	32851.1	11896	30634.3	35034.8	20768.5	6500.42	35955.4	39963.9	17477.8	33945.8	18844.3	28068.4	38534.3	37263.9	95332.1	39790.3	27697.3	22808	12500.5	47972.6	16523	36968	67561.3	26968.3	23521.4	18055.4	36890.2	38157.7	50623.8	41199.9	25302.2	42101.7	24667.1	43678.4	30806.6	46956.4	34312.2
K01694	0	2	0	0	0	0	0	0	0	0	0	0	0	0	0	0	0	0	0	0	0	0	0	0	0	0	0	0	0	0	0	0	0	0	0	0	0	0	0	12	0	0	0	0	0	0	0	0	0
K01695	43695.7	41952.8	62435.5	57802.8	68368.6	56793.1	51559.8	45088.1	27907.2	38379.1	80092	29499.9	49511.9	27055.3	51968.4	55069.2	69398.5	6742.85	40822.6	29599	11180	46560	66347.2	45844.5	40901.6	53238.3	96220	54222.4	15238.6	57196.4	33048.7	51003.3	48118.7	37345.1	67984	32921.3	26711.7	26237.7	44189	50176.5	61279.4	52587.8	37292.9	41286.4	39922.4	49804.6	63907	59432.2	48943.8
K01696	59273.3	50170.4	62780.8	58455.4	76578.3	58958.3	54929.2	49495.1	30383.8	38471.8	80373.9	29235.4	49769.7	27212.9	52962.7	60377.2	72935.5	6376.19	39407.7	24478.7	11709.2	68516.2	71848.2	45890.8	45383.7	53124.2	96387.9	60087.4	15466.2	58350.7	33254.7	51200.8	49762.3	40833.1	68882.3	33817.2	27053	27547.6	44669.7	50142.1	55836.3	58751.3	38828	56775.3	35122.4	55039.6	67087.2	60036.3	50851
K01697	271.89	575.33	3632.86	6418.91	887.21	7715.48	768.15	187.57	925.05	712.12	123.09	4804.81	1767.66	509.87	6502.35	2122.17	4233.33	18.75	822.34	362.57	51.46	4918.96	322.71	1396.84	458.83	341.2	1314.83	359.45	291.32	997.66	3803.11	1984.53	6065.88	345.33	3854.73	6806.13	3748.39	5518.27	2060.72	3776.48	6634.53	1078.33	2028.75	687.7	455.67	7495.33	4704.75	11105.6	4137.78
K01698	38903.7	45015.5	64026.5	44551.5	35773.3	50451.6	32754.7	37432	18346.3	56212.4	83461.5	63629.8	42693.8	70185.7	30031.7	25980.9	51651.4	75283.7	16571.8	17978.8	82928.9	37200.1	62532.8	36247.5	23945.5	49989.6	96344.6	33775.7	49747.2	40763	83211.5	52715.4	74467.3	21894.6	70473.7	31406.9	60233.2	55691.6	34691.1	36182.6	26109.7	39264	24301.7	31565.4	36407.3	25741.7	40905.1	31702.3	27275.3
K01699	10889.8	1793.57	28837.7	20894.6	1308.9	1343.67	3400.94	9118.36	2273.33	2175.93	17587.5	1340.29	1855	15875.3	2121.46	3923.67	37006.3	551.33	2061.16	1517.36	482	2291.29	37924.5	1114.67	913.47	26079.5	499.24	21589.8	2530.33	29545.2	7841.17	2386.88	20192.5	652.33	341.67	697.67	1624.29	9076.34	1441	958.83	1391.67	4295.17	10099.3	4139.51	2153	3238.17	9006.01	4741.16	9501.16
K01702	0	2	18	0	0	0	0	0	0	10	8	0	0	0	0	0	3	0	0	0	0	0	0	0	0	0	10	0	0	2	23	3.5	0	1.5	117	114	0	0	0	46	11	8	0	0	0	10	42	0	0
K01703	61100	59334.7	64177.8	57474.8	77273.4	88744	74440.7	75217.1	44400.3	53242.8	84857.6	81214.9	64941.9	70941.1	58718	79731.2	82241.3	79833.7	60634.8	42585.8	94464.2	54217.9	87547.8	57414.8	62815.3	75514.2	99388.8	92795.2	47434.2	79028.7	92836.6	53187.1	87186.2	58860.1	70984.6	36130.1	35446.9	39373.1	49642.8	62064	87494.8	70420.8	45666.6	69650.9	45270.7	82184.6	70806.4	80820	61196.7
K01704	59936.3	58881.6	64009.8	57312.1	77037.4	86528	73672	69687.4	43945.8	53037.3	84622.9	80534.9	64669.6	70871.1	58545.3	76157.2	81886.3	79793.9	60025.8	42064.3	93674.2	53493.4	86461.1	57382.8	61380.3	75180	99097.8	86604.5	47220.4	77932.7	92559.6	52827.9	87003.7	57554.1	70617.3	35800.1	34861.4	36825.1	49152.8	61616.2	80085.8	69875.8	44216.4	64185.4	44934.7	76088.6	68911.6	79767.5	60646.7
K01705	0	0	0	0	0	0	0	0	0	0	0	0	0	0	0	0	0	0	0	0	0	0	0	2	0	0	0	0	0	0	0	0	0	30	0	0	0	0	0	0	0	0	0	0	0	0	0	0	0
K01706	14124.7	2592.94	30449.2	26774.2	2158.87	8519.8	7656.94	25669.3	2870.08	2880.45	18488.2	3249.41	2823	16873.7	2883.21	13715.2	38240.6	972.58	3464.04	3035.74	2986.17	3967.05	41090.8	1283.67	4952	26339.5	2176.4	43423.2	3478.66	32624	27152	8881.96	20561.7	4412.33	5493.38	5135.64	5986.28	13519.4	3195.32	5163.06	23230.4	3709.67	14438.9	21004	2659.5	21836.3	17630.2	7667.71	10849.7
K01707	125.75	195.27	2031.35	1331.75	298	1204	167.75	74.75	45	140.5	129.75	34	287.25	543	352.75	93.8	152	21.75	72	59.9	20	34.5	187.15	133	39	203.67	711.91	128.15	216.08	165.67	9933	4634	62.5	0.5	3853.06	3047.11	1855.49	3634.25	368.57	2861.48	252.5	106	196.25	123.84	74	326	2608	195.17	228
K01708	10927.7	1534.17	29696.7	26123.2	1326.85	2695.3	5363.94	9039.26	1634.41	2307.12	17759.2	1299.41	2006.75	16440.2	2293.29	3789.47	37198.8	566.58	1482.04	1399.74	464.17	2378.05	38039	1199.67	800.33	25339.4	1162.82	21666.6	2749.33	29446.3	17707.6	7105.59	20133.6	552.33	2891.01	3675.53	2040.29	13111.2	1329.35	3082.04	1187.87	2089.84	10039.9	4847.63	1657.53	2873.34	11046	4330.04	9297.46
K01709	6071.63	4879.4	2432.93	821.08	14207.9	11230.8	10549.4	15238.4	6762.56	3983.92	937.39	5395.94	6670.5	725	6927.1	10891.1	7512.12	1354.5	15507.8	10572.2	4712.29	8389.87	16134.8	5864.34	8534.17	6607.11	1349	14446.9	869.67	10319.5	572.93	1351.69	4229.53	8402.33	1852.02	2919.55	5771.35	1718.57	5143.84	5587.22	12475.7	9204.5	3822.84	12292.9	11769.7	10624.5	6734.11	8826.38	20295.5
K01710	72817.4	59739.2	66142.4	59764.7	80941	110474	80299.2	81564.3	47157.1	89136.4	77634.6	135218	80953.6	111808	57015.7	74384.5	88032.8	151886	62327.4	44789	166978	82716.9	111809	72194.5	64404.4	81015.1	98319.7	74339	52268.2	82817.9	155255	53362.3	139682	58910.7	67461.9	39687.6	35782.4	91109.8	54453.8	69807.5	64261.3	73260.4	47973.3	63211.5	50950.8	62853.8	59719.2	91328.6	63177.6
K01711	35367.4	12121	34085.9	30885.9	54321.1	31622	37433.4	33952.5	16323	38791.5	19051.3	21598	41898.6	17392	27075.7	38454.8	65423.2	2578.17	14667.3	4610.31	3124.79	40401.7	60777.7	39387.1	26596.9	36237.5	2741.57	34428.5	3308.42	46052.5	22692.9	9538.27	44256.3	22938.8	10459.1	15758.6	52068.4	17130	20811.1	29202.2	34509.6	36720.9	21525.1	24136.7	51171.9	27587.7	35840.8	36944.4	18187.8
K01712	19880.8	15039.1	38749.5	26912.6	36686.7	42340.1	49718.5	40096.7	19690.3	31400.9	18571.6	64352.7	46311.9	59607.5	34047.1	36411.5	62269.8	73462.2	25779.4	6884.79	75018.4	20772.9	67639	43471.3	22640.5	37543.6	3958.62	34717.7	19651.2	53050.2	91415.9	11680.8	72037.1	20154.6	15246.6	15258.7	17656.9	49180.6	15414.8	29084.6	21240.4	37046.7	18658.6	15293.9	20350.5	24118.7	47089.2	32012.5	28232.8
K01713	52.28	92.17	668.04	280.29	1057.33	1001.5	1226.84	4988.15	29.67	181.79	66.83	1246	235.76	560.49	244.92	110.71	2086.79	503.75	34.92	94.89	568	114.93	179.21	112.67	614	71.74	98.43	856.82	204.27	51.42	664.89	255.21	1256.46	551.33	1773.58	890.64	804.83	26806.6	99.33	925.13	88.87	39.67	89.02	350.06	70.67	1017.71	2870.77	54.12	462.9
K01714	100044	96468.3	114977	126341	109909	153095	129987	140960	68602	110133	107444	147774	128598	135392	103068	117260	142071	159771	115507	103917	185353	73679.4	152149	115458	94414.8	152302	106322	159085	73884.3	135208	177421	81200.8	152867	87848.6	100950	65053.1	113036	95707.9	70743.4	103522	152752	109806	99501.2	118760	123658	133654	111822	122205	125396
K01715	10174.5	28785.2	24092	2595.51	11244.4	32643.9	21982.1	36417	12077.2	4767.68	64996.9	69187.5	11394.1	51442.7	15246.9	17108.9	14567.3	75266.1	29300.1	11749.3	79362.5	14620.6	14780	9277.85	13434.3	12131.6	94388.3	29195.8	50696	18635.7	63467.8	43234.3	46153	12597	55958.6	22666.6	16625.6	34151	39342.5	18039.6	24681.7	23912.3	13081.3	23466.4	10515.9	36853.8	16791.5	36946.7	29000.4
K01716	10083	2795.03	32909.3	26378.2	1955.1	2472.38	5985.82	7839.43	274.04	2434.84	17823.6	1132.56	14473.5	16639.1	5582.8	4203.93	37260.2	557.08	696.99	1342.88	367.46	1668.18	38796.9	14090.5	1840.99	25002.1	1693.2	17926.2	2760.52	28680.1	17727.5	9698.25	20048.8	1817.33	4442.44	4731.13	2351.62	14242	327.35	4540.38	1062.03	357	9766.15	2782.75	494.03	1147.39	17781.6	894.17	4410.33
K01719	19025	8171.35	42037.9	31038	36817.3	33920.3	35249.6	35088.9	18679.3	65696.6	18262.9	22633	56817.4	18610	30018.8	34655.6	62990.7	2306.58	20733.3	2695.61	712.8	18839.6	56963	53414.1	20325.9	35887.8	4790.3	27401.4	3574.19	50420	33341.4	12508.3	35875	17988.9	16239.4	15912.7	54843.3	22229.1	17448.1	29797.4	19587	30998.7	17931.7	8560.99	48120.9	26321.5	50822	29936.3	16401.3
K01720	9749.84	800.61	30094.1	21320.6	989.17	1212.75	3176.02	7685.11	237	1836.83	17659.9	914.29	1477.42	16486.8	2415.54	3295.5	36826.8	508.08	475.2	1025.03	360	1580.79	37408.1	886.5	268	24646.5	1122.57	17696.9	2513.42	28106.8	8687.67	3402.87	19857.3	152	2771.17	2890.57	2133.95	11189.8	721.5	2443.58	1151.5	446.83	9514.58	1819.34	320.17	1512	11184.3	703.17	4112
K01721	55.75	197.5	3023.34	3656.75	335.64	2001	155.11	65.75	5.36	70.5	21.75	39	84.25	327.64	203.75	36	31	9.75	257	115.5	15	6.5	122.75	154	44	74.41	33	36.75	36.75	86	202	2314.14	21.5	140	2833.25	3213	1722.14	2606.5	467.64	709.25	308	201.5	204.25	125.67	9	249	492.25	265.5	309
K01724	820.25	4411.15	8116.75	5965.21	3515.66	14997	1071.09	302.42	1071	36144.3	1192.25	5134.33	27669.5	1869.29	10348.4	3326.92	4574.2	78.75	1332.67	540.82	200	5898	1790.72	26243.2	2868.33	1155.17	1456.53	552.92	481.08	3480.39	11048.8	8093.04	12930.7	2893	9615.46	9576.28	6147.07	7051.67	2694.84	8033.69	7009	1581.18	3426.75	768.34	929.46	8836.83	16055	12024.5	4400.72
K01725	162.43	101.11	2360.2	3178.51	198.83	3104.17	345.1	32.86	5.67	69.6	877.64	20.58	164	465.37	308.79	28.47	60	2	29.86	65.9	10	9.29	80.4	106	18	83.1	203.57	56.83	78	39.5	668.5	1266.04	41	30	3273.55	2080.62	1716.62	358	360.07	1724.24	173.5	151	150	59	29.5	386.14	910.5	192	374.67
K01727	51	76.67	161.25	12079	90	13	42	70	3	0	34	12.5	0	15	2	47	18	9	1.67	106	37	32	12	0	21	41.09	30.33	46	35	164.17	17	52.81	16	0	67.46	296	504.99	45	25.57	84.43	45	17	204	52.67	176	0	315	310.5	246
K01728	25	45.17	125.85	15	227	325	120.38	0	14	24	23	27.5	202	22	93.5	92.8	12	2	33	8.25	0	0	5.07	160	18	24.66	233.33	2.4	59	4.67	454	189	8.43	2	642.9	777.96	273.75	8	21.5	274.5	105.5	11.67	10	37.34	23	19.5	553.5	26	206
K01729	46.75	130.17	183.1	67.75	855.5	205	188.75	40.75	54	86	41.75	42	98.25	115	212.75	128.05	56	12.75	47.25	38.5	13	49.5	89.15	55.25	45.5	81.68	132	66.15	53.75	121	8877	2528.5	48.43	4.5	762.05	211.33	105.5	3346.25	29	1161.75	8	115.75	56.25	29.5	80.5	36	1356.25	55	66.5
K01730	694.36	30.84	600.29	4150.42	10076.6	545.3	3119.45	271.75	120.25	9525.62	91.46	635.12	4174.83	237.42	224.67	1151.17	1280.24	6.5	369.51	256.43	4.17	118.26	880.13	5146.67	815.67	304.92	245	489.67	82.91	813.41	159.25	875.52	224.79	927.33	117.12	898.34	1813.5	139.6	118.75	6072.25	78.17	3064.17	126.13	1556.96	147.5	132.55	704.54	120.71	1047.76
K01731	23	0	0	4	4	6	3	0	0	0	0	0	0	0	0	0	0	0	0	0	0	0	0	0	0	9	0	0	0	0	0	0	3.43	0	0	36.5	0	0	0	30	0	0	0	6	0	0	412	0	168
K01732	5.75	7.5	7.5	4.75	0	0	4.75	2.75	0	6.5	3.75	0	2.25	0	1.75	5	5	1.75	0	3.5	0	1.5	8.75	0	0	12.25	7	4.75	6.75	5	38	19.21	3.5	0	12.25	0	9.5	2348.5	0	21.75	0	2	5.25	2.5	9	7	192.75	2.5	4
K01733	44485.5	61264.1	64900.1	62629.9	79794	84351.5	71599.9	66308.7	41752.7	53462	84529.9	80775.4	62869.4	71200.4	59372.1	66723.3	81409.9	78626.5	59145.9	48208.3	93861.6	32808.4	80552.3	55744	52333.5	77425.1	99349.6	73382.5	47277	73229.8	84783.3	53585.4	86189.4	49431.4	73669.9	39567.1	39262.5	66458.4	54600.1	70834.4	64423.1	83597.1	48882	52585.5	45875.7	70982	67118.3	88762.5	77208.2
K01734	39685.8	47605.2	59691.9	54025.8	52603.2	65353.5	71696.4	64865.2	37727.3	40809.2	84665.4	72185.9	48623.5	69870.5	57055.6	65210.8	73782.2	80950.8	74306.3	52686.3	90093.3	27795.9	76541	43310.4	45686.7	70618.7	98853.4	82286	51259.3	75767.1	71260.3	47694.9	71968.2	42550.5	66408.5	26747.3	38492.8	28069.1	54594	48446.1	43305.1	57785.3	49359.9	51870.4	63377.3	60565.3	55291	76996.3	75080.1
K01735	75804.2	67301.3	65241.2	61433.8	70359.1	71353.5	63493.3	71605.3	42277	88154.3	84738.1	36516	77292.4	28698	56808.6	70043.3	79518.7	10374.1	61454.7	47806.9	20174.9	72500.9	80383.5	68959	63750	78105.4	99147.6	70300.8	35136.9	76648.1	34656.1	53820.1	58169.1	58790.9	73541.1	35223.2	40122.1	37822	51954.7	67775	77783.1	76013.3	45865.7	67934.8	44918.9	64906.9	64070.7	78939.4	60478.3
K01736	60981.5	62889.9	65833.8	59497.1	80140.8	84630.3	75405.6	77394.3	42733.2	88586.9	84875.6	81871.7	78713.5	71349.1	60380.9	70988.5	82885.9	81138.7	61631.7	47731.3	93869.5	56381.8	85292.1	70036.5	60137.4	78285.3	99360.6	71409.6	51211.5	75609.8	93360.9	53989.3	88718.4	56171.8	72558.9	36591.2	39316.9	64721.3	51934.7	69510.2	71496.6	79664.8	46080.7	57735.7	45052.6	65421.4	65783	78845.2	61360.4
K01737	41206	24312.9	59237.6	28360.8	61835.2	50225.9	51486.5	43840.7	29656.6	32946.2	82158.5	75598.8	35932.4	67618.7	44412.5	42198.8	68958.4	73419.4	30991.9	8322.58	78698.2	47013.6	73128	32488.9	30412.1	44958.2	96602	43212.5	45315.5	57559.1	84636	46004.1	87855	27156.8	63093	31024.3	15910.1	51070.5	40129.9	41538.6	41261.3	42976.2	27799.2	34100.9	23218.5	38623.1	47815.8	53686	25228.5
K01738	80811.6	94625.1	120698	104499	96138.8	110637	116045	81757.1	57190.5	71945	167757	81791.2	90155.4	97398.6	110326	98206.6	130529	85933.2	80566.4	61892	100111	58261.3	141449	80286.9	76234.2	131534	193151	104177	84138.4	111720	101255	101880	110214	70075	136599	58173.7	53175.7	60930.3	78681.5	97938.7	70183.6	99646.1	65726.2	73139.4	55169.4	76971.6	89414.7	86810.1	80660.9
K01739	12037.9	4848.78	38167.5	42039.6	3577.35	6306.56	7152.58	8155.85	3637.38	2392.82	18106.9	1622.89	4549.76	17534.3	10674.3	5542.79	37391	1091.83	2742.08	4606.21	753.96	2413.01	38095.4	3980.34	2192.46	26237	1582.45	25435.7	2787.27	30531.9	9824.28	5823.24	27259	2043.66	13472.9	6734.27	5114.95	9941.4	1552.59	7655.07	2349.07	3379.33	10822.7	3667.42	2674.2	5027.39	25169.8	2956.68	8295.5
K01740	81440.1	83948.4	34654.1	44921.2	108467	111195	104944	79331.3	67453.2	81248.8	60057.1	93100	94521	56301.4	97082.7	109717	66035.5	82699.3	90044.7	66192.2	102129	85243.9	85810.4	86131	92948.3	83279.1	100014	88804.3	31005.8	70902	86549	49692.1	80846.9	86618	72123.7	43199.9	51161.2	36007.9	61420.4	88370.2	71368.1	108425	50192.4	81474.3	75153.7	103099	83941.1	122511	88359.9
K01744	24388.6	26788.6	55742.2	28534.5	28925.3	35276.5	51410.5	48095.9	21290.8	43277.1	82357.1	64697.8	26699.3	66966	41326.2	38942.3	59697.8	74452.6	25799.5	19547.7	81793.6	16812.2	72524.3	22368.8	31897.7	41508.7	95927.8	44470.8	45360.5	49895.3	79450.2	45239.6	65545.5	29734.6	57588.1	20809.4	19864.4	51729.2	33811.5	41443.2	37022.1	37557.3	26111.9	21557.8	32187.6	22220.3	47352.7	21501.9	23304.9
K01745	21118.2	15746.3	39986.7	31204.2	47917.8	44651.6	50917.3	40501.9	22309.1	41290.3	18691.9	65581	51696.7	59852.3	34565.9	38588.1	63847.8	73493.6	28439.4	7249.81	75038.2	21164.4	69183.9	49508.4	23876.3	40806.6	4844.41	35717	19894.4	56509.7	101841	16059.5	72446.7	21463.6	17380.7	18177.4	20551.5	57317	17946.1	38448.4	26915.9	43026.4	19420.2	15956.6	20921.2	25665.7	52150.4	32696	29216.7
K01746	1021	5361.33	224	237	1583	2170	3123	4496	1369	1425	347	1517.66	2769	118	2956	2594	3390	651	5911	1933	743	2715	711	2084	4813	1373	450	4931.67	302	4345.5	114	293	467	4901	656	811	3004	1311	3866	2150	23851	1093	974	5053	912	1582	2155	2561	11823
K01749	44851.9	49432.4	64838.7	57242.3	40468.9	58998.9	39439.4	54469.8	23205.8	59984.9	84584.7	69153.3	49322.5	70425.3	36062	38191.1	56230.4	78113.9	33785.8	33325.1	86400.4	44404.6	65699.6	41545	34338.2	52317.9	97653.6	53282.8	50737.3	51656	81697.4	53462.9	76459.8	32290.1	71197.1	32157.9	69791.7	55710.1	42238.7	39500.1	38488.2	43124.5	37105.5	46319.1	54671.8	39089.7	48634.4	54924.4	55887.8
K01750	2391.48	12471.6	7122.14	6508.37	3953.59	6932.23	11247.5	4178.89	3486.6	1637.5	734.19	1911.33	18021.7	1974.13	12506.5	3269.22	2805.61	2198.02	6120.27	21555.2	1996.46	1489.39	4069.9	17229.3	5134.89	4029.42	2024.44	2596.93	788.79	2796.49	11733	12422.2	1235.79	4660	12365.7	6740.96	13441.1	9885.47	2205.09	12425.8	1746.4	11733.5	11236.4	10115	16156.3	9211.95	7096.1	8461.76	9510.86
K01751	20660.8	26193.9	53853.8	34696.8	18186.5	18141	17048.9	38982	11367.1	5620.53	81835.4	9988.76	10508.2	24482.7	17223.9	23229.4	48107.7	4144.83	20593.3	15553.3	6427.54	13277.4	44195.1	7551.42	13315.8	33398.1	94303.3	51257.6	29570.1	43479.8	9316.02	41715.8	26295.3	11782.1	50930.3	17824	16331.6	37977.1	32426.8	19613	29092	19001.3	25450.5	33251.6	13190.5	27765.4	20426.2	16688.4	35564.4
K01752	106570	98949.1	175118	180053	84361.2	112409	114322	121782	60629.6	67824.8	203656	90782.3	72144.6	129583	80251.6	105107	206826	92135.6	109897	94125.3	109700	74070.7	206655	59730.9	79676.1	191552	195831	164282	98144	182366	118024	107578	156481	73287.5	132256	55268	99980.9	104651	87959.6	98148.9	93673.6	105749	96130.6	95967.7	108866	99234.9	96364.8	121493	116936
K01753	11829.9	6701.9	32981.5	26572.5	1688.02	5585.72	9675.81	13790	2722.72	2164.05	18113.3	2514.56	2758.83	16755.1	3148.06	7852.64	38164.3	838.83	3069.17	2736.23	1682.96	2473.26	39501	1577.34	2177.64	27987.3	1881.49	27207.2	2981.24	31035.1	8538.45	3868	20597.7	1766.16	6906.8	3614.37	2201.79	9069.36	1516.75	3127.52	8500.04	6014.34	11016.7	8667.54	939.5	8622.4	12836	3135.87	5809.11
K01754	74061.4	66928.7	133501	111767	75003.5	83148.7	58563.9	73341.6	28253.8	79875.3	117188	75837.7	92601.9	104920	49249.1	54946.7	140913	80536.4	48515.7	53119.3	94464.6	49054.9	145768	83977.9	50363.7	118648	101142	104538	56378.3	117472	110518	69392.6	120236	46973.6	85069.2	45486.8	41297.9	86591.8	51020.4	67994.9	49100.4	72060.4	62880	64030.9	40124.8	67911.2	74960.7	77376.3	66333
K01755	55427.5	55994.8	63923.1	59863.6	76325.2	75211.6	70276.4	58984.6	42249.9	40978.9	84675.6	79674.2	59431.5	71534.1	59285.2	60387	78455.6	78828.7	58976.5	39257.2	88148.5	50547.3	79914.4	54100.5	49132.9	70818.3	99141.1	67388.9	50998.8	75181.8	84191.5	54992.1	87581.1	45243.3	74477.4	36569.7	38110.7	57107.3	49447.8	56224	42305.3	65968.1	42427.4	56876.6	45514.8	63092.4	65702.5	76696.2	64653.2
K01756	57908.4	62915.4	65976.3	59773.8	80234.8	84739.3	73696.1	72326.7	42840.2	89362.9	84956.8	82586	79210	71220.4	60514.2	71149	83059.4	81202.7	61767.2	46705.1	92448.5	55394.1	85322.3	69972	60214.9	75033.8	99930.2	70729.6	51318.2	75620.8	93515.9	54251.6	88794.4	56158.3	72750.5	36653.7	118659	62168.3	54560.2	63703.7	71403.6	78757.3	43020.7	57364.7	101759	65791.9	66103	78921.5	61625.9
K01757	0	0	0	0	0	0	0	0	0	0	0	0	0	0	0	2	0	0	0	0	0	0	0	0	0	0	0	0	0	0	0	1	0	0	0	0	5	3	0	3	0	15	0	0	0	0	0	0	6
K01758	1750.9	3902.02	803.53	4612.41	2043.19	1557.81	6991.82	1443.9	2605.06	818.12	508.1	1251.48	2121.58	405.53	6921.1	2304.17	1295.22	1126.25	4300.18	11212	1077.46	676.47	1382.68	1378.34	2197.67	3264.07	550.83	3041.78	368.99	2261.51	2042.88	2112.34	845.62	1909.33	1618.31	1908.34	43160.7	4049.52	2369.25	4296.05	823.87	1167.67	5432.08	2630.37	40060.4	2784.84	3160.25	2000.72	3791.42
K01759	74803.3	78171.9	93045.7	99549.1	86337.9	94510.5	110569	93100	53598	56787	103337	81955.7	78973.1	87401.3	90856.2	86816.5	127782	83576.2	76530.2	67651.9	97692.1	58567.7	140039	70271.3	71514.8	109984	101629	107280	54621	109989	111156	64132.9	110564	66166.8	77226.5	38013.5	44722.1	78675.4	51579.7	78560	96696.4	84461.5	62587.4	70496	58751.9	79057.3	78302.5	89218.1	70429
K01760	21051.2	5182.05	62155	51377.4	4278.77	11452.1	9638.44	15822.9	3946.44	5988.51	36249.3	3345.45	18579.8	33655.9	15265.4	8556.29	81523.6	2339.62	2745.46	4498.69	830.82	3710.91	76186.2	17123.8	3142.98	50015.9	3728.73	36098.8	9670.35	57242.7	20861.6	11717.3	40316.1	2347.36	13578.8	8310.35	43933.3	22529.9	4738.12	8144.41	3953.23	2441.94	24216.1	6485.05	29327.1	10790.3	29380.7	2634.26	10100.6
K01761	10757.6	8724.56	35330.2	25059	2872.15	28953.6	18284.1	21373	2392.08	2509.31	18081.5	53942	5790.35	59236.8	7703.08	7169.98	40547.3	71629.1	6419.63	4632.78	74519.2	9280.43	48617.8	4017.75	1472.58	26826.6	2816.76	20536.2	18966.7	30035.9	69755.9	5221.04	62850.1	904	10929.7	11205	6338.8	41712.5	6627.09	7559.31	17608.8	21172.8	13341.9	10362.8	6421.7	7226.72	20723.8	13004.7	8729.8
K01762	0	0	0	0	0	0	0	0	0	0	0	0	0	0	0	2	0	0	0	0	0	0	0	3	7	0	0	0	0	0	0	0	0	5.5	0	0	0	0	0	0	0	0	0	0	3	0	0	0	0
K01766	10014	530.63	31436	25185.1	664.62	1071.88	5691.82	7754.43	239.71	1880.67	17739.1	1038.06	1412.76	16303.7	2008.64	3620.71	37075.9	533.08	493.99	1226.98	332.46	1600.18	37678.7	821.5	263.66	24816.5	1160	17767.8	2591.52	28309.7	16765.1	5570.12	20005.3	87.33	1109.47	1264.13	822.62	11922.2	142.25	3269.05	905.53	185.33	9441.65	2694.75	392	1006.89	17447.3	608.67	4145.28
K01768	1771	6365.13	14246.7	14815.1	22340.7	17647.4	4828.68	6808	2352.34	2090.75	1254	7236	29245.5	1892.54	30356.2	8659.72	2289.5	184	5016.25	1222.44	1031	3702.5	2200.4	28971.5	5886.5	1060.81	1243.03	6935.4	615.33	4023.8	2717.11	9887.82	2113.62	6241.83	16866.5	18311.5	11513.3	2451	5892.66	7847.76	9811.5	6528.75	4477.5	6274.84	936.67	9835	6978.75	3191.68	4418.93
K01769	0	20	754	0	0	4	0	0	0	0	0	0	5	0	20	0	0	0	0	4	16	0	13	0	0	0	3	5	3	0	25	295	0	0	133	0	42	28	4	67	0	0	0	0	0	0	0	9	13
K01770	56410	58231.4	61176.9	55935.6	66303	74842.2	71708	76682.3	40447	52719	84730.1	81251	50525.3	70279.4	48908.9	66450.3	80968.4	80825.7	58741	41609	91718.5	52212.9	83396.8	43253.7	56167.6	71923.6	98529.1	65639.4	51021	74137.5	92013.6	49592.2	86890.5	52158.6	67932.9	30695.8	75584.1	61248.4	52576.7	64425.6	69443.9	74112.9	44072.2	56595.6	72612.1	62891.9	61269	77061.2	57706.1
K01771	70.5	1.21	19.25	12	163	46	121.38	47	48	80	0	201	55	0	130	222	110	75	61	18.25	0	49.75	12881	29	246.75	2037.43	149.43	64.5	73.86	59.67	49.29	36.71	76	206	35	103	24	3	2.57	137.43	21	59	0	16	56	25.5	857	53	191
K01772	13838.5	8217.24	41181.1	45099.4	5360.35	16557.2	8406.93	20878.1	2263.58	39374.2	19105.3	12484.4	30369.2	18434.8	13502.3	7285.15	44038.9	738.01	2340.94	4529.85	618.63	9790.18	39286.7	27984.1	3759.49	27164	3159.31	18695.3	3279.05	32024.9	22605.8	12415.8	26721.7	3443.49	16847.3	13128.3	47147.4	17265.6	6533.73	12666.5	8304.66	2982.97	14336.5	5591.49	30398.5	11515.3	35675.7	13676.9	10153
K01775	101587	76777.8	128199	107927	86575.3	107540	100547	105888	48585.8	95354.5	121508	134692	86067.8	146175	70820.7	86422.8	161169	154920	71294.7	56580.5	171556	82832.8	178015	74677.4	71331.4	136404	102902	118465	77056.5	139886	179295	64326	165954	65610	78484.2	41638.8	88629.2	112671	58627.7	77290.1	91186.2	88407.5	70325.9	87710.3	78243.1	79166.3	104580	87873.4	89489.3
K01776	45014.3	57669.8	63329.2	59509.9	66855.2	95985.7	81550.3	67462.8	41038.7	53473.6	84739.1	127017	65666.9	112817	67710.5	66246.8	82948.1	151260	58979.7	45909.6	164679	35336.4	89010.6	57979.4	53778.5	74165.8	99295.6	64552.9	66912.2	74151.4	152745	53397.6	123213	50613.6	72187.8	35494.2	78116.2	65014.9	49825.2	62875.9	51398.6	74739.9	41009.2	41247.9	72895.3	58278.9	63785.3	77588.7	60299.5
K01777	1509.15	7201.99	828.5	270.75	1030.25	1656.5	7273.25	1740.75	1076.15	568.75	402.89	1035.66	2743.75	114	3246.75	1685.89	698.52	1837	3312	14008.5	1577.75	987.7	1274.25	2194.75	2599.45	2495.51	422.38	2418.92	276.1	850.59	89.25	480.5	365.25	2358.5	1625.84	872.3	6188.06	1512.75	1757.92	4728.5	1106.5	5319.5	9364.75	5671.72	8670	6170.5	1875.5	6582.22	5888.25
K01778	62912.7	64382.8	66915.8	60094.5	79460.3	90087.4	79983.3	79264.3	44257.5	91174.4	85747.6	85875.2	82616	70810.7	65675.9	77464.3	85435.4	83581.7	69094.6	57689.1	95145	58527.8	86779.8	72956.5	66198.8	71120.3	100338	80626.7	51969.7	83334.3	93645.6	54567.6	89323.6	62401.7	72976.4	37110.7	84360.2	62999.4	57329.7	64488.5	82102.7	75085.3	52164.5	63525.8	87951.2	71131.4	68750.8	84586.6	81254.7
K01779	19825.7	14260.2	37189.2	25492.8	16470.4	33346.4	22935.1	21014.2	8805.77	5553.53	18893.3	57348.3	20879.4	58829	12109	14998.9	44802.1	72089.1	8588.45	17212.6	78738.5	7988.73	51600.8	18157.2	11270.5	35533.4	3147.3	35587.6	19182.8	38084.9	69483.2	7367.95	26620.1	10483.5	9478.05	8634.54	9748.04	17280.4	6725.02	12259.2	32896.1	12887	15385.2	15931.9	14362.9	14631.1	25717.9	12032	22377.2
K01781	2	0	102	17	8	16	6	0	0	12	4	0	7	44	18	5	0	0	0	0	0	0	4	0	0	0	6	5	7	0	5	35	2	0	408	971	32	6	0	25	5	21	50	0	0	45	43	9	15
K01782	10019.5	929.26	33877.6	28443.1	2478.28	4113.05	5831.84	7824.26	264.89	1987.43	17817.3	1063.56	1627.01	17195.2	5516.97	3696.63	37111.2	548.91	586.66	1333.13	356.13	1642.19	38731.1	1020.94	300.33	24961.6	1673.21	17888.6	2753.52	28373.6	18539.4	10738.9	20028.4	297.83	6889.15	6413.85	4327.77	14078.6	1189.25	5496.59	1067.2	564.02	10399.3	2809.26	477.95	2506.81	27205.2	1034.34	4497.16
K01783	70394.3	75578.7	67021.2	72768.6	86998.7	99349.8	90683.7	102879	48736.3	103076	94250.1	89170.3	88587.3	71498.7	66527.2	89252	88784.7	84048.7	78837.6	69081.6	104029	64141.6	94449.1	76496.5	78648	88073.3	100994	95289.5	52559.1	87493.8	94287.9	56356.8	91687.4	74465.8	74454.4	39227.6	89598.4	71951.8	59651	81260	92742.6	95369.3	60409.7	76546.7	89529.6	90103.1	73020	92780.9	85775.4
K01784	100319	115522	129737	127921	136750	135486	137704	105823	61335.2	122582	168508	138115	116337	140959	99403.1	111956	142930	157819	82168.9	82106.8	178348	94366.7	175135	101720	96205.6	132828	195009	107249	100985	116434	174569	108142	163275	88597.2	144694	70850.2	100358	113300	84951.1	117291	95106.2	148559	69725.1	90514.7	110282	84201.8	114560	101183	86006.4
K01785	75849.6	53933.4	94485	71049.9	118648	97529.8	144662	99728.7	55083.8	110611	101264	89422.1	99993.2	84737.4	118345	122011	156272	81883.6	82511.7	47371.7	91410.8	62940	154941	93913.1	77520	96352.3	100736	94095.7	53583.6	121554	102212	55918.4	122196	68684.2	67412.8	37176.7	42539.7	75339.8	56792.6	96454.2	73802.7	92999.7	52227.5	53491.5	76281.7	71299	91380.1	88492	71618
K01787	26138.2	7718.76	664.34	318.17	32900.6	16484.9	27512.1	15919.2	13127.7	26219.3	334	9640.89	20734.6	131.66	24993.9	25333.7	18696.3	919.84	10951.2	5173.34	4058.33	27420.6	35696.7	20111.9	18491	20835.2	1861	9551.35	617.34	14677.4	1294.27	437.66	8091.37	15028.4	437.25	2648.75	6251.01	4384.92	9355.55	19767.4	12586.8	19308.7	5644.95	16216.8	13381.2	14778.4	16354	22282.1	17864.2
K01788	28182.7	42885.8	54285.4	28963.8	18286.9	37441.2	62647	57638.9	9502.45	33529.5	83602.8	57118.8	21258.9	66615	35924	41544.4	60615.1	78681.6	25473.2	42256.2	90845.3	15222.6	63194.1	14852.4	40793.9	41090.9	94542.7	58401.5	49538.8	44287.9	68634.4	44371	60800.3	39520.3	54016.3	17829.4	20298.8	50913.4	35179.7	35933.7	69140.9	37845.5	28478.8	41669.8	25006.3	44257.9	23723.2	46606.3	37222.4
K01790	26493.6	43323.7	31668.3	38268.3	75789.1	82884.5	93785	58656.7	43842.2	40390.9	59733.3	75978.3	64415.4	53024.1	70606.1	75534.9	52214.1	80020.9	67340.1	43237.9	87043.1	36875.5	77437.7	59235.4	49337.7	55329.6	97082.6	48603.8	33502.4	45766	87232.8	50628.4	66960	44589.1	64228	35926.2	33686.6	49036.7	49674.8	68135.7	40936.4	68113.5	34982.7	34389.7	65907.1	50359.6	55228	69920.6	50032.3
K01791	43294.5	47394.2	58567.6	42617.8	94327	77755.1	188141	70381.2	43090.1	93989.3	83437.9	76764.7	67986.6	69708.3	149945	134297	105286	78265.5	56529.2	32779.3	88602	34277.8	159953	61972.6	71394.2	87295.4	99876.2	54689.5	50563.4	69686.1	83027.5	46582	93264.1	61825.3	66842	31545.7	29378.9	36002.5	52203.2	94623.9	35930	85324	39132.3	31949.4	65861	59092.7	93441.6	79422.7	45212.7
K01792	25457.2	5818.3	31834.4	25361.9	1338.62	3441.55	5953.16	7798.43	1602.38	1905.5	18556.6	1386.05	1796.6	16562.6	2109.55	4854.26	37277.3	678.42	869.98	1480.82	692.79	20825.2	42672.1	1090.67	4764.66	25008.2	1468.7	17942.2	2679.86	30353.5	17322.8	5994.78	27091.6	3535	2265.27	2379.63	912.28	12328.9	457.25	5130.55	8469.03	1364.58	9697.65	13551.8	560.17	1275.89	17741.8	1370	4797.52
K01795	28.75	47.5	86.5	56.75	44	98	54.75	32.75	16	72.5	41.75	19	37.25	88	120.75	34	47	12.75	14	27.5	13	14.5	63.75	0	15	52.25	106	50.75	50.75	59	8741	2351.5	20.5	0	356.25	60	71.5	3235.25	22	1060.75	0	20	32.25	29.5	44	33	1284.75	22.5	55
K01796	17	171.33	1658	2251	338.41	2432.5	50.34	18	12.34	44	24	10	55.25	367.66	308.5	46	21.5	3	48	43.5	6	11	31	75	7	62.35	220.83	24	78.33	14.67	578	1639.91	12	67	3842.6	2441.5	3632.9	154.5	1023.73	1609.23	339.5	220.34	165	100.17	19	182.5	426	249.67	249.5
K01799	1677	3521.22	1355.75	2942	723.16	5052.5	2719.34	167	2131.34	584	102	674.5	13755.5	269.66	338.83	1418.5	916	122	5405	214	408	76	665.5	13486	1769	1920.52	182.83	2201	90.33	1663.34	316.67	2053.16	535	1689	1156.34	769.22	1868.65	236.5	161.23	1120.23	221	164.34	100	181.17	135	292	814.5	948.67	470
K01800	55.25	135.77	1135.25	1086.92	737.76	1365.83	96.42	50.75	17.67	106.17	64.92	30.5	309.83	321.17	287.42	63.17	79.33	14.08	28.33	50.5	23.67	19.5	139.08	241.67	36	105.58	852.25	68.75	253.75	114.33	10045.2	3850.17	30.5	33	2383.75	1408.95	959.5	3590.42	80.5	3184.38	113.33	73.34	166.25	53.5	76	390.58	4623	59.5	105.66
K01801	9773.46	602.27	29612.2	27104.3	695.62	6842.8	4356.52	7717.11	250.08	1873.95	17730.8	1037.91	1791.67	16488.2	2013.54	3592.25	36941.1	506.83	497.41	1077.78	323.88	1601.55	37578.8	1164.67	268	24726.9	1464.52	17669.2	2764.92	28268.7	9767.03	4296.87	19940.7	177.5	3397.54	4849.08	391.12	8765.76	167.25	4698.63	874	244.5	9594.46	2574.79	363.5	1214.63	16347	659.21	3524.01
K01802	20273.3	7332.07	8613.02	12691.3	93467.3	66962.6	68483.1	43371.1	29190.1	47711.9	523.42	66826.4	64843.4	43990.9	61707.7	55075.4	46647.8	72251.8	21179.1	2330.84	73884.3	22331.4	42248.3	61180.3	29004.2	11665.6	4052.5	13856	16817.4	23654.2	81268.1	11122.6	57832.3	24647.3	13997	20896.7	18111.4	23116	26605.2	45666.1	20061.4	54140.7	15211.1	7569.65	32726.6	42547.8	57388.1	60927.4	19696.4
K01803	67565.8	70703	67390.8	72496.1	84285.2	90860.6	82584.4	87553.8	50148	90596.6	85717.1	86087.2	83516.3	71478.1	63339	78359.6	90275.1	83784.7	74484.7	64488.8	98577.5	59136.3	89038.5	73255	67343.6	85527.5	100446	82723	51933.5	81910.8	94016	55560.4	90712.3	62883.8	74036.7	38289.2	83105.9	69385.1	57046.3	75600.3	122681	93567.5	50851.7	72364.7	87445.1	80965.7	78333.8	90654.7	75447.8
K01804	21868.1	7227.12	34356.9	30547	36955.9	23836.4	42246.4	37402.9	13266.1	31710.2	19260	17522.1	29091.4	16921.4	30556.7	38133.6	60043.3	4344.83	28549	23112.7	6593.05	18600.3	44333.7	27381.8	24638.1	36897.4	3235.07	42679.7	3912.86	47191.6	11134.3	4853.54	34175.9	22843.8	4669.84	8733.52	16635.6	15688.8	14817.5	27534.8	23694.6	21512.2	28416.6	20070.4	34097	34151.8	41396.9	42449	38891.9
K01805	18593.6	6677.25	36742.7	40039	44595.4	23620.6	35348.2	26998.3	14224	28203.4	18247.7	13185.2	23726.3	16733.2	29812.1	29964.4	56047.9	1053.25	12427.4	5158.65	1572.63	12843.4	56696.8	22407	13954.7	33346.2	2591.28	30328.5	3327.59	42660.4	11521.9	8691.07	40048.8	11870.3	6709.57	9721.84	9389.29	17967.9	9171.48	22719.4	19232.7	28065.3	16544.8	14000.6	19813.5	24853.8	28870.4	29055.1	15857.2
K01807	16160.3	3165.21	34977	42770.1	9457.4	12974.5	31259.7	18845.1	4816.37	15883.4	18854.2	5146.53	8757.09	17598.6	26836	20666.1	53242.9	1175.18	7587.47	5454.53	872.8	4116.38	53552.4	7919.11	10506.7	28891.6	2783.62	20289.4	3111.56	32687.3	20064.3	10945	25050.4	9069.83	9101.93	6770.17	44000.8	17671.2	6390.87	16642.4	24935.6	6220.39	13630	3856.39	39559.2	11084.5	39962.8	8067.96	8674.19
K01808	45946.3	80596.5	35185.2	34137.4	87393.5	93774.4	95236.6	91524.7	48195.6	102341	68525.9	86381.1	90102.2	54891.1	61381.1	87330.6	51445.1	86482.2	89293.4	99450.1	107460	42381.4	53182.5	79006.4	78610.8	69840.5	99178	82770.9	50010.7	55435.9	75590.8	46585.8	71258.7	74681.3	69525.8	33302	51363.9	62269.1	56249.7	82472.2	83305.4	96500.5	64100.1	70484.9	94187.5	97866	49008.5	104174	74253.1
K01809	59050.3	66323	61045.6	58129	78327.1	82006.5	71683.8	86348.1	39321.6	60168.6	84688.3	75565.1	49926.4	70480.7	45678.6	72562.1	83498.4	80545.4	49471.4	57234.9	98247.9	50498.1	89107.5	41043.7	65657.3	71344.3	97973.1	77300.6	50898.7	67223.5	82378.9	48723.7	87305.7	60399.9	64443.5	30388.5	27925.7	64517.5	44835.3	65435	103943	72716.2	33031.5	62654.6	44026.5	71330.8	54085.1	71073.8	44935.2
K01810	63458.5	69555.8	65961.3	58943.6	84995.1	84949.3	78436.3	80373.3	44463.8	90311.9	85025.1	83591.7	79963	71196.4	60669.4	71550.5	86574.4	81736.7	62965.7	50224.3	95740.5	58117.3	86372.1	70399.5	65232.4	79721.6	99625.9	76547.1	51379.5	77582.8	93647.9	54228.6	89320.4	60909.3	72325	35628.2	79340.3	66522.8	54763	71851.2	93041.1	79427.8	46433.2	60001.9	74902.6	67676.9	67069.5	82004.2	67203.4
K01811	33632	9253.2	61272.8	53889.1	69204.6	25799.9	67440.7	36769.7	12098.2	78771.8	36189.7	12269.2	41633.4	32367.1	49002.9	46699.9	101868	3137.66	23190.1	22274.7	3112.34	13067.4	83649.6	43633.1	25307.1	57343.6	3286.28	44689.1	6008.77	69457.1	18884.7	6222.08	52002.4	22526.8	4062.05	5586.17	19109.5	23712.9	8755.77	54117.2	8996.11	32391.9	35490.4	16595.9	43984.8	23542	41846.5	21942.4	33939.6
K01812	38918.8	15177.8	34976.6	28153.6	35801	37181.9	41347.1	43479.3	15922.9	31074.1	19750.1	14632.1	25855.1	16867.7	30283.3	46168.4	64475.3	4679.37	23565.7	9478.12	7166.69	32945.5	63534.4	23550.8	26662.7	40273	3739.94	57548.9	8090.96	50184	20729.3	7583.12	36024.8	23182.7	7172.77	5470.49	13231.4	18445.2	14711.9	21773.1	38020.9	33871.4	22069.4	42517.4	27282.3	41006.4	33905.9	36163	28246.2
K01813	17996.9	6612.98	31712	26894.8	32543.4	14863	37162.5	21476	10899.6	26968.6	18294	10079.4	21083.4	16142	26492.8	26732.8	52699	1876.93	12917.1	9984.53	3411.17	8099.29	41871.9	20102.7	13515.4	35034.6	1873.21	31345.4	3133.45	40113.8	8556.72	3247.45	27494.7	11704	1469.46	2687.12	7619.72	12423	8477.84	19606.8	5959.04	15558	17838.6	6303.55	18977.8	13874.5	23003.3	18535.8	17846.8
K01814	56563.4	55808.2	60846.5	55575.8	74609.6	58395.3	57811.6	54532.4	40564.2	50753	83803	33260.2	60956.2	28242.3	54327.8	64286.8	78907.2	7210.92	52461.8	41885.3	17948.9	48401.4	74205.2	54859.8	55158.4	71703.9	98292.3	66210.9	30707.6	70154.7	23989.1	51330.7	51386.6	51818.6	67694.1	34379.4	28610.7	32361.2	44672.8	59139.6	62243.3	68078.8	40318.8	49644.5	43028.6	62157.3	63904.5	74577.9	47187.9
K01815	21449.5	6532.19	34576.1	39796.2	52882	42892.2	44431.1	34839	11782.8	42927.1	18608.8	58125.4	29593.7	58377.1	32731.4	40876.9	59540.1	72071.8	14755.8	14438.9	82933.2	11338.7	67692.7	29507.8	23483	51036.3	3281.64	39703.6	19469.1	43266.5	70930.5	5580.72	66188.1	21138.7	4434.92	5153.79	10487.6	17074.5	9007.37	29861.9	14777.9	32727.8	16133.8	14855.7	23283	26045.7	30598.7	20031.6	21156.3
K01816	12484	3792.4	33427.9	27289.2	14052	17725.6	5969.53	11533.3	5631.17	5095.8	17821.9	3555.62	22630.3	17457.5	7893.79	7052.68	48700	577.08	3094.03	1430.7	494.67	3002.72	39171.2	20605	5772	25673.8	2197.26	23237.1	2975.1	32063.3	29750.1	12011.7	21256.4	4892.08	9609.39	8258.7	6442.19	19338.3	8855.02	9765.68	4740.7	7071.76	13862.6	2854.4	3956.9	15223.9	28521.2	11262.4	6408.41
K01817	32829.8	40555.6	31223.3	32619	66780	54720.1	44532.7	36077.4	26863.5	36296.3	58349.1	27581	47266.1	10909	49132.3	50683.6	29809.7	5531.19	36982	21783.1	10123.9	44543.2	28099.3	44477.3	38825.2	27756.8	94879.9	35694.8	12586.3	28266.3	25011.8	47674	27856.5	35622.7	67978.3	32051.3	26781.1	17167.6	44270.8	46532.7	39506.9	51574.4	27677.9	37340.9	34130.2	47593.3	45896.4	57460.8	44457.5
K01818	31142.2	8563.36	29739.7	25208.2	18525.1	10068.5	32097.9	21207.3	6276.59	26487.4	18771.8	5375.01	12432.4	16152.3	23402.7	26757.8	48865.5	2851.37	10695.3	9751.01	3026.69	25037.5	59316.6	12175.9	17841.5	30619.9	1714.93	27628.3	7190.65	36041.2	8399	4423.43	30874.5	15677.6	1951.68	1997.52	9139.59	10409.6	2324.37	16105	17984.8	11759.1	17398.8	20999	19492.6	12024	19441.5	7019.11	12855.5
K01819	0	10.4	10.8	3261.2	0	1.6	7.2	6.4	6.4	9.64	13.4	0	6.8	38	3.2	11.6	12.4	5.2	4.4	23.2	0.4	4	0	0	18	8.8	8.8	0	15.8	11.4	16	20.4	2.4	0	79	132.74	12.58	6.4	8.4	52.4	3.2	3.6	20	4.8	2	12	0	0.8	9.2
K01820	400	1048.82	1911.67	374	700.15	528.5	1363	353	355.5	160	147	255.5	666.25	218	1116.75	472.5	3779.7	310	1871.67	5108.4	342	217	400.97	458	434	414.86	407.83	436.5	111.33	264	2428.6	2163.3	158.9	160.5	2387.84	2344.5	1493.99	1348.25	1490.27	2291.5	1060	649	1013.5	1264.84	5070.7	4108	1231	733.17	838.3
K01821	10771.7	5894.58	37863	45426.8	3780.79	10985.4	11039.5	11939.5	1175.51	5874.64	14195.4	8869.68	5619.73	17294.1	5177.92	6028.69	38143	1006.43	6074.03	4611.52	767	4361.55	38219.2	3981.67	3913.88	25846.5	1951.55	29881.7	2984.61	33729.7	9642.01	6563.73	20244.7	3730.23	12272.5	9091.39	4477.17	10468.5	4662.36	5738.05	4136.82	1617.22	11578.2	6895.83	1682.34	2574.48	12853.2	3676.51	18198.5
K01822	0.5	65.5	69.25	2001	179	2109.5	22	10	5	12	21	2	16	28.5	52	7	0	0	4	18	6	7	0	49	0	24	328	15	95	9.67	383	221	0	3	358	128	783	44	566	595	154	167	34	52	22	47	95	93	116
K01823	12411.6	4963.28	35606.4	41561.4	11890.5	10353.4	10493.7	8401.82	3764.44	3016.97	17980.6	7971.53	6063.91	17254.8	6651.39	8398.51	45719.4	1333.93	5479.36	10207.7	1297.17	10109.3	38333.2	4404.67	3450.83	25862.9	1897.4	22305.5	2796.8	30150.3	10794.7	5836.29	28101.8	3121.83	10355.9	8621.64	5694.37	11366.4	5267.02	7997.95	36174.8	19891.6	12806	7547.08	10720.2	10929.9	14951.1	13717.2	10785.5
K01825	10066.5	568.13	31567.5	25264.6	1034.8	1205.38	5742.5	7790.26	259.89	1899.51	17766.3	1038.56	1465.26	16401.4	2071.06	3652.1	37187	537.91	524.66	1237.56	336.13	1606.19	37745.2	872.77	275	24878.5	1304.88	17834	2632.19	28371.5	16966.2	5694.63	20039.5	123.33	1657.52	1823.3	872.96	12086.1	157.42	3425.42	924.2	301.51	9929.84	2717.42	477.92	2220.81	26915.2	632	4369.86
K01826	230.61	764.63	3194.72	4636.91	531.71	1150.63	2452.01	111.9	43.75	161.06	193.77	135.91	802.66	745.46	5854.67	754.59	246.57	33.58	99.84	289.51	31.84	39.76	308.71	502.77	77	267.64	789.38	159.85	290.66	237.86	9972.65	4644.59	153.05	44.33	3130.46	4100.46	453	4518.08	51.32	2378.78	85.2	228.18	723.44	1040.63	239.83	1823.56	10765.8	312.21	1037.07
K01829	3169	52	871	0	339	146	11	10056	16	6	7	3	59	16	22	4.5	8	0	22	17.25	0	13	29	23	10	9	35	11	11	22	476	6	2	7	434.58	1181	44	210	17	220	3	12	3	0	22	10	20	30	15
K01834	36934.1	23258.7	58920.5	48698.7	36017	27039.8	40776.2	40678.5	17775	29185.7	73616.7	16476.3	27538.1	23796.8	35111.1	30247.3	61351.4	2967.44	19797.8	11263.7	4117.46	32034.4	61747.5	25637.2	19427	39787.7	93140.6	28432.7	13634.5	46017.4	11973.8	45608.1	30385.2	15569.4	64144.2	24615.8	16723.3	43309.4	37937.1	39460	40796.8	27418.7	23675.6	20275.1	16352.6	16012.9	30810.6	22334.6	14549.5
K01835	62605.1	62710.6	62125.7	59367.9	77212	91227.2	74778.4	84980.7	44441.8	51040.3	85366.1	80275.6	65275.3	70227.5	63693.6	78310.7	85462.8	82044.4	64368.9	50731.6	97505.1	57490.1	87520.4	57633.9	62466	82147.7	98929.7	86627.9	51440.5	78726	83152.4	51782.1	90096.6	57807.7	69292.5	34112.8	40399.2	63495.8	52306.4	64774.5	86379.9	79566.6	47100.7	67968.5	46909.5	77265.1	59008.6	83170.8	66756.6
K01838	12329.7	7584.23	29836	51242.4	2019.62	11889.8	8561.04	12111.1	3421.31	2575.45	18190.5	7636.26	3544.9	16081.3	8444.6	7404.09	41728.6	1491.1	3530.18	5547.7	2230.17	5877.3	38415.5	2348.5	1775.43	25975.8	1928.07	25019.3	3195.32	34924.9	9949.58	3465.74	22319.8	986.43	3394.35	3265.7	4542.71	10134.4	5329.52	3008.62	3065.27	3563.94	11260	6278.14	4659.62	5212.88	11385.8	10756.9	20793.8
K01839	30753.3	52169.2	57523.1	43358.6	24836	37870.2	44448.3	40879.6	15393.2	24196	83637.2	56716.8	22111.9	67840	28365.2	31409.1	52781.2	78673.1	37368.5	60244.9	92077.1	15842.5	61088.3	16333.3	32623.5	53785.4	96182.2	58924.3	50053.7	45559.2	69680.2	48337.9	60476.3	30903.5	64149.1	21826	26416.2	27939.7	35273.8	45105.6	39963.1	36401.5	35429.7	40308.6	36873.8	35433.2	31243.1	39670.7	41523.7
K01840	23435.1	4682.9	39609.7	44534	47049.7	37421.5	35914.8	35004.1	20285.8	64718.7	17895.7	17019.7	45442.4	17454.6	35474.3	37032.7	65251.9	2228.83	22716.8	2464.51	802.09	21322.7	56836.1	42005.4	19771.6	35696.5	3376.86	30421.2	3287.75	49558.1	22500.2	9845.27	37369.5	17829.2	8726.09	13904.9	15118.1	17485.5	16645.6	27466.2	25392.4	47983.9	17137.7	11951.4	24271.8	24363	41820.6	30602.2	18050.1
K01841	267.5	145.23	270.5	366	4887	1467.67	479.67	769	407	324.42	90	829	2155	431.5	363	539	855	84	1416	45.76	15	334.25	13091.6	2030.67	1455.25	2129	188	358.5	94	321	164	52.33	861	1400.5	1649	1325	330.62	42.5	263	1392.47	198	1484	188	270.5	522.5	1849.5	1934.5	1392	489
K01843	23829.1	16098.8	4200.84	2163.83	44354.3	30716.6	41577.1	26718.2	17385.4	29315.5	511.14	62843.3	25714.6	42825.4	38111.5	28273.2	18278.3	71388.5	16394.1	5177.28	74831.5	26572	33110.4	24812.6	17878	10667.2	1783.96	12503.6	16627.4	18775.3	61145	3566.85	50842.5	14916.2	10184.2	7423.97	12309.5	33108	13544.6	21910.2	18479.5	38414.7	7859.28	21533.9	19425.4	16847.5	17985.8	21332.8	15412.9
K01844	1763.02	4252.01	1373.5	782.67	3084.68	17680.3	9510	17408.3	3646.01	729.99	293	47845.5	1666.35	42409	3204.18	2216.69	2837	71024.7	3691.03	1909.66	74228.7	3137	10864.3	1134.01	1438.18	1726.36	586.67	6632.33	16252.3	2731.37	60109	451.66	37835.3	958	1603.09	823	3388.92	28169.3	2593.67	1865.5	1097.35	5532.99	1521.34	2897.17	4590.17	3799.66	2852.99	5397.18	6693.18
K01845	39212	47937	64195.9	48414.8	34403.4	51966.2	34037.6	38256.7	18822	21093.4	83610.6	64067.2	30369.3	70720.5	25666.9	25619.7	52346.5	75340.6	17310.7	18247.1	83029.9	36857.6	62608.7	24834	23670.8	52075.1	96819.8	33919.9	49948.1	42840.3	94100.3	54742.9	74837.2	21496.1	78914.3	34496.8	62231.6	58777.5	35229.8	39427.4	26568.1	50872.7	25019.5	34680.1	41500.4	26608	43191.9	32729.2	28491.6
K01846	10144.6	3053.29	30976.5	21361.7	2165.5	22071.5	12221.6	13496.4	618.33	2576.58	17765	48525.1	2445.17	58133.1	4051.79	6254.44	39402.3	72836.3	980.28	1451.2	74295	2992.29	47161.2	1554.17	1191	24961.2	838.57	18888.6	18661.7	29004.6	76911.2	2610.21	56155.8	514.33	1376.09	559.05	755.85	35408.5	472	1130.14	1378	733.75	9316.33	2126.34	606	752.64	7932.84	1290.05	4010
K01847	59476.5	20230	37258	29133.6	72258.5	58787.2	61079.5	51792.2	39122.4	56485.5	17843.1	31503.2	73926	17103.3	67233.8	67530.4	74140.7	4127.35	39328.6	3309.76	1556	72545.5	84019.1	69935.2	47036.5	45314.2	4932.99	42881.2	3657.03	68427.6	31208.4	9201.39	51539.3	40898.3	18209.2	18411.7	22203.5	21211.8	22113.7	44636.1	49072.4	62166.8	21620.2	33783.8	38048.7	33367.1	45782.1	58502.9	26406.1
K01848	2428.75	6610.06	1569	406.42	3896.34	1907	4445.5	1513.17	1853.5	3268	209.75	657.76	2243.65	1081	2622.67	1583.28	4401.83	104	1762.42	2839.75	270	1069.3	1354.42	1699.75	2598.95	2135.84	318.08	5363.92	181.66	1661.67	1436.55	561.5	399.75	2644.23	3251.67	1377.92	5237.23	2547.92	3389.39	3709.65	1750.57	6410.42	3436.25	5663.29	1785	5904.75	2552.5	4638.34	8235.25
K01849	2517.75	6669.35	1349.25	421.92	3873.34	1972	4495.5	1723.17	2519.5	3258	206.25	794.26	2407.15	693.5	2831.17	2052.28	4433.83	108	2388.42	2894.75	292	1065.8	1469.42	1767.75	2722.95	2502.17	334.75	5435.42	181.33	2002.67	1443.55	486.5	572.75	2711.23	3608.25	1274.42	5316.99	2914.92	3377.82	3854.6	1993.57	6499.25	3477.25	5734.62	2349	6456.25	2649.5	4812.17	8787.75
K01851	6	4	208.5	0	2	6	2	0	0	12	0	0	0	4	0	0	0	0	2	0	0	0	2	0	3	3	2	0	0	0	3	0	0	0	52	70	34	8	14	38	0.5	0	9	3	0	0	3.5	24	14
K01852	0	0	0	0	0	4	0	0	0	0	0	0	0	0	0	0	0	0	0	0	0	0	0	0	0	5	0	0	0	0	0	0	0	3	0	0	4	0	0	0	0	1	0	0	0	0	0	0	0
K01854	16941.9	22729.3	3983.93	5810.79	23052.4	25363.2	20520.8	29203.8	13092.2	25939.1	1758.19	11055.9	20854.8	823.21	9062.59	23616	11493.9	4202	27986.4	24225.7	11016.5	11537.8	11737.2	17880	23818.6	14485.5	2435.01	32128.3	1511.69	17343.2	1319.46	4309.24	5608.8	23956.1	5976.33	4845.69	16601.4	8926.55	9710.74	21776.8	16118.2	20892.4	15363.9	21134.2	22049.8	24481	12128	32508.4	34623.7
K01856	82.41	145.14	1231.17	440.59	427.35	597.5	1300.76	100.75	39.67	146.17	161.25	29.5	259.41	869.96	371.09	99.34	240.83	20.08	49.96	135.76	19.67	42	214.42	122.77	33.67	196.07	377.35	151.92	145.41	213.17	9236.8	3314.76	107.18	13.33	2009.75	1246.44	951.83	3481.47	155	1588.34	142.5	215.51	591.11	808.51	107.17	1468.75	11295.6	83.17	413.32
K01857	9886.96	561.86	31122.2	27191.8	2155.54	3678.63	4494.71	7742.72	195.75	1966.79	13827.4	1047.7	1557.33	16756.2	5273.08	3395.34	36986.7	525.91	557.23	1080.17	368.55	1641.34	38499.9	922.34	282	24829	808.97	17789.6	2608.33	28368	17073.8	8071.17	19948.4	133.33	4333.8	4724.99	2764.66	13510.6	691.75	3093.29	1113	394.18	9566.71	2770.8	364.33	2030.42	14906.3	1047.54	4061.42
K01858	7303	4405.06	3407.75	5055.5	30815.7	16393.4	31370.1	12043.5	9835.62	25382.2	374	6149.15	19394.2	580.09	23407.7	21345.3	16685.8	763.5	10789.4	10810.4	1141	4854.7	4091.17	19279.3	10400.5	5292.46	1310.16	6761.7	360.66	8532.94	2410.3	1341.49	6274.6	8716.75	3011.19	2732.25	6658.02	4572.75	6234.12	21372.8	5053.1	14962.9	4160.85	3700.24	16411.7	15430.5	15022.9	12740.8	7258
K01860	7	11	20	30	0	19	6	7	5	13	6	5	230	9	5351	400	11	0	15	0	5	0	30	194	10	25	10	15	8	5	8	17	13	0	6	0	7	128	0	11	6	9	3	5	0	265	9	8	7
K01865	0	4	15	2067	115	2182	8	0	5	6	6	2	0	8	3	5	0	0	0	4	0	0	0	2	0	6	4	0	4	0	0	6	0	30	12	26	10	0	0	18	5	6	0	6	0	0	0	4	14
K01866	62756.2	78284.1	87950.8	60498.2	82516.8	87624.2	78380	83878.7	44544.3	89804.8	148031	83973.6	80547	78657.5	68271.9	76032.6	84259.4	82393.7	64500.7	51239.3	95539.5	58911.3	87356.2	70777.5	63809.6	80903.8	191944	79568.6	77131.4	78611.3	94362.9	91965.5	89694.2	59195.2	122138	50863.7	84616.9	67177.6	78263.7	80893.8	79531.5	84037.7	51837.6	67469.9	76113.6	72553.5	68946.3	81262.6	64555.2
K01867	71003.3	65045.6	97615.4	84865.9	81894.2	85908.9	81186.3	85267	43176.1	91103.5	110035	83800.5	80732.5	88667.7	64796.1	74810.7	120100	81796.6	62348.9	49495.7	94244	58084.3	122971	70960.2	60737	103241	102272	89308.2	69125.4	104328	110251	59408.9	108745	56408.1	76415.9	38847.9	80750.5	74576.1	54209.3	72183.9	72568.4	80782.7	56347.3	62701.1	73884.1	66517.1	75525.3	79993.4	66472.9
K01868	61570.6	65037.3	66660.1	60234.2	82068.8	86403	77366.6	78255.3	43495	89346.8	85142.9	83671.9	80011	71134.4	66731.4	72086.6	83251.4	81489.7	63496.2	53388.2	94252.5	56612	86003.4	70797.5	60688.3	78880.9	99643.7	71927.1	51395.5	76310.9	93533.9	54270.1	88897.4	56406.7	76053	36879.2	79647.2	65378.8	53914.2	71483.9	71805.6	80561.6	46554.2	59011.7	78615.9	66583.9	66463.5	79941.3	62218.5
K01869	61057.5	62975.9	66073.8	59582.6	80273.8	84612.3	75487.6	77463.3	42827.2	89130.9	84911.1	82719.7	79037	71038.4	60438.9	71100.5	83048.4	81172.7	61726.7	47788.3	93893.5	56412.3	85347.1	70044.5	60247.4	78407.3	99419.6	71461.1	51272.5	76062.8	93466.9	54057.3	88771.4	56174.3	72485.7	36909.7	78981.9	65010.8	53641.7	69597.9	71533.6	79746.8	46124.7	57797.7	73448.6	65453.9	65889	78920.7	61435.4
[truncated: 7,039 more rows]
[truncated: 336 more columns]

## Sheet: Sheet1
编号	性别	体重	体长	年龄	简化编号
CX2025041001	male	63.4	78.76	5	CX01
CX2025041002	female	85.2	88.71	5	CX02
CX2025041101	male	35.9	59.5	4	CX03
CX2025041102	female	90	87.45	6	CX04
[truncated: 381 more rows]
