# Supplementary material for: Geographical Variation in the Gut Microbiota of Duttaphrynus melanostictus : Relative Contributions of Environmental Filtering and Host Physiological Modulation
Source: Ecol Evol. 2026 Jul 9;16(7):e73993. doi: 10.1002/ece3.73993 (PMC13348828; doi:10.1002/ece3.73993)
Supplement: Supplementary file 5 — Data S5: ece373993‐sup‐0005‐DataS5.xlsx. [file ECE3-16-e73993-s004.xlsx]

## Sheet: Table_KEGG_L1.txt (1)
Cluster	JC01	JC02	JC03	JC04	JC05	JC06	JC07	JC08	JC09	JC10	JC11	JC12	JC13	JC14	JC15	JC16	JC17	JC18	JC19	JC20	JC21	JC22	JC23	JC24	JC25	JC26	JC27	JC28	JC29	JC30	JC31	JC32	JC33	JC34	CX01	CX02	CX03	CX04	CX05	CX06	YA01	YA02	YA03	YA04	YA05	YA06	YA07	YA08	YA09
Cellular Processes	120720	159720	268268	203108	167130	186948	147499	151488	97055.2	121580	327461	139052	167892	168249	177362	152693	276305	98110.7	143922	95746.4	114842	93336.8	260370	146591	100039	237874	360856	227439	132792	238857	182549	198823	188432	92473.2	261691	119424	123528	131128	149864	154090	131356	154367	130871	130797	111754	137162	189516	163312	149738
Environmental Information Processing	92433.1	102765	182797	162691	87688.7	108320	105821	124898	46229.1	88299.7	215184	112737	89621.7	146577	87843.3	93956.2	196765	120487	69275.1	83713.3	141476	58756.2	200091	75890.1	82832	155030	219756	153081	101784	160645	154387	122746	157144	78122.8	149818	65982.3	80443.4	114224	87805.7	100945	181843	92666.6	88481.2	93077.5	73428.7	97300.3	115679	92192.2	96281.7
Genetic Information Processing	395538	423137	502148	446518	503566	563025	503575	502987	276636	538806	628842	543614	504010	501594	421052	466520	597163	539640	402738	321686	619776	351147	610951	446989	384834	553403	717068	498157	364388	534823	642207	398557	605529	358161	533095	260718	493370	431959	367215	460545	475693	517042	320183	383524	464947	431932	459848	513847	423321
Human Diseases	8111.86	7986.14	15759.1	12071.4	7531.47	10420.2	10227.7	9424.57	4346.52	8147.32	15500.5	6319.21	8241.33	9166.14	7483	6316.95	16458.9	6106.55	6264.72	5967.47	6944.64	5695.15	20185.2	7140.21	5895.2	13611.2	11824	11864.4	6754.08	13999.5	12488.7	10415	12887.6	5380.5	12879.2	6949.15	9823.3	9465.92	6647.72	9661.69	6451.59	10822.3	7391.49	7662.84	7386.13	7665.31	10740.4	9148.34	7648.6
Metabolism	2.6129e+06	2.55767e+06	3.68739e+06	3.2745e+06	3.28396e+06	3.55602e+06	3.46957e+06	3.22535e+06	1.7144e+06	3.2736e+06	4.04488e+06	3.31879e+06	3.29527e+06	3.34831e+06	2.94025e+06	3.10875e+06	4.54125e+06	3.16774e+06	2.45843e+06	2.00717e+06	3.66453e+06	2.25569e+06	4.67733e+06	2.91244e+06	2.44005e+06	3.71154e+06	4.22057e+06	3.52668e+06	2.15172e+06	3.87057e+06	4.12985e+06	2.54059e+06	3.97112e+06	2.2481e+06	3.31546e+06	1.70766e+06	2.75737e+06	2.77545e+06	2.24426e+06	3.00404e+06	3.22621e+06	3.17329e+06	2.19559e+06	2.54052e+06	2.82715e+06	2.91531e+06	3.34516e+06	3.27307e+06	2.77589e+06
Organismal Systems	12839.4	13716.7	17169.2	13276	18175.8	17319.4	18159.9	16509.4	9251.89	15509.9	22332	15499.4	15507.2	13960.8	15548.5	16875.6	21599.3	12840	13568.9	9628.47	15040.6	11282.8	21436.1	13867	12324.1	17893.1	25819.5	17587.3	11496.6	18042.7	16998.5	13633.7	18139.6	11271.3	17740.1	8744.68	12470.6	13303.2	12864.4	15576	15755.4	17525.9	10701.2	12691.2	13197	14814.4	16573.6	17725.3	13737.5
unknown	2465.97	3164.12	1194.57	435.363	1970.59	3799.56	2482.46	4940.75	2601.75	1276.41	569.27	2297.45	2063.96	223.428	2991.93	3314.9	1398.38	1226.02	3928.57	8491.17	2489.86	1927.53	1185.08	1579.63	3372.84	2999.75	719.038	5352.96	482.327	2759.72	2427.67	1196.41	1015.79	3309.41	1840.33	1344.68	3752.76	1846.72	1926.74	2757.36	3041.51	3750.88	7159.18	4949.45	8382.88	6789.23	5448.28	6529.15	7797.19
[truncated: 336 more columns]
