# Supplementary material for: Geographical Variation in the Gut Microbiota of Duttaphrynus melanostictus : Relative Contributions of Environmental Filtering and Host Physiological Modulation
Source: Ecol Evol. 2026 Jul 9;16(7):e73993. doi: 10.1002/ece3.73993 (PMC13348828; doi:10.1002/ece3.73993)
Supplement: Supplementary file 6 — Data S6: ece373993‐sup‐0006‐DataS6.xlsx. [file ECE3-16-e73993-s007.xlsx]

## Sheet: Table_KEGG_L2.txt
Cluster	JC01	JC02	JC03	JC04	JC05	JC06	JC07	JC08	JC09	JC10	JC11	JC12	JC13	JC14	JC15	JC16	JC17	JC18	JC19	JC20	JC21	JC22	JC23	JC24	JC25	JC26	JC27	JC28	JC29	JC30	JC31	JC32	JC33	JC34	CX01	CX02	CX03	CX04	CX05	CX06	YA01	YA02	YA03	YA04	YA05	YA06	YA07	YA08	YA09
Amino acid metabolism	383941	395706	524555	466952	492757	520541	487425	463841	264978	444585	585639	448008	488593	439934	425290	457234	632256	406269	384886	300959	478378	335254	643750	438979	367702	538995	632388	517262	291073	554129	556957	382908	551472	341226	503603	263382	374048	388349	336894	439679	453461	479835	320244	378509	386162	444925	498604	505990	423896
Biosynthesis of other secondary metabolites	62718.4	72761.6	77056.4	67666.1	85065	110889	97566.4	82516	48409.6	72387.5	92278.5	98563.9	79725.2	85693.7	90210.2	85509.9	100916	100318	65866.2	50008.1	113572	62643.1	116683	71557.7	64854.9	99776	112182	81004.7	50599.7	97861.5	115983	65500.8	108903	59106.5	112927	45407.7	60937	73478.2	60639.5	90799.3	77457.2	94828.8	52732.2	62981.9	67908.5	75887.2	78241.5	88727.5	69118.1
Cancer: overview	0	0	944.57	0	0	1109.83	942.802	0	0	0	0	0	0	761.12	0	0	0	0	0	0	0	0	0	0	0	0	0	0	463.993	0	0	659.895	0	0	811.577	0	0	0	610.313	814.587	0	941.146	0	654.268	0	0	0	0	0
Carbohydrate metabolism	491561	477557	733320	661735	577475	610397	649499	620423	300110	583882	800810	568573	562168	613203	524862	584260	895386	555663	447555	407522	651123	393098	919633	499981	460322	719013	800938	707801	399889	746962	691392	467378	740893	424542	598378	298623	476926	471738	410751	537467	698554	558304	427697	480824	524373	551523	585993	589229	517531
Cardiovascular disease	0.3026	3.6189	4.5042	2.0734	13.5292	16.8134	0.9524	1.7237	1.2553	2.0505	0.3947	1.7692	7.2632	0	2.4395	1.6921	5.6513	0	0.8553	0	0	0	1.2763	8.2742	12.8684	3.2568	0	0.6566	0	1.9382	3.2608	0	0.1287	11.5658	28.25	19.2105	2.2753	5.2632	0.7605	17.5137	0.2789	8.9632	1.5289	0.6729	2.5808	2.1613	6.5684	1.4879	0.7829
Cell growth and death	40594.9	44099.1	49187.3	44917.6	61969.3	64232.4	57467.4	56222.2	31719.5	70501.4	63081.2	59328.3	65268	49891.2	52468.4	54588.4	60392	56147.1	44162	33536.3	64140.6	38466.3	61091.7	58787.1	44124.3	53370.2	75000.1	50656.3	38281.3	54255.6	68919.9	43251.9	59408.4	41082.1	57236.8	29745	54954	45858.9	40117.5	51650.3	49331.4	57034.9	34160.4	39379.2	52891.2	48505.4	50796.6	58488.3	45649.3
Cell motility	66638.2	101514	193761	135621	81537.1	101686	72799.3	77604.4	56416.5	29469.5	238454	63779.5	82290.3	102242	102434	81701.2	186742	32257.7	87793.2	53540	39350	37527.7	170523	73709.7	45086.4	159714	260345	156550	83018.7	157283	92577.6	139454	108716	41489.2	184030	78352.4	52816.3	69432.7	95852.9	81053.6	63400.3	76013.4	83478.6	75590	44737.1	70760	110175	84695.5	88581.7
Cellular community - prokaryotes	6595.74	6338.66	13161.5	11615.7	6632.13	7427.44	6751.93	8414.74	3515.4	4569.93	14735.2	6263.2	4928.56	8328.41	5080.43	6769.19	14433.3	4388.87	5494.51	4350.5	5393.91	4060.19	14023.6	4245.19	4495.73	12069	14152	10929	5876.76	12186.8	9632.62	8166.79	9716.01	4159.55	9823.23	4595.76	5657.61	7149.84	5944.01	7436.75	7099.34	6645.06	5845.53	6024.08	4508.56	6458.66	11515.2	6382.97	6444.73
Circulatory system	0	0	0	0	0	0	0	0	0	0	0	0	0	0	0	0	0	0	0	0	0	0	0	0	0	0	0	0	0	0	0	0	0	0	0	0	0	0	0	0	0	0	0	0	0	0	0	0	0
Development and regeneration	0	0	0	0	0	0	0	0	0	0	0	0	0	0	0	0	0	0	0	0	0	0	0	0.25	0	0	0	0	0	0	0	0	0	0	0	0	0	0	0	0	0	0	0	0	0	0.4167	0	0	0
Digestive system	738.962	164.753	116.976	85.4652	3437.84	1785.09	2269.69	1918.26	1343	2554.25	7	1178.62	2423.74	23.5184	1825.49	2280.25	1832.12	75.3736	1305.56	77.2232	14.2536	1185.92	1425.86	2358.69	1276.31	638.278	171.565	676.112	38.0604	1306.26	613.169	53.2028	1220.07	1110.49	96.0972	569.47	645.75	578.317	1071.71	1931.87	1372.74	2662.35	542.945	405.079	1545.72	1712.44	1590.89	2590.4	796.804
Endocrine system	3627.94	3170.37	4025.66	2999.27	3111.84	3529.67	3442.35	3691.28	1891.81	2419.34	4823.41	2846.87	2272.11	2925.56	3165.04	3526.46	4898.18	2359.11	2740.94	2473.18	2899.41	2989.63	5324.81	1983.05	2679.19	4177.55	5097.58	4196.15	2282.96	4015.28	3401.2	2803.9	4057.06	2415.89	3585.61	1718.17	1814.14	2537.91	2494.34	3014.29	4019.1	2734.53	2517.33	3214.03	2320.55	3232.12	3659.73	3854.39	3328.44
Energy metabolism	183165	173358	263322	225853	235026	236227	244369	213692	119449	239420	279970	220315	229257	223044	206483	202882	328785	182681	171734	141718	234734	152591	338224	205264	169973	264811	276207	251810	139168	278283	269464	164194	276762	156796	212170	111602	197684	191066	152683	207335	225099	228157	158893	175421	208688	204944	234658	225865	192419
Environmental adaptation	6098.63	7944.47	10594.3	8517.91	8424.58	8827.1	8462.14	8000.32	4306.18	6913.3	14216.4	8261.99	7671.19	8310.94	7547.03	7735.25	11401.3	7246.21	6973.18	5309.08	8520.05	4850.24	10867.3	6745.09	5868.38	9920.94	16711.4	9919.6	7047.42	9712.71	9397.06	8784.06	9354.54	5459.83	11469.1	5172.15	6978.01	7734.93	7240.8	7825.37	7584.49	8968.52	5873.72	6815.76	6312.3	7294.56	8616.81	8210.25	7201.05
Excretory system	0	0	0	0	0	0.2647	0	0	0.0235	0	0	0.0353	0.1412	0.3824	0	0.0235	0	0	0	0	0	0	0	0.1176	0.1412	0	0	0	0	0	0.1059	0.1471	0	0.1118	3.3235	0.0588	0	0	0	0	0.0235	0	0.2353	0	0	0	0	0	0
Folding, sorting and degradation	93299.6	96730.5	133648	122686	115361	135240	123860	113642	61273.2	124766	151889	134515	122890	131772	106889	109645	156775	136201	92695.4	73955	153384	80882.9	163001	110564	85977	139436	161355	121538	88151.6	136732	164628	95301	154222	79802.1	127056	62549.6	109985	102691	82509.1	106827	105248	118848	78836.7	88436.7	105613	97326.8	123146	114209	99375.9
Glycan biosynthesis and metabolism	179933	104344	134020	119531	241582	189396	261459	175035	117787	253317	125119	184918	210542	143627	210339	223289	251131	157339	137036	72889.9	173699	189488	290843	196813	161871	182988	118582	148390	86095.2	206956	190897	75748.1	223828	143664	90169.8	65216.7	150309	130389	95373.4	176976	159683	190849	90586.7	131456	183072	142834	183431	176795	123898
Immune disease	0.1304	0.7722	3.7826	38	1.4348	21.1017	0.5509	0.3043	0	0	0	0	0.1739	1.547	0.3913	0	0.1304	0	0.1739	1.3622	0	0.087	0.2174	0.1161	0.1739	0.3335	0.5652	0.087	0.087	0	0.3043	7.9274	0	0.1304	7.203	8.087	8.9274	5.7609	1.2609	5.7539	0.4348	0.4348	0.2609	0.4783	0.1304	0.6957	18.1739	0.5217	1.6813
Immune system	2373.84	2437.05	2432.24	1673.36	3201.53	3177.26	3985.69	2899.52	1710.87	3623.03	3285.13	3211.83	3140.02	2700.35	3010.92	3333.63	3467.73	3159.3	2549.25	1768.99	3606.9	2257.01	3818.11	2779.85	2500.11	3156.37	3838.95	2795.44	2128.15	3008.44	3586.92	1992.4	3507.97	2284.97	2586	1284.83	3032.73	2452.04	2057.54	2803.87	2779.09	3160.53	1766.97	2256.32	3018.43	2574.9	2706.18	3070.25	2411.24
Infectious disease: bacterial	5724.94	6025.57	9595.5	10217.3	5372.46	6028.15	7147.51	6796.23	3214.5	4124.44	10495.7	5789.65	4637.86	7403.78	5176.98	5616.78	10487	6042.46	4690.22	4611.01	6828.38	4093.61	11271.6	3926.05	4524.15	9302.15	10056.7	8040.27	5176.7	9231.45	8177.9	5669.47	8795.77	4139.6	7173.11	3134.44	3775.13	6199.86	4413.19	5919.52	5273.01	7177.83	5065.59	5997.22	3469.23	5275.32	6137.77	6265.55	5498.22
Infectious disease: parasitic	877.185	696.344	2229.69	1813.97	599.731	1223.91	628.035	977.431	441.453	487.413	1029.93	527.784	581.21	999.692	559.503	698.478	2453.28	64.0901	569.559	471.382	116.263	530.936	2348.01	456.838	276.024	1680.76	196.51	1693.45	197.032	1951.95	1605.02	807.284	1563.24	216.741	788.238	794.13	1631.6	1323.58	638.986	888.718	1177.86	1304.42	973.398	1010.21	1517.77	1090.18	2309.53	1489.23	916.776
Lipid metabolism	182706	192817	279292	259848	236073	245131	271539	235411	126469	257839	329829	212450	243284	221418	241153	239482	320959	196291	178898	143559	228720	144852	342117	219757	175081	270795	368171	247991	172829	276403	283853	220247	264746	159510	292027	141349	220595	208671	181396	231119	191274	219674	164157	184819	214818	230997	276999	241144	202351
Membrane transport	75041.5	87687.6	142600	129019	72869.1	91321.7	89003.6	105221	37231.5	76324	177250	99053.6	74625.8	121921	71000.7	78037.2	151892	109667	55849.9	72742.3	128578	49156.6	155405	62892	72337.7	120058	189339	121376	87719.4	123559	130715	103439	128297	68388.1	126455	55018.6	67652.6	95903.6	74405	85573.2	165148	78480.1	70834.3	78258.1	61489.1	82672.7	92237.3	76883.2	78261
Metabolism of cofactors and vitamins	405202	350647	535329	462674	543212	525368	513145	485797	266572	498626	569745	513556	506134	501505	435034	459200	687630	496240	360263	253171	552420	375607	713368	459119	352916	540790	578931	495549	315791	585415	646991	346642	646404	323852	455005	241284	453310	416009	322129	427361	393200	470567	308062	351745	440029	403455	520004	476994	389302
Metabolism of other amino acids	230918	229608	358377	322060	300110	323096	316804	300084	149885	334496	370531	306723	335856	320949	282756	283748	436740	305627	196868	175510	324701	190046	454835	275336	225634	342816	367000	323718	200157	361931	393040	229047	380524	188830	300694	158989	265685	267339	199460	275882	314215	291529	196983	219405	253957	259637	310212	287548	250801
Metabolism of terpenoids and polyketides	296300	356154	392652	345363	369742	500773	369954	400105	210734	400083	541681	516129	391424	466175	305560	360473	447366	515615	345405	307721	607717	266988	436168	346590	300605	421222	637320	443881	310768	414057	568715	355476	442172	298808	460166	219738	336555	362894	317427	384272	474126	430461	296229	362106	355899	390608	328690	463199	381186
Nervous system	0	0	0	0	0	0	0	0	0	0	0	0	0	0	0	0	0	0	0	0	0	0	0	0	0	0	0	0	0	0	0	0	0	0	0	0	0	0	0	0	0	0	0	0	0	0	0	0	0
Neurodegenerative disease	1509.3	1259.84	2981.05	0	1544.32	2020.42	1507.83	1648.88	689.304	3533.41	3974.47	0	3014.82	0	1743.68	0	3512.89	0	1003.92	883.708	0	1070.51	6564.14	2748.93	1081.98	2624.67	1570.23	2129.95	916.269	2814.19	2702.21	3270.42	2528.42	1012.46	4070.79	2993.28	4405.37	1931.44	983.216	2015.6	0	1389.55	1350.72	0	2396.42	1296.96	2268.32	1391.56	1231.14
Nucleotide metabolism	59734	63898.6	80415.9	70765.9	75102.3	84186.8	78656	78359.6	40646.9	77435	100675	83455.5	73570.6	79648.3	64373.8	71507.5	94428.3	84227	59069.8	48388	96616.9	52022.8	99428.7	64973.6	57941.1	84238.8	112831	79080.8	57107.2	84147.4	99311.8	62168.6	92147.9	53698.7	81426.1	39469.1	71024.5	64457.2	55962.8	70449.2	70949	76889.4	49482.7	58900.1	68102.9	66526.7	71187.8	76588.8	63460.2
Replication and repair	178724	190582	226953	199228	225010	251471	223523	228500	124731	242234	288538	241111	221581	224559	184321	207609	269686	240310	177157	143129	276922	157131	273161	195135	174101	249365	331752	222257	166016	238537	287739	182524	271310	161885	241634	118470	225191	198273	167994	209387	218513	232857	142640	170617	208594	194061	199874	232231	188132
Sensory system	0	0	0	0	0	0	0	0	0	0	0	0	0	0	0	0	0	0	0	0	0	0	0	0	0	0	0	0	0	0	0	0	0	0	0	0	0	0	0	0.625	0	0	0	0	0	0	0	0	0
Signal transduction	17391.6	15077.8	40192	33671.9	14816.5	16998	16817.8	19676.9	8997.59	11975.7	37933.5	13683	14995.9	24655	16842.5	15919	44873.5	10819.5	13424.6	10970.7	12897.5	9599.6	44686.3	12998.1	10494.2	34971.8	30416.5	31705.4	14065	37086.6	23672.2	19301.8	28846.8	9734.72	23362.7	10963.6	12787.2	18320.6	13400.5	15371.7	16694.2	14186.5	17646.8	14819.3	11939.6	14627.4	23442.1	15305.3	18020.3
Signaling molecules and interaction	0.0714	0.0104	4.8376	0.0714	3.0593	0	0.0479	0.0714	0.0479	0	0	0	0	0.6842	0.0714	0	0.1071	0	0.5714	0.25	0	0	0.1429	0	0	0.1476	0	0	0	0.2025	0	4.845	0.0714	0.02	0.1429	0	3.6217	0	0.1664	0.6429	0.2857	0	0	0.1071	0	0.1786	0	3.6786	0.3929
Transcription	27721	34935.4	32074.7	26047.5	38468.3	42768.4	37773.4	38812.3	23875.1	34610.5	48426.7	35683.9	36723.4	28773.9	34150.6	38087.7	36199.7	31751.4	36079.6	27362.2	37971.6	25390.3	37010.9	32638.2	30864.2	38388.8	62052.3	38154.4	25826.5	36798.3	38645.4	32190.7	37775	28909.3	45492.9	20666	31793.3	27454.1	30684.5	35136.2	36992.6	41470.7	23601.8	31629.6	33493.3	36555.9	30799.8	44149.4	36260.2
Translation	95792.9	100889	109472	98557.2	124726	133546	118418	122033	66757	137195	139989	132305	122815	116489	95691.5	111178	134501	131377	96805.6	77239.4	151499	87742.2	137778	108652	93891.3	126213	161909	116208	84394.2	122756	151194	88541.3	142222	87564.9	118911	59032.6	126401	103540	86027	109195	114939	123867	75105	92840.7	117248	103989	106028	123257	99552.3
Transport and catabolism	6891.51	7768.67	12158.9	10953.1	16991.2	13602.3	10480.2	9246.56	5403.82	17039.2	11190.9	9680.77	15404.7	7787.41	17379.8	9634.19	14738.3	5317.08	6472.3	4319.53	5957.84	13282.5	14731.3	9848.55	6332.35	12721.5	11358.3	9303.43	5615.11	15131.5	11418.5	7949.7	10592.5	5742.39	10601.7	6731.25	10099.6	8686.32	7950.09	13949.3	11524.9	14673.4	7386.81	9804.07	9616.81	11438	17029.6	13745.1	9062.29
unknown	2465.97	3164.12	1194.57	435.363	1970.59	3799.56	2482.46	4940.75	2601.75	1276.41	569.27	2297.45	2063.96	223.428	2991.93	3314.9	1398.38	1226.02	3928.57	8491.17	2489.86	1927.53	1185.08	1579.63	3372.84	2999.75	719.038	5352.96	482.327	2759.72	2427.67	1196.41	1015.79	3309.41	1840.33	1344.68	3752.76	1846.72	1926.74	2757.36	3041.51	3750.88	7159.18	4949.45	8382.88	6789.23	5448.28	6529.15	7797.19
Xenobiotics biodegradation and metabolism	136719	140814	309049	272051	127817	210018	179157	170088	69356.3	111532	248606	166095	174720	253116	154189	141167	345653	167465	110854	105720	202852	93097.8	322281	134074	103146	246091	216020	230194	128243	264423	313246	171283	243264	98061.9	208896	122601	150296	201056	111547	162704	168192	132201	130526	134352	124142	143973	257136	140984	161931
[truncated: 336 more columns]
