# Supplementary material for: Geographical Variation in the Gut Microbiota of Duttaphrynus melanostictus : Relative Contributions of Environmental Filtering and Host Physiological Modulation
Source: Ecol Evol. 2026 Jul 9;16(7):e73993. doi: 10.1002/ece3.73993 (PMC13348828; doi:10.1002/ece3.73993)
Supplement: Supplementary file 7 — Data S7: ece373993‐sup‐0007‐DataS7.xlsx. [file ECE3-16-e73993-s002.xlsx]

## Sheet: Table_KEGG_L3.txt
Cluster	JC01	JC02	JC03	JC04	JC05	JC06	JC07	JC08	JC09	JC10	JC11	JC12	JC13	JC14	JC15	JC16	JC17	JC18	JC19	JC20	JC21	JC22	JC23	JC24	JC25	JC26	JC27	JC28	JC29	JC30	JC31	JC32	JC33	JC34	CX01	CX02	CX03	CX04	CX05	CX06	YA01	YA02	YA03	YA04	YA05	YA06	YA07	YA08	YA09
ABC transporters	26906.7	26676.4	53214.9	45233.7	23589.6	34349.4	32652.5	37485.9	14923.1	20040.8	51521.4	37710.8	29937.7	46921.1	28987.4	27914.5	57649.9	41635.4	23691.4	23734.9	47501.9	16889.3	61517.5	26285.9	21281.9	48713	45123.9	49132	26423.7	50726.4	51279.8	31266.7	49663.9	19897.2	37073.3	17974.5	24403.9	35996.7	22233.1	25436.8	32523.7	24388.9	28284.9	29181.1	23719.7	30058.5	33884.3	28776.7	34879.4
African trypanosomiasis	584.503	118.042	2073.39	1699.23	151.96	766.258	368.492	458.26	74.6861	153.321	995.251	333.252	187.338	955.94	331.49	323.885	2103.46	32.8978	169.684	115.534	24.3844	376.216	2171.68	127.019	36.8328	1453.21	130.164	1017.79	160.959	1657.36	1538.27	665.492	1449.94	22.685	469.674	601.532	318.706	1048.53	196.39	505.152	681.798	237.602	677.744	276.323	59.3722	416.608	1833.16	690.602	431.71
Alanine, aspartate and glutamate metabolism	45918.3	48041.5	60338.5	48996.4	69325.9	64528.5	68812.1	59936.8	35833.3	63782	75858.7	60522	61895	54858.1	60302.5	61854.3	75337.8	55323.4	51332.7	38920.3	63537.8	41517	77459.9	56009	47940.8	63900.7	87944.4	60703.1	40566.9	66290.6	68759	48164.1	68529.9	44222.6	63055.7	31064.4	52751.3	48777.5	45863.8	58613.5	55725.4	65334	38863.5	46356.2	57802.7	55105.8	60223	65758.7	53083.2
Alzheimer disease	1509.3	1259.84	2981.05	0	1544.32	2020.42	1507.83	1648.88	689.304	3533.41	2247.04	0	3014.82	0	1743.68	0	3512.89	0	1003.92	883.708	0	1070.51	3484.83	2748.93	1081.98	2624.67	1570.23	2129.95	916.269	2814.19	2702.21	1544.63	2528.42	1012.46	1701.57	1145.4	3183.66	1931.44	983.216	0	0	1389.55	1350.72	0	2396.42	1296.96	2268.32	1391.56	1231.14
Amino sugar and nucleotide sugar metabolism	38053.6	41074.4	51750.3	45292.7	48427.5	47256.6	53390.8	50464.6	24431.4	46129.4	71795	44490.5	40804.7	45046.4	42318.1	48459.8	64293.7	43387.8	32716.4	31771.8	51656.6	31763.9	68880.6	35589.1	40259.2	52561	82643.3	51215.5	37771.1	51887.7	47778.9	41666.4	54204.6	37134.3	53563.2	23974.8	32510.7	36582.2	37198.7	45531.8	66847	48026.1	29789.9	37984	36475.2	42617.2	40915.8	46613.3	37422.5
Aminoacyl-tRNA biosynthesis	47950.6	51065.9	53968.8	49218.8	61564.7	66756.6	58583.5	60772.8	32798.5	67690.7	68137.8	67356.3	60576.4	59413.9	47460.8	54989.7	66456.2	68111	48007.2	39518.5	78574.8	43668.5	68559.4	53457.4	46980.1	63089.4	77980.8	58662.5	42549.7	60616	76928.9	43259.4	71835.7	43882.8	58381.4	29088.6	62531.3	52372.2	42082.7	53586.1	59285.8	60930.6	37759	47393.8	58209.3	52338.1	52278	61180.9	50745.5
Aminobenzoate degradation	4243.15	4749.56	8828.96	9866.83	4803.15	8614.03	5670.7	6323.65	2420.56	3319.63	5537.7	8237.95	4932.5	9406.54	4533.72	4003.61	8809.39	10043.5	3235.38	3121.66	11016.2	2976.72	10981.2	4280.12	3136.96	7196.03	4049.58	6401.45	3899.88	7394.07	13319.5	5087.05	11179.5	2886.49	7005.6	5300.83	4365.05	9791.21	3280.55	5871.74	4612.76	4960.55	4163.18	4303.34	2942.55	4961.25	9269.24	5211.43	5565.39
Amoebiasis	292.681	578.303	156.302	114.737	447.771	457.648	259.543	519.171	366.767	334.092	34.6792	194.532	393.872	43.7521	228.013	374.593	349.824	31.1923	399.874	355.849	91.8782	154.72	176.328	329.819	239.191	227.553	66.3459	675.665	36.0726	294.59	66.7487	141.791	113.307	194.056	318.564	192.597	1312.9	275.056	442.596	383.566	496.065	1066.82	295.654	733.882	1458.4	673.573	476.368	798.624	485.066
Amyotrophic lateral sclerosis	0	0	0	0	0	0	0	0	0	0	1727.43	0	0	0	0	0	0	0	0	0	0	0	0	0	0	0	0	0	0	0	0	1725.78	0	0	2369.22	1847.88	1221.71	0	0	2015.6	0	0	0	0	0	0	0	0	0
Apoptosis	357.939	253.861	344.974	423.988	1746.34	1474.76	1813.03	937.987	656.931	2520.73	15.8294	543.299	2481.66	102.468	1998.64	1473.97	1098.33	10.4274	742.495	49.7468	11.3658	639.253	741.584	2414.31	916.567	419.575	182.592	351.841	47.6319	776.853	691.988	527.802	611.007	815.605	612.276	741.161	518.311	639.909	359.894	1438.49	438.806	811.058	329.173	112.512	636.378	880	1263.62	994.598	431.502
Arachidonic acid metabolism	0	3978.94	0	10088.8	0	0	0	0	0	3486.31	0	0	0	0	0	4056.69	0	0	0	0	0	0	0	0	0	9358.03	0	0	0	0	0	0	0	0	0	0	0	7249.26	0	0	0	0	4697.43	0	0	0	0	0	0
Arginine and proline metabolism	24108.9	23320.1	35253.3	31696.7	30991.2	29630.9	31329.4	28578.3	16861	24610.6	36738	24635.4	29571.5	26258.6	27218	27991.5	43696.2	20560.9	23964.1	18238.8	23828.4	20241.1	44219.6	26777.4	21536.9	35758.2	35425.2	33445.6	17467.8	38749.5	32462.1	22935	35264	19809.5	29041.3	15329.3	22161.6	23487.8	20410.4	26280.3	25200.5	29323.1	20833.7	24076.4	24709	26726.3	31937.7	30812.1	27429.8
Ascorbate and aldarate metabolism	13858.3	11510.8	32325.7	31893.7	9962.05	12342	16301.8	17622	5428.65	14416.1	28480.6	8337.4	12966.6	17459.2	11221.9	14034.9	39783.9	6280.71	8042.06	10794.5	8505.29	7334.01	35835	11039.8	11629.9	26799.4	22131	24033.1	10075.7	28278.6	15149.7	14905.3	22145.7	10900.3	17289.2	9017.49	9830.86	18005.3	9808.98	14179.3	38968.4	12330.5	14730.7	12082.7	9490.13	13144	17133	11339.2	12079
Atrazine degradation	4925.12	1178.7	14387.7	13212.7	1354.16	4283.83	2210.39	5283.29	955.081	1058.73	9563.92	817.531	3103.19	7386.72	3601.72	2370.94	16049.8	300.44	1194	641.863	310.069	1013.83	17253.8	2689.04	783.337	11962.5	669.919	8774.25	1242.55	14739.9	9312.05	4935.49	12899.1	582.927	3634.44	3264	2218.8	6577.96	654.294	2315.89	1756.87	569.763	4569.12	2066.1	1237.42	1843.63	7823.09	1237.88	2286.69
Axon guidance	0	0	0	0	0	0	0	0	0	0	0	0	0	0	0	0	0	0	0	0	0	0	0	0	0	0	0	0	0	0	0	0	0	0	0	0	0	0	0	0	0	0	0	0	0	0	0	0	0
Bacterial chemotaxis	36102.9	63437.3	101546	71602.2	46144.7	62548.5	44884.4	44943.8	35522	18106	132537	42450.6	51198.8	56511.2	64791.8	48876.9	96155.8	24318.5	54072	36864.5	29439.8	22305.2	87064.8	46042.6	29664.9	84632	154982	87756.9	47455.6	82337	58200.4	83146.6	58458.7	27524.3	110735	47067	33107.6	39450.3	58482	51239.1	41965.5	45560	49991.4	46845.9	31367.6	47172.3	64319.2	52026.9	53874.1
Bacterial invasion of epithelial cells	695.724	79.5924	2329.02	1300.34	108.815	68.0167	297.376	574.208	18.2406	139.416	1072.3	78.6285	86.0679	983.264	107.639	210.725	2237.5	32.5352	39.1994	126.637	25.8748	100.486	2281.41	50.7173	59.7479	1531.33	67.9642	1104.84	152.132	1701.01	476.629	176.264	1212.82	43.5888	44.0861	35.7421	28.5573	550.462	21.98	70.3555	61.1667	154.444	570.046	242.195	14.4391	248.676	510.024	190.235	270.694
Bacterial secretion system	24012.3	20984.8	28830.8	26349.5	31809.1	31729.5	27809.6	27594	15961.7	31995.4	31173.9	29024.4	30221.5	26429.2	24766.6	25555	34009.4	26428	22403.5	15600.7	30044.7	20848.6	34799.3	27215.7	20241.4	30516.5	33332.9	26751.5	17397	31720.4	38626.6	21312.3	34813.7	18820.3	27558.7	16525.8	28459.9	25708.5	18819.6	26037.4	22493.4	27291.3	17507.7	20505.9	26627.8	22763.9	35976.8	26533.3	23649.5
Basal transcription factors	0	0.4615	0	0	0	0.2308	0	0	0	0	0	0	0	0	0	0	0	0	0	0	0	0	0	1.9231	0	0	0	0	0	0	0	0.3462	0	0	0	0	0	0	0	0	0	0	0	0	0	0	0	0	0
Base excision repair	29118.6	29215.1	37669.8	38652.1	34666.1	41161.4	36240	36241.2	19040.8	36293.4	40729.4	35437.2	34758.8	34908.2	29228.3	33648.5	46224.7	35137.1	27315.2	22828	41145	24681.1	47187.1	30412.9	27578.7	43082.1	43116.8	36691.2	22766.8	39494.6	45265.4	26277.4	42852.3	25538.1	34649.6	18019.3	34037.7	29915.9	24111.6	32138.9	36695	36921.4	22966.4	27302	31539.9	31417.2	32956.9	35808.6	29876
Benzoate degradation	6575.44	6833.28	15351.7	14414.4	5713.97	10131.8	7961.75	9589.9	3472.9	5118.96	11530	9132.82	7981.78	12825.1	7580.2	6252	16225.5	10325.1	6154.45	5349.4	11620.7	3694.29	17422.1	6904.99	4962.01	12385.2	8720.09	12089.7	5838.72	13887.7	19407.5	9394.63	14338.1	4704.43	11091.7	6794.46	8637.72	13224.8	5731.86	8060.03	7456.68	6163.57	7224.31	6961.21	6363.76	8953.3	16772.8	8395.94	11256.9
beta-Alanine metabolism	15044.4	16099.8	31640.6	22508.9	19025.1	21519.2	20317.7	18165.6	9780.61	18024.9	34803.5	16931.8	24532.3	21591.8	20696.2	17737.8	31691.4	15602.4	13975.4	9377.2	16972.4	12797.4	32922.7	22462.4	14005.6	22521.7	37127.7	21816.5	16106.2	27229.2	29411.6	24221	22848.6	12887.3	31429.3	15154.1	17241.5	16989	17025.3	20713.1	13136.1	18783.2	14694.1	14153	14338.9	16692.1	26351.7	18745.4	15864.6
beta-Lactam resistance	2465.97	3164.12	1194.57	435.363	1970.59	3799.56	2482.46	4940.75	2601.75	1276.41	569.27	2297.45	2063.96	223.428	2991.93	3314.9	1398.38	1226.02	3928.57	8491.17	2489.86	1927.53	1185.08	1579.63	3372.84	2999.75	719.038	5352.96	482.327	2759.72	2427.67	1196.41	1015.79	3309.41	1840.33	1344.68	3752.76	1846.72	1926.74	2757.36	3041.51	3750.88	7159.18	4949.45	8382.88	6789.23	5448.28	6529.15	7797.19
Betalain biosynthesis	8.875	61.13	617.25	114.875	109.04	172.085	13.045	9.875	3.835	22.25	22.875	4.5	126.25	147.665	46.375	11	8	0	25.335	8.415	3.5	4.25	13.21	86.835	0	16.175	94.83	5.875	24.875	21.005	123.5	428.58	3.75	0	814.17	999.5	244.455	1256.75	71.665	165.83	43.75	27.25	115.125	26.505	7	145.5	528.625	29.75	56
Bile secretion	0	0	0	0	0	0	0	0	0	0	0	0	0	0	0	0	0	0	0	0	0	0	0	0	0	0	0	0	0	0	0	0	0	0	0	0	0	0	0	0	0	0	0	0	0	0	0	0	0
Biofilm formation - Vibrio cholerae	6595.74	6338.66	13161.5	11615.7	6632.13	7427.44	6751.93	8414.74	3515.4	4569.93	14735.2	6263.2	4928.56	8328.41	5080.43	6769.19	14433.3	4388.87	5494.51	4350.5	5393.91	4060.19	14023.6	4245.19	4495.73	12069	14152	10929	5876.76	12186.8	9632.62	8166.79	9716.01	4159.55	9823.23	4595.76	5657.61	7149.84	5944.01	7436.75	7099.34	6645.06	5845.53	6024.08	4508.56	6458.66	11515.2	6382.97	6444.73
Biosynthesis of 12-, 14- and 16-membered macrolides	0	0	0	0	7.5	0.6667	0	0	0	0	0	0.0833	0	0	0.4167	0	0	0	0	0	0	0	0	0	0	0	0	0	0	0	0	4.6667	0	0	0.125	0	3.375	0	2.1667	0.5833	0	0	0	0	0	0	0	0	0
Biosynthesis of ansamycins	140195	188315	176118	151335	157357	222678	198500	225002	105616	182095	299801	224766	166030	201877	127823	181931	184240	245334	199302	184607	291015	112740	189383	145329	169661	190171	385680	236860	173307	181135	229402	187176	184140	162431	241271	110625	166450	148946	165537	182434	298041	221065	160190	202520	185315	225151	130789	231132	205770
Biosynthesis of siderophore group nonribosomal peptides	5057.2	943.914	11497.9	10512.9	2314.47	1872.49	3593.98	3807.09	778.702	2363.17	6627.62	1162.82	2747.6	6111.06	3959.62	3002.36	14821.7	218.771	899.643	661.021	159.551	2494.24	15419.7	2482.68	1164.21	9637.56	399.319	6989.18	981.778	11273.8	3171.12	1488.78	8732.92	906.858	1164.98	1005.59	1204.58	3976.84	834.203	2096.91	1796.85	1955.91	3878.43	2096.77	1155.31	1394.06	4912.55	2030.79	2301.83
Biosynthesis of type II polyketide backbone	0.3333	7.7933	49.5833	5.3333	5.11	0.8333	1.2233	0.3333	0.2233	0	0	0	0	2.7767	7.1667	0	3	0	2.3333	5.3333	0	1.3333	0	0.6667	0	4.6467	0.33	3	0.33	1.3333	0	50.2767	0.6667	1	75.1133	15.3333	190.767	8.6667	23.0133	15.43	31.3333	2	28.6667	11.78	1	1.6667	0	115.003	15
Biosynthesis of type II polyketide products	1	4	66	1902	115.33	2061.5	8.67	2	5.67	6	6	2	0	16.33	3	5	0	0	0	10	0	2	0	0	0	8	4	0	4	1	0	56.33	0	0	0	0	29.33	0	2.33	18	6	25.5	18	13	0	0	0	8	18
Biosynthesis of unsaturated fatty acids	12980.3	12530.3	22352.1	19945.5	14539.1	18087.4	13724.8	15402	7330.37	12120.4	20904.6	12332.5	17162.7	15212.3	13951	13466	22777.7	11334.1	11325.7	8647.71	13517	10210.9	22298.5	15612.4	10187.6	18316.4	20619	19469.7	9863.04	20073.5	21520.4	15641.5	15917.8	9454.98	20839.3	10683.2	18420.1	13941.2	11391.4	13803.2	12431.2	12588	11873.3	14056.4	14755.4	16947.7	23611.5	14397.8	14224.3
Biosynthesis of vancomycin group antibiotics	72817.4	59739.2	66142.4	59764.7	80941	110474	80299.2	81564.3	47157.1	89136.4	77634.6	135218	80953.6	111808	57015.7	74384.5	88032.8	151886	62327.4	44789	166978	82716.9	111809	72194.6	64404.4	81015.1	98319.7	74339	52268.2	82817.9	155255	53362.3	139682	58910.7	67461.9	39687.6	35782.4	91109.8	54453.8	69807.5	64261.3	73260.4	47973.3	63211.5	50950.8	62853.8	59719.2	91328.6	63177.6
Biotin metabolism	50744.3	32395.7	53442.7	46236.2	77692.6	68545.4	71825.8	64519.4	30778.3	55216.4	49251.7	84293.6	52077.8	75961.3	52467.3	54313.3	83212.3	90766	39392.8	25579.4	96782.7	48714	88830.3	47377.8	42061.6	56713.5	43251.1	53799.7	37800.2	68053.3	102150	27874.5	96782.4	38256.9	35565.6	22727.6	66464.8	61889.7	33186.8	51475.7	35522.6	52762.5	34471.3	38737.4	62556.9	45976.3	62820.5	55485.4	44250
Bisphenol degradation	11904.4	12459.2	21160.6	13821.8	11438.8	18468.4	23605.1	15036.9	0	10227.2	27744.6	20208.4	10999.1	23092.5	19022.8	15178.8	21370.6	25866.5	0	10814	28697.8	8201.55	0	9440.9	10824.9	16647.2	32228.5	18646.8	16741.7	16568.8	25686.9	18152.1	21751.2	9812.74	24139.5	11608.4	9898.88	12939.5	12846.9	15547.6	17605.1	10800.6	11796.8	12837.5	10435	14751	17801.1	12889.8	12499.2
Brassinosteroid biosynthesis	0	0	0	0	0	0	0	0	0	0	0	0	0	0	0	0	0	0	0	0	0	0	0	0	0	0.4	0	0	0	0	0	0	0	0.6	0	0	0.8	0	0	0	0	0	0	0	0	0	0	0	0
Butanoate metabolism	24235.6	24731.9	45760.8	38835	24981.9	32492.9	30715.7	30366.3	14809.7	28474.4	43984.3	33705.7	32003.6	40080.9	25802.4	24336.6	50330.8	36025.3	22644.7	18840.7	40203.1	18287.4	52334.6	28974.4	19229.8	39312.7	40395.2	37316.1	22648.9	42694.5	47760.2	27036.9	45985.5	17721	35089.9	18273.3	29301.4	29449.6	21083.1	26073.1	32004.5	24952.5	22659.8	24269.7	27240.8	27827.9	35862.8	28604.4	29155.6
C5-Branched dibasic acid metabolism	58077.1	49436.9	73716.6	68431.5	67725.3	73968.7	67694.7	59343.5	35210.5	57162.5	72084.2	72084.3	64741.8	75546.9	57265.5	66857.2	92378.6	78809.8	53298.1	41339.1	89214.6	50918.8	97699.7	58185	51116.9	76737.7	68651.9	77639.5	39388.1	82456.5	93515.8	43804.9	88083.6	47451.6	56510.1	32647.9	44553.5	40364.7	39299.2	53000.4	55838.5	56754.9	44709.4	53243.4	53294.9	60903.9	70372.1	68666.6	59050.7
Calcium signaling pathway	0	0	0	0	0	0	0	0	0	0	0	0	0	0	0	0	0	0	0	0	0	1.9507	0	0	0	0	0	0	0	0	0	0	0	0	0	0	0	0	0	0	0	0	0	0	0	0	0	0	0
Caprolactam degradation	3071.05	2105.5	12348.3	14698.1	1533.42	10244.6	2566.26	2380.95	157.549	1018.07	5809.88	457.916	6509.74	5698.8	4681.44	1575.02	11853.5	190.854	478.16	675.383	162.55	625.713	11580.9	6144.72	948.76	7625.49	1141.7	5291.5	1022.47	8721.35	14304.9	7535.05	6810.57	856.213	7523.09	6272.28	5238.58	7536.46	1951.1	5046.58	985.847	982.747	3717.63	1502.7	392.839	2774.92	12892.7	919.626	2375.95
Carbon fixation in photosynthetic organisms	47529.7	50984	60460.9	53763.1	61391.9	67624.2	68020.2	68746.4	33675.8	67718.7	74812.2	66318	62310.7	59519.1	51276.7	61947.7	77622.9	64462.1	52814.2	47476	75299.3	41468.9	79872.2	55315.2	51804.8	65971.8	82885	68115	41373.3	68280.2	74057.3	45100.5	72381.6	48403.7	58321.7	30095.7	56909.6	51346.7	44206.1	57672.6	72712	66735.4	45595.9	52651.6	62547.2	63058	55392.5	67116.6	55996.1
Carbon fixation pathways in prokaryotes	33673.8	32333.5	48583.9	41278.8	48346.9	46850.1	47525.6	42464.7	24627.2	52750.8	47303.5	45622.6	49308.7	41157.1	40954.3	43134.1	60885.2	38205.7	33659.9	22588	43314.2	30832.2	62422.1	44869.5	31902.4	48249	45310.7	44239.2	24140.9	51288.6	52965.1	28870.7	52158	29280.3	38748.6	21570.8	44037.4	34190.4	28870	40162.3	43693.1	46166.4	26647.9	31544.9	43919.9	37562.2	47483.4	44047.6	33306.5
Carotenoid biosynthesis	950.837	867.101	456.528	1331.37	261.742	3305.37	589.297	80.5053	155.343	119.734	645.659	2942.13	1758.8	2754.69	1211.97	290.399	299.911	4192.33	117.1	292.404	4388.2	1450.76	969.927	1702.29	559.993	215.909	271.541	90.2753	2088.01	260.891	3942.79	668.491	929.984	477.698	1277.54	1016.31	925.331	429.285	270.258	645.108	889.876	660.473	324.285	902.862	58.2606	542.27	374.008	765.508	382.525
Cell cycle - Caulobacter	40200.3	43715.8	48553.2	44158.6	59774.1	62308.7	55556.8	55147.6	31015.2	67938.1	63039.3	58640.2	62200.8	49749.1	49862	52940.4	59246.3	56132.9	43318.4	33460.3	64108.5	37752.7	60304.9	55793.1	43089.5	52927.9	74791.6	50164.9	38221	53397	68168.7	42523	58754.2	40141.5	56267.6	28617.7	54198.3	45167.1	39638	50044.9	48692.5	56092.9	33741	39140.1	52235.5	47427.9	49389	57023.2	45126.9
Cell cycle - yeast	0	0	0	0	0	0	0	0	0	0	0	0	0	0	0	0	0	0	0	0	0	0	0	0	0	0	0	0	0	0	0	0	0	0	0	0	0	0	0	0	0	0	0	0	0	0	0	0	0
Chloroalkane and chloroalkene degradation	13380.8	18596.5	19179.5	15989.2	16662.2	19431.5	21623.8	16552.7	9589.75	14109.5	25119.3	16718	19736.2	17455.5	22960.2	16445.7	19526.1	18995.6	15475.5	15013.1	22756.5	10291.5	19928.3	17477	14908.4	18287.2	30473.4	22298.6	14674.9	16149.7	24144.1	19891.9	15393.7	13986.5	27299	13401.1	13348.3	14551.6	14193.6	18731.8	24210.3	16540.5	12838.4	16868.7	13224.5	19212.8	21029.7	18010.2	18984.2
Chlorocyclohexane and chlorobenzene degradation	3439.62	3005.79	8292.02	8979.22	3154.23	5882.06	2851.41	4134.44	967.012	2271.86	3830.62	931.469	6894.5	3909.15	3285.99	2729.29	9194.4	338.875	2165.62	2223.97	1066.56	1202.75	8828.17	6268.26	2700.71	6922.88	639.622	5898.23	754.429	7303.56	4511.76	3326.81	4377.3	2585.47	4359.89	3856.77	2997.4	5102.3	1449.74	3255.2	4136.46	2165.36	2994.2	2745.73	892.009	4134.37	7607.5	2501.69	4251.7
Circadian rhythm - plant	0	0	0	0	0	0	0	0	0	0	0	0	0	0	0	0	0	0	0	0	0	0	0	0	0	0	0	0	0	0	0	0	0	0	0.5833	0	0	0	0	0	0	0	0	0	0	0	0	0	0
Citrate cycle _TCA cycle_	33659.2	25947	45050.2	42305.3	44454	40731	43221.2	38557.4	22796.3	53855.6	30581.2	36996.2	47906	33907.2	37031.6	40000	59928.6	27342.4	29300.1	17160.3	31598.2	31720.1	61059.1	43787.6	28071.5	45019.5	18310.9	43074.4	15163.3	50662.4	42947	17857.6	47098.3	25462.2	24281.9	17293.3	49299.7	28006	21572.9	32884.4	41772.1	41950.6	23823.8	28781.6	45607	33864.1	45472.2	39130.7	31204.8
Clavulanic acid biosynthesis	0	0	0	0	0	0	0	0	0	0	0	0	0	0	0	0	0	0	0	0	0	0	0	0	0	0	0	0	0	0	0	0	0	0	0	0	0	0	13	0	0	0	0	0	0	0	0	0	0
Complement and coagulation cascades	0	0	0	0	0	0	0	0	0	0	0	0	0	0	0	0	0	0	0	0	0	0	0	0	0	0	0	0	0	0	0	0	0	0	0	0	0	0	0	0	0	0	0	0	0	0	0	0	0
Cyanoamino acid metabolism	19949.1	19426.2	24916.8	27408.2	33412.5	32774.3	42361.9	28707.9	16802.7	33316.3	26727.4	23791	29247.4	20146.6	37082.3	35772.8	38661.6	18561.1	0	19572.1	0	16223.2	39380.1	0	23410	32874.4	29531.2	27251.1	12943.7	29988.5	26422.5	18019.4	29475.9	0	23920.4	14826.1	18037.1	21513.4	17244.9	32241.8	26962.9	31006	17503.1	18885.7	27975.6	26302.8	30587.8	30881.5	24019.1
Cysteine and methionine metabolism	38312.5	41825.5	53285.9	48602.3	44842.9	51715	50243.4	45406.1	26205.6	37336.9	65509	49772	40960	51490.4	40824.9	44306.8	63777.9	51703.5	39037.5	32833.6	59893.9	31277.9	67033.7	36099	35934.1	58104.5	71591.2	53284.7	34305.8	55860.3	59751.3	38854.4	54328.5	33300.8	52357.9	24790	35345.8	39596.2	34883.2	43543.3	39479.8	48287.7	32510.6	37981.3	37058.2	41943.2	43907.1	49532.4	43619.9
Cytokine-cytokine receptor interaction	0	0	0	0	0	0	0	0	0	0	0	0	0	0	0	0	0	0	0	0	0	0	0	0	0	0	0	0	0	0	0	0	0	0	0	0	0	0	0	0	0	0	0	0	0	0	0	0	0
D-Alanine metabolism	58463.9	51524.1	77574.5	74243.9	58662.9	67906	63483.6	67657.4	31144.7	78552.4	75303.1	73923.8	67089	78122.3	50544.6	58464.4	96776.4	79317.6	47302.7	39120.4	90488.9	48920.7	103014	58903.3	49929.3	82079.3	68013.8	74587.6	43918.6	83692.5	94053.5	42512	91848.9	46874.5	55192.6	28473.3	58953	66345.3	39283.8	53248.4	66102.4	61707	44294.3	53907.9	51823.6	53297.4	61686.3	58829.2	57494.6
D-Arginine and D-ornithine metabolism	3113.67	6033.8	6622.94	15520.2	5636.15	4976.47	4396.6	9903.37	1468.53	37494.9	690	1936.33	29421.7	929	11521.8	7515.3	7559.9	768.6	6573.87	3404.96	1637	4035.33	2678.04	27398.5	8574.66	2199.85	985.9	12062.7	621.87	5581.33	1401.77	5015.91	601.7	8699	10796.1	4912.03	5364.06	4863.1	4610.47	3961.22	32422	1852.47	3685.34	9267.73	1472.86	11828	4798.72	3849.73	13871.1
D-Glutamine and D-glutamate metabolism	50902.6	59651.2	73754.4	60328.5	72089	90504.2	77693.7	75977.1	41934.1	77309.4	90166.1	97863.1	74692.9	89033.4	64891.9	70352.8	87025.4	104532	61534.7	47414.4	117648	43142	95279.5	66060.3	57143.7	77054.6	99479	71196.1	57879.4	77335.7	113307	53939	99597.4	53709.7	72768.3	36529.2	78983.1	65121.6	52555.3	67388.6	64731.4	77982.7	44848.2	50456	73355.8	65257.1	65777.7	78623.6	61216.5
Dioxin degradation	12576	7758.08	34670.9	30876.3	5201.21	9978.24	10534.2	13807	3853.6	4025.74	26678.6	10478.5	5095.22	23722.2	6958.36	7743.84	39203.4	11677.5	8708.24	7213.96	12833.9	5407.32	40297.7	3694.92	5385.95	29756.6	14471.5	25056.9	9393.46	33296	17072.3	9955.29	21623.9	5078.43	12146.5	5860.07	6785.3	11147.9	7604.37	7020.55	9331.93	5247.07	13694.3	9753.49	4659.17	6739.63	13166.8	8156.06	18144
DNA replication	34642	36882.8	42364.3	36270.1	45861.8	48935.6	44178.9	45153.8	25121.3	49087.4	55391.7	48143.5	45438.8	42895.1	36677.4	40960.4	50995.5	46941.2	34913.4	27338.2	53911.8	31231.3	51361.3	40274.8	34467.8	46730.7	64722.9	42275.5	32775.6	45986.1	56015.2	35121.5	52592.4	32024.9	46427	22877.9	44642.5	39344.8	33203.1	41497.5	41451.5	45488.3	27548.5	32940	41645.8	38215.4	39302	46358.5	36575.7
Dorso-ventral axis formation	0	0	0	0	0	0	0	0	0	0	0	0	0	0	0	0	0	0	0	0	0	0	0	0.25	0	0	0	0	0	0	0	0	0	0	0	0	0	0	0	0	0	0	0	0	0	0.4167	0	0	0
Drug metabolism - other enzymes	35097	42453.5	52414.7	40481.2	46992.4	53831.5	54190.8	52385.7	27224.6	43189.7	74284.6	52510.5	44620.3	49519.4	43521	48800.7	60804.1	52264.5	39318.8	33070.6	60451.8	29805	60953.4	39179.6	37857.5	53198.2	88521.6	51368.3	41109.2	54334.7	58145.4	45321.9	55328	34823.9	59044.7	26657	53394.8	40750.3	41826.4	49590	44315.5	51522.7	32770.8	36334.2	51572.3	42995.7	44687.2	51862.8	44344.5
ECM-receptor interaction	0.0714	0.0104	4.7143	0.0714	3.0593	0	0.0479	0.0714	0.0479	0	0	0	0	0.6664	0.0714	0	0.1071	0	0.5714	0.25	0	0	0.1429	0	0	0.1343	0	0	0	0.2025	0	4.845	0.0714	0	0.1429	0	3.595	0	0.1664	0.6429	0.2857	0	0	0.1071	0	0.1786	0	3.6786	0.3929
Endocytosis	2.087	3.8203	0	0	13.4203	0.3913	0.4638	5.4203	0.7101	0.1014	0	0.7681	0	0.2174	1.6232	1.1594	0.7681	0.2754	1.2174	16.4348	14.7971	1.2754	0.4493	0.5652	9.2029	3.8551	0	1.6377	0.2029	1.2029	0	9.6667	2.029	9.029	1.2946	0	3.1449	0	1.4493	0.5604	1.1014	0.8986	1.5072	0.4783	0.4058	3.1159	0.1449	0.4783	5.3768
Epithelial cell signaling in Helicobacter pylori infection	4924.2	4526.46	6479.23	6286.94	5076.44	5589.31	5817.25	5983	3081.63	3926.91	7424.14	5526.23	4312.46	6149.9	4113.68	5171.63	8168.65	5828.22	4532.36	3553.2	6731.6	3875.9	8775.75	3716.04	4282.56	7444.06	7109.74	6541.44	3835.99	7418.78	7351.34	3957.51	7531.19	3960.42	4967.85	2334.34	2771.51	5258.31	3573.5	4959.93	4892.36	5767.31	3827.38	4690.71	3340.88	4632.68	5304.36	5805.19	4735.36
ErbB signaling pathway	0	0	0	0	0	0	0	0	0	0	0	0	0	0	0	0	0	0	0	0	0	0	0	0	0	0	0	0	0	0	0	0	0	0	0	0	0	0	0	0	0	0	0	0	0	0	0	0.1333	0
Ethylbenzene degradation	0	7279.54	22608.4	21587.6	0	12669.3	0	0	0	0	0	0	8601.72	25732.6	0	0	28728.7	0	7291.56	3836.96	0	0	34924.7	0	0	0	1714.77	0	7591.05	0	31457	4934.13	0	0	6173.02	4969.54	0	23514.9	0	7381.19	0	0	0	0	3759	0	20748.6	0	0
Fatty acid biosynthesis	45535.2	54715	63943.6	59889.8	67685	73530.1	62355.7	63609.3	33591.3	77925.2	78508.9	73286.2	72459.3	65903	54894.5	58801.4	70526.5	73692.8	50934.5	39431.5	84271.2	39171.8	76550.9	64972	46607.7	65081.8	92235	63623.3	47132.6	64554.8	90601.3	54158.1	74750.3	43466.3	74070.5	36226.4	66396.9	58647.4	47864	60498.3	43435.1	64334.3	41405.2	48856	60852.2	61067.6	61669.9	69047.7	54946.7
Fatty acid degradation	12713.1	13095	27489.6	23738.4	14651.3	21403.3	17348.4	16916.9	7920.41	16523.4	21421.3	16721	21828.6	21047.5	17683.3	14108.4	29387	16630.7	11333.6	9357.35	18533.1	8816.41	30033.2	20068.1	10675.6	21128.9	18159.5	19403.3	10922	23474.7	32816	17952.6	24295.5	9984.47	23562.1	13889.5	20183.1	20970.8	11127.3	18021.8	16279.9	14714.6	13057.1	11803.7	15347.1	16288.2	29318.7	15360.2	14156.7
Fatty acid elongation	0	0	0	0	0	0	0	0	0	0	0	0	0	0	0	0	0	0	0	0	0	0	0	0	0	0	0	0	0	0	0	0	0	0	0	0	0	0	0	0	0	0	0	0	0	0	0	0	0
Flagellar assembly	30535.2	38076.4	92214.1	64019.1	35392.5	39137.2	27914.9	32660.6	20894.4	11363.5	105917	21328.9	31091.6	45730.5	37641.8	32824.3	90585.8	7939.16	33721.2	16675.5	9910.2	15222.5	83458.2	27667.1	15421.5	75081.9	105363	68792.9	35563	74946.5	34377.1	56307.8	50256.8	13964.9	73294.8	31285.4	19708.7	29982.5	37371	29814.5	21434.9	30453.4	33487.3	28744.1	13369.5	23587.7	45855.3	32668.6	34707.6
Flavonoid biosynthesis	77.079	151.556	114.292	361.075	339.685	1915.84	1048.93	655.95	63.631	87.317	117.967	4662.14	150.033	4337.78	303.51	97.317	257.061	7125.58	215.883	700.511	7567.6	48.721	1027.63	169.001	130.2	546.028	60.783	199.936	1624.2	82.543	6044.76	119.519	3648.44	99.45	507.444	525.817	202.624	2750.62	85.407	306.319	50.883	106.451	217.1	162.491	534.592	306.358	1109.29	131.584	135.229
Fluorobenzoate degradation	2546.64	830.126	9624.65	8506.21	713.107	3977.68	1734.69	2011.95	102.922	741.311	4632.28	362.308	3918.97	4657.95	2266.1	1157.52	10341.6	144.871	327.809	352.811	106.254	468.592	9541.1	3639.93	551.753	6324.68	594.758	4555.02	789.414	7285.71	9461.47	4067.86	5084.67	477.767	3653.72	3203.47	2018.28	5604.12	718.376	2313.76	625.796	1653.32	3181.93	1275.51	769.23	2555.89	12596	374.525	1465.55
Folate biosynthesis	34133	28783.5	53115.4	34436	50077.2	43769.2	47533.7	40958.3	23512.6	48427	65235	47724.8	45057.8	47153	41023.3	39589.7	62794.7	46393.8	27909.5	17307.5	48635.7	34604.8	67259.8	41156.2	30083.6	41843.1	73347.4	38568.4	34776.3	52564.4	62534.2	39314.4	60002.1	27103.1	52257.1	24596.8	33802.3	36107	33576.4	40526.3	33899.7	41081.7	26713.9	27450.7	36312.5	32669.3	50097.5	41708	26094.9
Fructose and mannose metabolism	38937.7	41015.9	57212.8	53471.4	43595.3	44247.7	50225.5	55565.8	21185.3	44016.5	71210.1	40912	36741.1	45404.2	36357.9	48292.7	72047.5	40074.5	31542.4	39522.3	49239.8	29657.3	71186.7	31094.4	42505.6	54742	73683.2	61226.6	35100	56508.4	44147.4	37918.3	54415.5	39699.8	46549.3	20882.9	28912	37138.8	33615.2	43807.1	85408.7	45245.8	35496.4	41471.3	37061.1	49335.8	38858.1	46651.8	38465.5
Galactose metabolism	36602.7	34921.8	44365.2	40590	43343.9	40708.7	53517.2	43646.4	23296.2	41237.2	62652.5	34505.1	36095.7	34032.3	41535.2	46506.5	55966.5	30645.6	33198	31982.2	37291.4	32517.8	60496.4	32333	37410.9	47776.6	73381.2	45151.3	30441.7	46718.6	32127.4	36250.1	43925.2	34050.7	46234.9	20359.4	26146	27247.2	32771.3	42370.3	59473.6	42436.5	29510.9	37011	36505.9	38975	35444.3	42143.4	35399.8
Geraniol degradation	7008.09	4470.15	21605.1	21366.7	7010.04	15266.1	7905.22	8253.25	4006.41	5300.09	9826.41	3482.65	13881.6	10137.3	14080.6	7617.86	23177.2	706.769	4616.89	1432.1	458.129	4006.27	22645.5	13034.8	3969.11	14725.6	2753.31	11974.2	2481.76	18165.8	26653.6	12653.9	13061	3636.8	13883.9	10255.5	10013.3	14267.9	4987.09	12639.4	5567.11	5897.52	8281.6	4421.89	4030.63	9580.79	32242.9	8187.67	8303.2
Glutathione metabolism	17674	14443.5	45623.6	39917.5	20433.3	26462.5	22603.1	22163	7696.19	24070.5	39601.9	20741.6	30742.1	32490.4	23804.5	18603.9	50344.3	21197.6	11293.9	10077.9	22188.1	10438.6	51643.4	28621.2	12080.2	34060.6	32403.6	28082.3	17329.8	38270.6	40144.9	25607.4	36099.7	10913.8	28130.6	16595.5	26814.2	24547.5	14909.6	21542	16797.3	18763.6	18941.2	12826.2	22391.4	16648.6	35415.1	18407.1	15856.2
Glycerolipid metabolism	19444.4	18976.8	33015.2	28178	18363.4	20381.9	22906.3	22878.9	10785.2	16840.6	34742.8	17972.4	17987.3	23724.4	17157.2	19126.5	39584.1	16881.8	16817.8	17953	20177.6	13156.7	38996.9	15441.1	15883.9	31881.2	31144.4	31006.5	16489.7	33099.9	23017.3	18608.1	28746.3	14774.1	23280.9	10597	15094.7	20810.4	15311.9	18183.8	21642.6	20262.2	19292.1	19012.8	17439.2	20288.4	21928.8	21868.2	21439.7
Glycerophospholipid metabolism	20750.8	19602.8	35172.2	29369.5	22055	25166.3	24425.1	25605.4	12075.2	22272	36753.4	25647.4	21467.9	30038.7	19704	21104.8	40197.3	26407.9	16754.8	14940.1	30103	15016	42037.8	18717.1	16311.1	33943.8	34885	29489.6	19142.4	34701.3	34673.8	21086.7	35463.5	15041.8	26119.9	12471.4	22160.4	25389.1	16913.3	21243.5	18565.5	22128.5	18012.1	18049.5	20458	19976.2	25160.7	22473	20620.9
Glycine, serine and threonine metabolism	35912.7	33295.8	48389.6	46703.6	42431.9	46356.6	42901.8	44379.6	23554.2	39479.2	47405.8	35328.6	44902.9	36271.7	36795.7	42212.7	62323.2	28392.4	35721.8	26117.9	34744.6	30656	62017.6	40554.9	32838.4	52983.5	45327.2	51437.3	20781.3	54932.6	44094.4	29835.8	49786.4	30550	37869.4	21552.4	33649.4	34755.6	27577.2	37097.2	44573.5	43051.9	29922.5	34356.5	35125.7	40376.5	44804.6	45227.8	40267.9
Glycolysis / Gluconeogenesis	39133.3	44219.3	60012.9	52987.6	43692.9	49422.3	49085.9	49876.6	23686.1	46259.7	75795.2	47875	44025.5	51843.3	39905.9	43513.1	67138	49236.3	35107.5	33797.6	57950.2	31872.1	68462.9	38330.1	36717.1	55371.4	84865.1	53746.4	36711.8	56647.4	58704.2	45127.7	59303.6	33852.7	58709.1	26557	41488.3	40004.3	38092	44208.4	59094.6	45133.7	33240.4	38015.7	40836.2	42511.6	44847.1	46119.8	40828
Glycosaminoglycan degradation	32833.7	11376.8	1491.36	5144.7	34269.8	18244.8	53142	16669.8	18621.9	35395.9	728.883	10755	25973.7	403.617	41777.8	40476.3	25236.5	1858.07	17383.2	3341.7	1211.4	40137.9	35691.8	25206.8	27966	12774.8	1844.39	8480.94	5062.91	19103	1913.41	2456.04	15206.9	23494.8	1685.14	3895.21	7461.51	5838.5	6929.03	25201.3	22575.2	22689.3	4877.29	20458.5	19224.2	15067.9	22728.1	18961.4	10148.6
Glycosphingolipid biosynthesis - lacto and neolacto series	3.0769	0	0	0	0	0	0	0	0.3846	0.2308	0	0.2308	0.5385	0	0	0.4615	1	0	3.0769	0	0	0	0	0	0	0	0	0	0	0	0	0	0	0.1538	0	0	0	0	0	0.8462	0	0	0.1538	0	0	14.7692	5.6154	0	0
Glycosylphosphatidylinositol _GPI_-anchor biosynthesis	0	0	0	0	0	0	0	0	0	0	0	0	0	0	0	0	0	0	0	0	0	0	0	0	0	0	0	0	0	0	0	0	0	0	0	0	0	0	0	0	0	0	0	0	0	0	0	0	0
Glyoxylate and dicarboxylate metabolism	28105.3	20479.7	47351.5	39670.7	30033	27268.6	29636.8	30114.4	13820.5	29288.1	37617	19262.3	32791	28101	27235	28258.1	58911	11980.5	20897.9	15731.3	15344.3	20009.3	60749.7	29931.1	20376	44602.8	25966.6	41863.9	12916.6	48500	30882.8	21500.3	39913	18835	25877	15338	26173.7	24502.9	16775.2	25652.7	26769.1	25449.1	23973.8	22294.7	25030.9	25708.5	37022.7	26680.8	25062.4
Histidine metabolism	36157.6	41464.1	45487	36876.9	52620.6	46209.8	49233.2	44497	27938.6	40749	61187.6	37965.6	47628.7	33244	42314.1	46748.9	56622.1	28174.2	38583.5	30125.1	35725.5	31416.8	56172.2	42927.6	39668.7	48616.3	72611.9	45836.2	30079.6	49442.7	40230.3	40127.7	45880.8	36992.9	53524	26117.5	27084	34424.9	35107.5	45793.8	48254.4	51491.7	28471.4	34774.6	33261.9	44858	46784.8	52836.7	37607.5
Homologous recombination	43131.1	43269.4	52837.3	45441.1	55314.4	58439.7	53225.1	55575.5	29456.8	59866.9	64931.3	57787.2	53697.1	53206.4	43440.7	49375.2	65123.5	56933.5	41923.8	32991.1	65487.9	37124.9	66296	47630.2	40935.6	59288.7	72886	53041.7	37498.6	57910.8	68057.2	39878	66172	38106.3	52281.5	26374.1	52840.4	49007	38176	49663.7	50049.8	54437.5	34009.3	39557.3	49512.8	45496.3	49268.5	55100.3	43792.5
Huntington disease	0	0	0	0	0	0	0	0	0	0	0	0	0	0	0	0	0	0	0	0	0	0	3079.31	0	0	0	0	0	0	0	0	0	0	0	0	0	0	0	0	0	0	0	0	0	0	0	0	0	0
Hypertrophic cardiomyopathy	0.3026	3.6189	4.5042	2.0734	13.5292	16.8134	0.9524	1.7237	1.2553	2.0505	0.3947	1.7692	7.2632	0	2.4395	1.6921	5.6513	0	0.8553	0	0	0	1.2763	8.2742	12.8684	3.2568	0	0.6566	0	1.9382	3.2608	0	0.1287	11.5658	28.25	19.2105	2.2753	5.2632	0.7605	17.5137	0.2789	8.9632	1.5289	0.6729	2.5808	2.1613	6.5684	1.4879	0.7829
Indole alkaloid biosynthesis	0	0	0	0	0	0	0	0	0	0	0	0	0	0	0	2.2	0	0	0	0	0	0	0	0	0	0	0	0	0	0	0	146.732	0	0	0	0	66.782	29.4	0	20.4	0	8.6	0	0	0	0	0	0	16.6
Inositol phosphate metabolism	8061.5	5565.66	13850.1	16954.8	9136.89	8664.26	9195.39	8875.64	4640.4	9521.9	9569.35	5893.35	9093.43	8520.77	8331.43	8411.46	18271.3	4414.28	6091.71	6489.12	5157.12	5590.31	18115.2	8188.75	6251.39	13172.8	5066.32	12241.6	4289.04	14606.8	9341.81	6291.45	11775.1	5759.99	7200.46	4643.19	8727.39	8843.7	4353.8	8137.74	10067.3	7731.66	6895.25	6260.82	9073.44	7541.16	11242.7	7465.97	7437.65
Insulin signaling pathway	3627.94	3170.37	4025.66	2999.27	3111.84	3529.67	3442.35	3691.28	1891.81	2419.34	4823.41	2846.87	2272.11	2909.28	3165.04	3526.46	4898.18	2359.11	2740.94	2469.73	2898.67	2989.63	5324.81	1983.05	2679.19	4177.55	5075.42	4196.15	2277.51	4015.28	3401.2	2771.06	4057.06	2415.89	3585.61	1718.17	1814.14	2537.91	2494.34	3014.29	4019.1	2734.53	2517.33	3214.03	2320.55	3232.12	3659.73	3854.39	3328.44
Isoflavonoid biosynthesis	1.4286	46.6429	20.4286	7.2386	0.5714	4.3929	18.5714	1.81	8.8571	0	8.4286	0	3.8571	4.7614	7.5714	39.5714	8.0714	0	0	19.8571	1.8571	0	8.7143	1.4286	0.4286	7.5714	24.2386	10.1429	0	0	12.1429	22.5	0	2	60.9043	19.3814	3.7143	15	0	133.763	9.6429	5	11.1429	0.7143	0	9.1429	56	1.7143	0.8571
Limonene and pinene degradation	0	8273.62	12367	13660.7	5597	12571.9	6841.51	7527.4	2460.87	8078.64	9730.57	10571	11198.2	12498.5	7223.6	4732.72	10673	0	4182.79	4338.65	15493.9	2902.48	13693.3	9981.8	5603.29	8548.52	9754.35	7113.01	6571.72	7996.33	20098.5	10332.8	14788.6	5453.36	14123.7	7713.52	7855.16	15859.2	5978.69	8784.37	5380.4	7092.81	5423.97	4895.8	3486.75	7332.64	13716.4	7881.57	7229.69
Linoleic acid metabolism	8595.56	11788	9262.43	4503.45	11157.8	16864.7	21845.3	12466.5	6564.02	9582.02	21823.4	19891.9	10402.7	17476.7	17408.3	14017.1	10290	25696.9	11932.1	10444.4	28581.7	7682.49	10228.3	9053.61	10786.1	8401.62	31950.2	12752.6	15849.1	7183.64	24027.3	15894.8	15119.2	9790.6	21364.4	8990.99	8522.68	9686.58	12868	14377.5	17425.9	10597.9	8755.43	11999.4	10290.1	15294.4	14809.6	12432.1	11134.2
Lipoic acid metabolism	42270.4	21075	41228.3	47987	57302.5	36250.5	40363.3	39099.8	22452.5	66193.1	19986.3	17082.3	58205	18615.7	36619	39262.4	62310.9	3265.34	24495.5	10858	4043.84	41041.6	62719.9	54711.4	25219.9	42984	4461.8	35049.3	3805.56	51917	32183.1	12419.1	44444.6	22110.7	17949.1	16390.1	53956.5	21464	15688.4	30735.6	38563.2	42585.9	20199.1	28494.3	48221.8	29288.5	50854.1	35805.7	29257.9
Lipopolysaccharide biosynthesis	29930.4	9382.4	38554	28758.7	46137.1	39771.8	39494	35071.8	16494	52193	19814.6	68698.3	46540	62399.7	29482.2	30782.9	63610	77454.5	18245.7	4153.22	80181.9	28155.8	66764.2	43200.1	20299.1	35858.9	4092.74	31488.9	20462.4	50059.8	90122.9	9929.09	74130.6	18052.9	6991.91	12130	51222.7	46091.2	14426.5	24576.3	23217.5	28462.7	18059	15274.4	46447.8	20585.6	43090.8	26494	17866.2
Lysine biosynthesis	47803.6	51353.5	52830.8	50916.4	60174.5	65656.7	59678.6	60029.6	33748.3	57096.6	65349.2	62247.1	56842.1	54987.2	48726.7	56266.3	66317.2	60977.3	50980.1	41879.2	71979.9	42166.1	67931.2	50272.1	47101.8	63199	75042.8	63571.9	37232.6	61757.4	68047.9	41725.6	65609.9	43873.9	56231.6	28698.8	51794.4	44950.2	40747.6	51631.7	60750.2	59044	38602.3	49799.6	53716.3	56532.1	53281	62641.5	53989.5
Lysine degradation	7828.62	7304.96	14081.5	12290.6	8056.26	11315.4	8696.21	9188.92	3792.17	11939	10147.4	9029.2	12942.8	10610.3	9778.21	7357.78	14798.6	8720.67	5767.88	4491.71	9713.46	6879.21	15380.3	11877.2	6080.35	10123.2	8366.4	9605.63	5837.67	11776.8	16125.3	9218.33	13162.9	5642.27	12216.1	7190.49	12808.5	11681.6	5947.59	8900.26	9811.36	8816.25	6745.32	7272.58	10107	8983.71	14322	9223.95	8356.36
Lysosome	0	2236.33	739.053	860.53	6144.82	3845.06	0	0	0	6412.59	1369.71	2226.1	4713.4	234.284	7268.8	0	0	303.573	0	0	403.8	7180.27	0	0	0	2734.23	2200.14	0	1172.74	3621.09	453.69	1154.48	0	0	1376.31	1165.52	1434.87	1123.54	1992.2	4650.27	4271.1	4488.07	1053.38	3744.45	0	3210.86	4184	4073.73	2380.22
MAPK signaling pathway	0	0	0	0.087	0	0	0	0	0	0	0	0	0	0	0	0	0	0	0	0	0	0	0	0	0	0	0	0	0	0	0	0	0	0	0	0	0	0	0	0	0	0	0	0	0	0	0	0	0
Meiosis - yeast	36.64	129.378	289.166	335.002	448.833	448.917	97.5336	136.62	47.4068	42.595	26.1	144.88	585.55	39.6442	607.765	174.03	47.32	3.76	101.085	26.2688	20.72	74.41	45.276	579.69	118.21	22.7362	25.9206	139.576	12.7466	81.756	59.1822	201.141	43.1924	124.987	356.857	386.2	237.346	51.84	119.563	166.869	200.13	131.015	90.25	126.66	19.3334	197.49	143.925	64.5936	90.8386
Metabolism of xenobiotics by cytochrome P450	0	4454.81	15072.7	15360.9	0	8677.01	7122.12	0	1828.65	0	0	1398.82	13740.7	6989.22	8344.45	4587.07	16303.6	0	0	1790.59	0	3479.18	0	0	0	10617	1501.42	7563.45	0	11978.2	13672.8	8703.59	0	3223.08	7913.01	7212.12	7632.53	7989.27	0	7186.08	5903.77	3096.42	0	3204.23	0	0	18633.4	2013.75	3472.9
Methane metabolism	16316.6	17063.7	24184.1	20877.2	21142.3	21238.7	22865.5	24011	12110.7	16951.5	28002.6	18872.8	19908	19956.9	17779.9	20769.4	30199.3	17571.8	18331.3	15468.1	20821.7	12675	30136.5	17601.4	16320.2	25930.4	28906.1	26004.2	13871	27031.2	22187.1	16335.8	25119.7	15301.3	20403.8	10602.2	14737.1	17539.9	14785	19116.6	22219.1	21214.7	15923.1	17220	16822.2	20745.1	20575.1	21369.2	19892.4
Mismatch repair	48626.5	53170.5	64341.9	52309	59891.1	67366.6	60646.5	61892.3	34277.8	63325	87581.9	69094.2	58876.4	65366.5	49897.9	55385.6	73609	70316.9	49212.6	39258.1	80117.1	42983.3	75279.3	51804.3	46598.2	67713.8	102057	61300.4	49904	66788	80571	53582.5	76557.4	43330	70709.1	33172.5	60415.7	54353.5	48672.6	56840.9	56575	62928.3	39691.4	47152.4	56871.8	52309.4	53528.1	63610.7	52705.7
Monoterpenoid biosynthesis	2.75	0	0	0	0	0	0	0	0	0	0	0	0	0	0	0	0	0	0	0	0	0	0	0	0	0	0	0	0	0	0	0	0	0	0	0	0	0	0	0	0	0	0	0	0	0	0	0	0
mRNA surveillance pathway	0	0.8456	1.3148	0	0.1852	0.4815	0	1.1481	0.1481	0	0	1.3948	0	0	0.1481	0.0741	0	0	0.1111	0.037	0	0	0	0.7778	0.1111	0.3333	0	0.3952	0	0	0	0.5	0.0741	0.3333	1.2407	0	1.1667	0	0.3519	0.6296	0.0556	0.2963	2.3704	0.037	0	0.3333	0	0.4259	0.1667
N-Glycan biosynthesis	789.562	782.446	407.904	852.615	2696.3	3020.15	1732.16	1751.85	1770.22	1609.7	71.6373	1901.56	2660.27	146.504	2024.68	2396.12	2052.28	207.796	1523.82	327.461	174.555	1429.32	1009.41	2446.02	1397.39	1257.07	187.598	1544.09	82.5764	1820.93	1108.29	190.264	1586.82	1240.02	536.606	879.242	942.081	646.781	1319.28	1556.72	1991.19	3229.87	811.02	1086.82	1627.89	2033.34	1665.86	2894.74	1735.34
Naphthalene degradation	0	0	0	0	0	0	0	0	0	0	0	0	0	0	0	0	0	0	0	0	0	0	0	0	0	0	0	0	0	0	0	0	0	0	0	0	0	0	0	0	0	0	0	0	0	0	0	0	0
Neomycin, kanamycin and gentamicin biosynthesis	0	0	0	0	0	0	0	0	0	0	0	0	0	0	11649.4	0	0	0	0	0	0	0	0	0	0	0	0	0	0	10647.1	0	0	0	0	15672.5	0	5964.09	0	0	10946.9	0	0	0	0	0	0	0	0	0
Neuroactive ligand-receptor interaction	0	0	0.1233	0	0	0	0	0	0	0	0	0	0	0.0178	0	0	0	0	0	0	0	0	0	0	0	0.0133	0	0	0	0	0	0	0	0.02	0	0	0.0267	0	0	0	0	0	0	0	0	0	0	0	0
Neurotrophin signaling pathway	0	0	0	0	0	0	0	0	0	0	0	0	0	0	0	0	0	0	0	0	0	0	0	0	0	0	0	0	0	0	0	0	0	0	0	0	0	0	0	0	0	0	0	0	0	0	0	0	0
Nicotinate and nicotinamide metabolism	29555.2	30225.1	43596.7	38236	39949.2	44130.3	42053.8	40714.5	21827.5	40711.3	42877	41580.1	40304.1	41371.3	35114.5	38361.8	55384	40860	31421.1	24235	46288.7	25770.6	56687.6	36146.3	29256.2	45468.6	40200.4	41684.5	24630.1	46878.6	52877.4	26738.8	48695.4	27341	34558.5	18763.3	34852.3	34631.3	24226.6	35599.9	33898.1	40160.8	26975.2	28559.1	34251.2	35025.3	42817.1	39944.7	32309.8
Nitrogen metabolism	22591.8	19411.3	44759.6	34670.8	25101.4	25475.9	29636.4	27963.6	13752.6	23413.5	45999.5	24805	23070.4	34042.8	28693.3	25439.7	52693.2	24640.9	18694.6	14959.6	27519.2	14773.3	53801.8	20396.3	17329.8	39898.9	41506.2	36311.1	19837.2	43221	37517	24231	40591.3	15785.3	29794.8	14283.4	17919	25910.2	19335.8	24509.8	21798.4	24898.7	21043.6	19375.1	20055.5	21414.7	30612.9	23505.8	23120.5
Nitrotoluene degradation	15247	13229	25479.5	18237.3	10218.8	14314.4	13209	13797.9	8168.62	4235.93	23400.5	17553.4	14054.6	23732.7	8537.06	10303.8	28149.6	20713.2	10509.1	9501.71	23697.4	9976.66	30523.4	12587.9	7116.86	23638.1	18141.5	23832.8	11546.2	23573.1	22286.1	11360	24510.5	6281.41	13610.7	7305.73	6734.56	9013.46	8139.43	8493.68	12144.5	11792.4	11517.3	14783.2	7326.48	14212	12846.2	9167.42	9874.92
NOD-like receptor signaling pathway	2373.84	2437.05	2432.24	1673.36	3201.53	3177.26	3985.69	2899.52	1710.87	3623.03	3285.13	3211.83	3140.02	2700.35	3010.92	3333.63	3467.73	3159.3	2549.25	1768.99	3606.9	2257.01	3818.11	2779.85	2500.11	3156.37	3838.95	2795.44	2128.15	3008.44	3586.92	1992.4	3507.97	2284.97	2586	1284.83	3032.73	2452.04	2057.54	2803.87	2779.09	3160.53	1766.97	2256.32	3018.43	2574.9	2706.18	3070.25	2411.24
Non-homologous end-joining	708.748	2176.63	2000.01	3322.16	905.822	3571.1	765.537	1550.61	659.205	3044.14	145.63	397.623	1125.18	518.182	1564.68	1943.69	2222.27	261.85	660.52	1901.72	1043.9	414.678	1476.63	673.784	2224.72	3318.03	218.597	1769.13	131.633	300.837	2592.04	2006.99	230.404	2215.22	2996.41	1950.22	5440.99	2146.75	847.647	2240.93	5923.27	2904.11	701.018	798.876	3031.03	2011	1118.54	1922.21	1051.79
Novobiocin biosynthesis	0	10623.1	0	0	0	11910.1	0	0	0	0	0	0	0	0	0	0	0	0	0	0	0	0	0	0	0	12867.4	0	0	0	0	0	0	0	0	13826	0	0	0	0	0	0	13256.6	0	0	0	0	0	0	0
Nucleotide excision repair	22497.2	25867.5	27740	23233.3	28370.5	31996.7	28467	28086.7	16174.7	30617	39757.7	30250.8	27685.1	27665.1	23511.8	26295.9	31511.4	30719.9	23131.9	18811.9	35215.9	20696.1	31560.6	24338.6	22296	29231.5	48750.2	27179	22939.3	28056.9	35238.6	25658	32905.3	20670.4	34570.9	16075.8	27814.2	23504.9	22983.2	27004.6	27818.2	30177.4	17723.2	22866.2	25992.2	24611.4	23700.3	29431	24130.6
Olfactory transduction	0	0	0	0	0	0	0	0	0	0	0	0	0	0	0	0	0	0	0	0	0	0	0	0	0	0	0	0	0	0	0	0	0	0	0	0	0	0	0	0.625	0	0	0	0	0	0	0	0	0
One carbon pool by folate	48901.7	49150.5	56521	51736.3	68629.9	67303.4	65390.5	60875.8	35088	63808.1	69129.2	65381.2	61238.3	58252.6	54254.6	59816.7	73279.1	63685.2	49487.8	37662.6	72854.2	45997.8	75545.1	55019.3	47902.7	62358.1	78659.6	57614.1	40507.6	63689.8	78312.9	44932.9	73587.5	44202.7	58699.4	30210.4	51754.5	52437.9	42332.6	57724.2	59079.2	65165.7	37068.4	45948.1	54142.5	53170.4	59236.4	63267.6	49007.9
Other glycan degradation	62121.9	25803.9	23958	23704.3	92128.9	52498.6	98407	53698.7	43707.8	87825.8	25874.3	31001.2	67116.2	11297	81382.1	87210.8	73197.3	5412.66	46081	20345.1	7468.63	73267.9	97587.7	65588.7	60948.3	53101.1	28314.4	37483.5	16218	59734.2	10947.1	15370.4	44694	52820.5	17435.2	15578.8	24437.9	18325.7	27791.4	65455.3	49171.1	68361.5	23448.7	44299	54084.8	48034.7	53974.9	59200.1	38310.2
Other types of O-glycan biosynthesis	0.9286	12.6714	0	0	5.8143	1.7143	2.9286	0.7143	0.7857	1.0714	0.2857	1.7857	0.7143	0	0	1.3571	1.3571	0.6429	1.2143	22.2857	1.5	1.6429	1.6429	0.5714	2.2	42.5714	0.5714	2	0.2857	0.5714	0	0.5	0.2143	1.7857	0.5	1.4286	0	0.5714	0.5714	0.2857	0	151.143	0.6429	0.2857	0.1429	7.7857	1.7857	10.3571	0.8571
Oxidative phosphorylation	16297.7	14092.9	22846.8	19415.5	20081.2	19702.6	19245.4	18028.2	9202.65	27295.6	21279	16258.1	23002.9	15831.6	17898.7	18112.7	27666.5	12079.6	13504.3	10903.6	14154.7	14384.7	28306.2	20866.2	13977.3	21961.1	20094.3	19598.9	9800.64	23653.7	20551.5	13590.5	22177.5	12823.7	17568.6	9793.09	23502.2	16174.8	11966.2	17478.2	18292.8	16878.7	13440	13709.5	22023.7	16136.9	21434.1	18675.8	15660.9
p53 signaling pathway	0	0	0	0	0	0	0	0	0	0	0	0	0	0	0	0	0	0	0	0	0	0	0	0	0	0	0	0	0	0	0	0	0	0	0	0	0	0	0	0	0	0	0	0	0	0	0	405.948	0
Pantothenate and CoA biosynthesis	52654.3	54896.9	67079.5	57453.9	69889.9	73884.2	64054.1	61679.6	36450.9	54543	84936.7	68518	66675.3	63027.5	55309.7	62731.7	79206	64991.6	52786.9	38460.2	75362.6	50769.6	82004.5	59977.3	50857.8	69352.7	98657.9	69407.4	44723.5	72221.9	80312.5	53917.6	75892	47059.7	72362.2	35837.2	49741.9	45403	49502.7	58203.1	53717	62592.2	42207.5	52998.6	50609.6	60917.1	61540.4	69960.6	58230.8
Parkinson disease	0	0	0	0	0	0	0	0	0	0	0	0	0	0	0	0	0	0	0	0	0	0	0	0	0	0	0	0	0	0	0	0	0	0	0	0	0	0	0	0	0	0	0	0	0	0	0	0	0
Pathogenic Escherichia coli infection	0	0	0	0	0	0.7895	0	0	0	0	0	0	0.1053	0.5263	0	0	0	0	1.4737	0	0	0	0	0	0	0	0.3158	0	0	0	0.9263	0.5158	0	0	1.3158	19.2105	0	0	0	11.4211	0	0	1.4737	0	0	0	8.7368	0	11.2526
Pathways in cancer	0	0	944.57	0	0	1109.83	942.802	0	0	0	0	0	0	761.12	0	0	0	0	0	0	0	0	0	0	0	0	0	0	463.993	0	0	659.895	0	0	811.577	0	0	0	610.313	814.587	0	941.146	0	654.268	0	0	0	0	0
Penicillin and cephalosporin biosynthesis	577.28	1048.57	1241.5	378.046	470.111	1147.53	448.581	290.986	774.544	184.349	154.16	744.897	2291.53	305.639	1362.62	487.144	995.5	182.004	340.356	376.266	234.48	820.649	229.787	2158.33	499.576	897.589	221.276	305.823	650.06	410.717	2963.6	1543.15	946.621	446.6	1872.93	1410.3	979.879	1442.76	481.554	1351.72	1012.13	453.417	602.567	448.43	400.643	1634.36	2997.64	2262.62	1664.07
Pentose and glucuronate interconversions	27486.3	21509.8	43208.3	37533.1	33370	32830.6	41668	38203.6	15726.6	35441.6	37728.9	26619.5	30253.3	31582.5	31528.6	37157.9	59676.3	23236	25458.8	21835.6	28446.7	18219.9	57466.6	27303.3	24472.5	44923.9	28412.4	47217.1	17446.3	48109.4	31120.9	19101.2	42549.3	22296	23570.6	12870.8	24954.8	24801.2	18732.2	28991	30467.1	28655.1	27008.5	27096	32448.5	33021	33160.2	32017.5	31564.3
Pentose phosphate pathway	51651.2	58571.7	68649.9	64938.5	65472.1	74852.5	73925.2	79407.9	35637.3	64357.1	86742	72542.6	61053.1	68059.6	53686.9	67588.7	84287.6	75078.2	59484.5	58278.8	89307.6	41671.6	85673.1	53603.2	56748	76337.9	94816.2	84167.6	48770.4	75603.3	79414.1	51332.2	77134.5	53156.9	66745.1	32079.9	57549.4	53522.8	49469.9	62124.4	83690.8	69886	52554.2	61998.3	66867	73257.8	56566	75492.8	67555.4
Peptidoglycan biosynthesis	54253.6	56986.2	69608.4	61071.2	66343.7	75858.9	68680.5	67842.5	37192	76290.9	78629.2	72560	68251	69379.9	55671.9	62421.4	87032.9	72405.1	53797.7	44700.1	84660.8	46495.3	89788.4	60370.9	51258.3	79953.9	84140.5	69390.4	44268.2	76237.6	86796.7	47801.8	88209.8	48053.7	63516.3	32732	66245.3	59481.6	44906.6	60185.8	62728.4	67954.7	43389.9	50337.1	61686.7	57090.1	61963.6	69234.8	55837.1
Peroxisome	6889.42	5528.52	11419.8	10092.6	10832.9	9756.83	10479.7	9241.14	5403.11	10626.5	9821.14	7453.9	10691.3	7552.91	10109.4	9633.04	14737.5	5013.23	6471.08	4303.09	5539.24	6101	14730.8	9847.99	6323.14	9983.4	9158.21	9301.79	4442.16	11509.2	10964.8	6785.55	10590.4	5733.36	9224.13	5565.73	8661.63	7562.78	5956.44	9298.49	7252.73	10184.4	6331.92	6059.14	9616.41	8223.82	12845.4	9670.85	6676.69
Phagosome	0	0	0	0	0	0	0	0	0	0	0	0	0	0	0	0	0	0	0	0	0	0	0	0	0	0	0	0	0	0	0	0	0	0	0	0	0	0	0	0	0	0	0	0	0	0.234	0	0	0
Phenylalanine metabolism	12082.8	9796.82	25140.5	20622.1	14830.4	15347.4	15383.4	14798.2	6793.49	13042.5	18573.8	13205	15657.4	18409.4	13724.2	12958.5	30916.9	12507.5	9024.1	7954.32	14118.7	8138.28	31099.4	14029.1	9084.19	21331.4	12531.2	19561.9	7346.91	24421.3	22023.5	11490.5	22505.4	8361.81	13724.5	9209.07	12912.5	15258.2	8406.95	14159.9	13358.7	12427.2	12521.8	10756.3	10931.7	13827.5	20053.4	12414.1	12552.8
Phenylalanine, tyrosine and tryptophan biosynthesis	35860.2	35455.8	44284.7	39123.7	48349.6	46056.6	43383.8	41609.8	24700.1	42252.6	54754.5	36514.3	42612.1	33296.9	37892.3	42898	53213.7	28488.4	35282.4	26275.2	34538.5	34423.9	53461	38319.2	34742.2	45657.1	63593.8	44886.1	23860	47362.6	41834.1	34516.3	45767.9	32235.4	46020.5	22553.3	25344.7	31219.8	32156.7	40552.3	40099.9	44204.1	28725.7	34716.3	30869.3	39375.9	43106.5	46787.7	38607.3
Phosphonate and phosphinate metabolism	6352.33	5271.61	12623	9054.14	9001.69	5075.22	4512.45	6389.96	2921.3	4768.05	14309	2480.93	6524.08	6038.98	5114.2	4768.76	14011.1	786.444	4100.33	4238.55	1470.39	4114.39	17167.5	5799.08	4459.7	9978.22	13934.7	8809.67	4888.48	11075.5	4346.99	7880.17	8330.5	4055.89	9720.74	4462.65	3163.86	6165.36	6073.14	6810.85	4773.2	5976.54	5518.59	4601.73	3457.58	6797.82	8216.36	7178.31	5011.02
Phosphotransferase system _PTS_	24122.5	40026.5	60554.2	57435.8	17470.3	25242.8	28541.5	40140.8	6346.63	24287.8	94554.9	32318.4	14466.6	48570.9	17246.7	24567.8	60232.2	41604.1	9755.05	33406.6	51031.9	11418.6	59087.9	9390.46	30814.5	40828.8	110883	45492.1	43898.8	41111.8	40808.4	50860.3	43819.2	29670.6	61823.4	20518.3	14788.8	34198.4	33352.4	34098.9	110131	26799.9	25041.7	28571	11141.6	29850.3	22376.2	21573.3	19732.1
Photosynthesis	13991.1	15145.1	16706	15076.4	20259.7	20107.6	18547.1	0	8095.61	23189	22078	20514.2	18807.3	17679.4	15877.6	0	20289.4	0	11502.6	13209.5	23458.1	13458.9	20939.4	16553.2	14068.8	17617.4	24894.8	16295	12870.5	16478.8	23388.6	13702.6	21331.8	12981.9	18875.8	9160.36	19805.6	16390.7	13561.9	17547.3	18035.2	19373.1	12519.7	14789.2	20066	16714.1	16602.5	19674.1	17005.1
Photosynthesis - antenna proteins	2.2857	12.8076	35.9619	28.4048	0.9286	7.3448	0	0	0	0	460.833	0	0	19.5157	7.4286	0	0	0	0	20.9762	0	0	0.7619	1.1429	0.6667	0.4786	1.7143	0	0	0	6.4286	2.4048	0	1.1429	191.754	0	36.1429	1.7143	1.5476	50.8648	4.2857	34.8333	0	2.3333	1.1429	0	7.4286	1.7143	3.1929
Plant hormone signal transduction	0	0	0	0	0	0	0	0	0	0	0	0	0	0	0	0	0	0	0	0	0	0	0	0	0	0	0	0	0	0	0	0	0	0	0	0	0	0	0	0.0273	0	0	0	0	0	0	0	0	0
Plant-pathogen interaction	6098.63	7944.47	10594.3	8517.91	8424.58	8827.1	8462.14	8000.32	4306.18	6913.3	14216.4	8261.99	7671.19	8310.94	7547.03	7735.25	11401.3	7246.21	6973.18	5309.08	8520.05	4850.24	10867.3	6745.09	5868.38	9920.94	16711.4	9919.6	7047.42	9712.71	9397.06	8784.06	9354.54	5459.83	11468.5	5172.15	6978.01	7734.93	7240.8	7825.37	7584.49	8968.52	5873.72	6815.76	6312.3	7294.56	8616.81	8210.25	7201.05
Polycyclic aromatic hydrocarbon degradation	594.703	217.595	2410.04	2259.83	332.437	959.557	621.957	473.196	0	142.41	1066.64	0	179.298	1132.58	773.34	220.991	2202.08	0	56.3541	105.262	0	0	2413.48	109.138	0	0	185.046	1072.63	202.161	1698.78	1915.64	1642.85	1186.41	28.4994	1357.98	1303.39	865.789	1294.67	216.475	881.393	141.775	90.0218	635.557	0	66.1976	294.272	1485.15	176.964	409.071
Polyketide sugar unit biosynthesis	0	13325	11983	0	19586.2	24621.5	0	0	11443.1	0	17202.9	26642.5	17839.1	20586.9	17202.9	20192.8	18178	0	16614.6	10885.2	0	0	0	16091.7	0	17848.5	0	16292.3	0	16790.3	0	13082.1	0	0	16667.9	0	9061.85	0	13517.1	17845.9	14653.9	19016.7	10715.1	13687.2	14811.5	0	0	20904.9	15044.3
Porphyrin and chlorophyll metabolism	22027.6	23638	38841.7	28300.7	25212.3	33626.5	24583.5	30419.6	14561.8	23039.3	48614.9	38832.3	27616.2	41506.7	24587.1	22216.7	39282.3	44290	20909.1	18156.4	48572.8	17500.4	45955.9	24316.9	17898.8	35989.8	51822.5	33234.3	29236.4	35054.4	50263.1	29307.4	43659.3	16641.4	37321.9	16668.1	26223.9	32374.8	23697.2	23602.9	17423.2	25216.9	21586.8	21639.6	24235.1	23881.1	26496.1	27993.4	28169.7
PPAR signaling pathway	0	0	0	0	0	0	0	0	0	0	0	0	0	0	0	0	0	0	0	0	0	0	0	0	0	0	0	0	0	0	0	0	0	0	0	0	0	0	0	0	0	0	0	0	0	0	0	0	0
Primary bile acid biosynthesis	2316.43	3006.57	2916.34	3330.68	5321.61	2403.96	6636.14	3826.72	2610.19	4864.96	7095.01	1478.31	3731.39	979.728	5809.64	5214.91	3169.19	380.033	2896.15	2123.61	778.466	1596.93	4038.21	3512.84	3367.5	3012.69	10553.6	2425.31	3400.86	3165.31	282.05	4618.56	1511.31	2897.31	6060.71	2308.46	2596	1135.27	4183.42	4549.61	1745.12	4154.15	1639.93	2642.66	3230.3	3606.74	3684.81	3768.98	2497.55
Propanoate metabolism	23608	26038.7	43170.3	35754.4	26935.3	33587.3	30702.6	30233.9	13668	31701.2	43724.5	34033.1	33238.3	38815.3	27971.7	25574.3	47300.6	35966.9	21549.2	20324.8	40395.8	17200.5	51835.1	29782.1	20423.6	38320.4	42619.8	33905.7	23047.7	39242.5	48993	27861	43772.4	18822.8	36974.7	18237.9	28745.8	31199.3	21343	28546.1	25124.1	28235.7	22282.5	22583.3	27451	26838.2	34779	29796.2	24991.7
Proteasome	1.2083	25.8804	231.84	250.958	32.7633	269.604	6.0283	3.2917	1.195	2.4583	2.6667	1.0625	0.5	20.6733	56	1.2917	0.625	0	4.7917	7.1042	1.0833	1	1.9583	3.2083	1.0833	10.0454	1.2912	2.375	1.2079	1.0629	11.4167	115.076	1.125	3.2917	218.387	87.2083	263.835	4.375	80.5429	98.6371	38.1875	24.8337	19.5833	11.2504	7.3125	41.8958	95.625	25.5629	76.4792
Protein digestion and absorption	738.962	164.753	116.976	85.4652	3437.84	1785.09	2269.69	1918.26	1343	2554.25	7	1178.62	2423.74	23.5184	1825.49	2280.25	1832.12	75.3736	1305.56	77.2232	14.2536	1185.92	1425.86	2358.69	1276.31	638.278	171.565	676.112	38.0604	1306.26	613.169	53.2028	1220.07	1110.49	96.0972	569.47	645.75	578.317	1071.71	1931.87	1372.74	2662.35	542.945	405.079	1545.72	1712.44	1590.89	2590.4	796.804
Protein export	42321.3	43201.5	54599.7	51064.9	57719.3	58851.4	53822.8	52309.5	30057.8	66703.8	66572	54194.1	59182.3	49340.8	46495.7	51565.7	65742.8	49906.8	43272.1	32380.1	57122.1	38480.1	66325.9	53112.9	41574.7	58526.5	74599.2	52999.3	37346.3	59201.5	61427.4	41744.7	62719.6	38640.8	56123.2	27724.5	54401.5	43518.7	39009	49214.7	49902.6	54347.7	34070.4	39555.6	51995.2	44576.1	52538.4	53988.1	44274.4
Protein processing in endoplasmic reticulum	1210.27	1423.19	1375.22	904.115	2235.79	1952.39	2031.47	1440.05	1153.35	1841.72	2168.8	1853.24	1733.39	1203.17	1738.87	1912.49	1915.5	1235.88	1575.35	867.677	1433.53	1183.4	1769.34	1561.13	1347.78	1740.34	2830.17	1414.06	1136.9	1674.97	1604.16	1349.12	1670.49	1235.57	1906.42	967.546	2021.19	1061.54	1540.48	1684.35	1458.15	1988.74	962.733	1093.78	1976.73	1448.85	1486.65	1865.94	1314.79
Purine metabolism	26120.5	27521.7	36675.1	32687.6	32890	36565.6	34464.8	34305.9	17330.5	32216.6	44434.2	35151.9	31382.8	34464.6	28587.7	31337.7	42879.3	34924.9	25295.7	21077.1	40211.4	22297.5	45068.2	27714.3	24946.9	37460.2	48386.5	35584.1	24586.5	37749.4	42622.3	27463.8	40918.1	23105.7	35485.5	17432.2	29649.1	28755.8	24052.4	30869.3	30952.3	33034.5	22084.3	25817.6	28635	29236.7	32487.9	32987.9	27757.9
Pyrimidine metabolism	33613.5	36376.9	43740.8	38078.3	42212.2	47621.2	44191.2	44053.7	23316.4	45218.4	56240.9	48303.6	42187.8	45183.7	35786.1	40169.8	51548.9	49302.1	33774.1	27310.9	56405.5	29725.3	54360.5	37259.4	32994.1	46778.6	64444.9	43496.7	32520.7	46398	56689.5	34704.8	51229.8	30593	45940.6	22036.9	41375.4	35701.4	31910.4	39579.9	39996.8	43854.9	27398.4	33082.5	39467.9	37289.9	38699.9	43600.9	35702.3
Pyruvate metabolism	37154.6	40222.2	58740	49951.3	48186.9	50022.5	50207.9	47263.9	24630	46385.2	67635.5	50223.7	48383.4	51000.2	44226.4	43937.4	65711.1	50397.5	38709.5	32349.1	57768.1	30541.1	68590.8	43412.9	34661.2	54951.8	72237.9	51317.3	35321.4	56255.6	62705.3	41808.7	60106.8	31842	55296.6	26249.1	45719.6	42364.3	35826	43676.2	42014.6	44933.5	32889.9	37463	44851.2	43355.4	48365	50022	42356.3
Renin-angiotensin system	0	0	0	0	0	0	0	0	0	0	0	0	0	16.2833	0	0	0	0	0	3.4444	0.7411	0	0	0	0	0	22.1611	0	5.4444	0	0	32.8422	0	0	0	0	0	0	0	0	0	0	0	0	0	0	0	0	0
Retinol metabolism	0	1778.57	2754.2	0	3115.45	1818.04	2867.9	0	1039.51	1719.98	0	0	2937.96	0	2671.67	1855.11	3661.54	0	1119.92	0	0	1786.93	0	2821.99	1513.35	2196.3	320.096	1567.82	0	0	2840.59	1641.48	2073.78	1359.17	2161.76	1805.37	1479.33	1516.36	712.464	2358.56	0	1710.61	1074.17	0	796.734	0	4175.28	994.363	1163.13
Riboflavin metabolism	26969.2	24258.3	40413.3	29550.1	34606.6	36851.1	30962.5	34364	17366.7	33045.2	46509.2	37722.5	32971.9	39239.7	26820	28673.9	45644.1	39586.8	23555.3	16033.1	43450.6	23718.6	48543.8	29563	22495.2	37910	49554.1	35623.9	26048	39665.5	48230.9	27560.4	45709	20893.2	36100.2	17528.2	30657.8	31385.1	24172.1	27114.7	22089.9	30726.5	21272.6	23828	27707.7	26296.5	34803.7	30351	27087.5
Ribosome	44783.5	46777.3	50444.5	45333.5	59122.4	62560.6	55585	56694.3	31800.5	65881.1	65508.7	60411.4	58739.2	52481.8	44994.3	52336.1	62231.7	58826.5	45564.9	35084.2	67885.3	41501.3	63322.2	52145.6	43964.8	58301.4	77029.9	52903.8	38552.7	56972.7	68520	41575.5	65513.5	40932.3	55809	27721.3	59110.8	47605.5	40636.4	51609.3	52011.9	58893.2	34267.3	42352	54664.1	47968.3	49214.7	57956.8	45242.3
Ribosome biogenesis in eukaryotes	1741.55	1571.65	2495.63	2141.44	2003.55	2199.89	2013.41	2085.27	1055.9	2237.31	2531.49	2046.02	1986.59	2150.42	1559.86	1836.46	2941.35	1994.56	1522.94	1206.75	2300.85	1417.52	3012.31	1748.99	1480.12	2533.27	2488.64	2184.89	1325.58	2558.25	2963.62	1589.66	2659.31	1380.92	1964.89	1033.26	3026.58	1985.2	1382.65	1976.19	1784.41	1964.16	1394.27	1484	2505.69	1702.44	2610.36	1951.22	1649.61
RIG-I-like receptor signaling pathway	0	0	0	0	0	0	0	0	0	0	0	0	0	0	0	0	0	0	0	0	0	0	0	0	0	0	0	0	0	0	0	0	0	0	0	0	0	0	0	0	0	0	0	0	0	0	0	0	0
RNA degradation	19974	18473.8	22841.1	20322.1	24641.6	25747.9	23868.6	22449.1	12889.9	24648.2	26408.1	23484.8	24596.3	21236.6	20592.3	22246.3	28772.8	21602.7	17885.5	13159.3	24660.5	18917.9	29555.2	22038.4	17948.5	24844.5	29060.4	21945.7	14798.1	25611.8	27871.2	16883.6	27740	16471.5	22167.2	11764.5	23201.2	18756.8	16053.2	21197.6	22079.6	23672.9	14247.6	17457.6	22243.2	18809.6	23271.6	23381	18085.9
RNA polymerase	27721	34935	32074.7	26047.5	38468.3	42768.2	37773.4	38812.3	23875.1	34610.5	48426.7	35683.9	36723.4	28773.6	34150.6	38087.7	36199.7	31751.4	36079.6	27362.2	37971.6	25390.3	37010.9	32636.2	30864.2	38388.8	62052.3	38154.4	25826.5	36798.3	38645.4	32190.3	37775	28909.3	45492.8	20666	31793.3	27454.1	30684.5	35134.7	36992.6	41470.7	23601.8	31629.6	33493.3	36555.9	30799.8	44149.4	36260.1
RNA transport	1317.2	1472.97	2561.59	1863.4	2035.49	2028.26	2235.86	2479.47	1101.95	1386.22	3810.73	2489.66	1513.29	2442.99	1676.34	2015.53	2872.1	2445.25	1710.41	1429.89	2738.49	1154.88	2883.94	1299.14	1466.13	2288.33	4409.86	2456.36	1966.31	2609.45	2781.15	2116.3	2213.63	1368.62	2754.76	1189.41	1730.95	1577.44	1924.87	2023.23	1857.28	2078.65	1682.04	1610.76	1868.39	1979.36	1925.07	2167.72	1914.64
Secondary bile acid biosynthesis	20830.8	26885.5	24589.1	27725.1	47556.1	19200.5	59674.3	34422.5	23479.4	43740.6	63831.1	13294.8	33527.3	8449.89	51978.3	46888.2	28501.2	3417.3	26017.4	19067.7	7000.19	14361.4	36312.9	31537.9	30300.5	27049.9	94761.2	21803.8	30529.5	28473.1	1960.45	39925.8	13589.8	26005.8	50703.8	18334.7	19725.8	10063	36627	39337.3	15366.6	37167	14594.4	23683.8	29053.7	32278.2	32737.3	33671.1	22228.4
Selenocompound metabolism	38964.8	34114.1	56720.3	48970.7	46589	46143.8	47964.2	43327.2	22805.8	36674.8	54832.3	43980.7	41869.6	49255.5	40695.6	41925.8	71940.5	43299.4	31343.8	24197.3	49005.2	31714	74166.2	37385	32175.8	54463.3	48037.4	52298.6	28540	58290.8	55191.8	30130	61024.3	29521.8	39410.4	21642.4	37733.6	38209.4	28031	39206.2	47553.4	44544.7	30780.6	35306.7	37285	38439.2	46373	43155.6	37398.3
Sesquiterpenoid and triterpenoid biosynthesis	0	1.588	3.05	0.7	11.3	0.15	0	0	0	0	0	0	0	0.575	0.2	0	0.5	0	3.3	1.7	0	0.2	0.4	0.6	0	1.218	0.033	0.5	0.033	0.067	0	2.65	0	0.6	7.851	6.4	26.299	1.5	1.457	0.643	2.4	0.2	1.6	2.851	0.75	0	0	12.267	1.1
Shigellosis	0	0	1.7374	0	0	0	0	0	0	0	0	0	0	0	0	0	0	0	0	0	0	0	0	0	0	0	0	0	0	0	0	0	0	0	0	0	0	0	0	0	0.0645	0	0	0	0	0	4.12	0	0
Sphingolipid metabolism	17187.6	7950.62	5653.86	6063.63	21846.7	13945.5	24506.4	14860.4	11861.4	20229.2	5520.32	8381.8	16873.5	2540.93	20309	23204.5	18588.3	1609.08	12976.3	7196.84	2881.01	19540.5	22883.2	16079.3	17048.8	13950.4	6070.81	11703.7	3482.43	15603	2385.13	3652.53	12656.1	14994.2	4544.62	4151.94	6850.9	5000.91	7621.99	15592.3	12997.7	17287.5	8048.11	13448.8	15082.7	14174.6	15167.7	17766.5	12233.3
Spliceosome	0	0.0067	0	0	0	0	0	0	0.0133	0	0	0	0	0.25	0	0.0067	0	0	0	0	0	0.0067	0	0.0333	0.0067	0	0	0	0.0333	0	0	0	0	0	0.1167	0	0	0	0	1.4778	0	0.0667	0	0.06	0	0	0	0	0.0333
Staphylococcus aureus infection	103.767	1401.76	780.456	2624.42	187.207	366.959	1017.22	237.528	106.886	58.1118	1999.31	184.795	236.147	268.027	947.653	201.569	73.9248	181.708	117.1	913.799	70.9003	117.014	206.803	159.301	181.843	322.494	2857.28	385.739	1187.83	111.392	333.464	1526.57	51.7555	134.092	2153.3	742.423	975.054	377.886	817.706	763.812	311.148	1255.61	656.936	1064.14	113.907	390.585	264.628	270.125	480.916
Starch and sucrose metabolism	32936.2	32311.3	48156	43124.9	38158.4	42001.6	50010.4	40881.2	21143	35635.3	61209	41092.7	32070.5	43803.6	40443.8	41331.2	59360.8	42787.2	29513.7	27305.2	49044.3	25793.7	61247	28426.6	30448.5	48383.3	67757	43684.5	30796.4	48790.5	46803.6	34915.8	50479.7	27557	44485.6	20198.5	23013.2	29705.8	30809.8	38284.4	41013.8	36582.1	28131.4	30268.6	32140	32621	35952.2	38484.7	34957.6
Steroid biosynthesis	1923.58	695.608	242.087	723.084	60.4794	872.324	36.1894	3.625	165.481	13.7912	110.625	43.655	38.98	78.1438	53.1138	152.135	149.604	18.0425	44.4987	38.8144	46.3538	2404.19	618.688	13.5006	562.25	29.315	17.8119	19.6669	6.7294	256.012	31.7088	78.0812	883.584	432.24	642.503	322.25	451.376	26.6256	169.537	153.316	974.438	170.979	67.5625	1367.44	21.22	72.6875	151.816	134.574	128.051
Steroid hormone biosynthesis	1689.61	538.527	430.917	271.713	2273.06	1480.72	3111.82	1398.14	1703.68	3108.6	12.2406	895.605	2062.34	56.5278	2807.54	3403.44	2138.24	29.7133	1424.77	75.4694	38.5183	1735.9	2954.33	2022	1771.04	1137.45	148.592	659.396	39.9072	1782.17	169.724	192.504	1627.81	1426.18	521.759	564.206	875.726	764.084	787.162	2222.78	974.182	1516.28	515.819	860.492	1439.76	1261.32	2214.61	1446.47	1060.24
Streptomycin biosynthesis	48095.2	47033.8	50059.9	49264.8	66512.4	79088.2	77748.9	64895.8	39221.6	55481	66652.4	78063.8	60704	62783.9	60965.3	69259.5	70883	79172	54285	39243.1	89423.2	50607	86323.8	54615.2	51921.5	63968.6	86869.4	61514.2	36636.2	63445.8	86103.8	47717.4	81734	47206.9	60898.7	32429.3	37353.8	50865.2	47536.2	60322.3	61200	62885.8	39025.9	49303.4	52106	57933.9	54588.2	69528.9	52734.7
Styrene degradation	1976.1	3854.24	3336.92	4777.8	2466.08	7811.41	4198.93	6838.11	2056.37	1175.42	592.852	6987.81	3414.25	5851.73	2703.32	3232.22	2244.31	8558.08	3969.58	3756.42	9286.7	2029.94	2728.54	3044.24	2350.86	2251.89	1083.22	5558.26	2792.53	3068.88	16110.9	4831.47	12656.4	2175.06	5897.35	5289.01	4931.34	14082.1	2557.19	5074.83	5288.31	3297.19	2942.11	6852.6	3396.14	7216.15	8826.98	5844.44	7784.63
Sulfur metabolism	32762	24314.6	45745	40742.9	38702.2	35220.5	38528.6	32478.4	17984	28100.9	40034	27924.6	32848.5	34837.7	33994.9	33478.5	59428.8	25721	23226.9	17092.5	30167.2	24997.9	62745.7	29660.7	24569.4	45182.3	32607.9	41246.3	17274.9	48329	38791.1	22361	43002.1	22218.8	28265.3	16096.4	20737.2	29512.1	19956.3	30797	28344.6	32854.8	23723.1	26128.8	23252.2	29312.8	42549.8	31473.8	27434
Sulfur relay system	29792.9	33606.1	54600.3	50143.7	30731.8	48418.4	44131.3	37440.1	17171	31569.8	56737.5	54982.1	37377.5	59970.3	38005.9	33918.9	60343.6	63455.4	29957.7	27540.8	70166.5	22300.4	65348.4	33848.2	25104.8	54314.9	54864.1	45176.6	34869.1	50242.1	73714.2	35208.5	62091	23451	46640.8	22005.9	30097.1	39349.9	25825.9	34631.8	31769.8	38813.5	29536.5	30318.5	29390.1	32450.3	45753.4	34948.5	35624.3
Synthesis and degradation of ketone bodies	18738.7	19053.3	54225	46020.8	10563.4	31793.9	14968.6	24021	8382.76	27131.4	39105.7	22504.1	25741.8	35909.9	19397.4	15938.3	55650.1	20193.1	16440.8	14282.7	22791.7	11158.4	55163.9	22727.2	11579.3	37503.3	27625.9	35634.3	15970.6	44035.4	52367.8	28437.2	40184.4	11242.2	40316.2	22809.3	39317	34986	16531	23135.7	29435.4	14752.9	22198.3	19038.1	26848.4	29741.1	46543.6	28777.7	27681.2
Systemic lupus erythematosus	0.1304	0.7722	3.7826	38	1.4348	21.1017	0.5509	0.3043	0	0	0	0	0.1739	1.547	0.3913	0	0.1304	0	0.1739	1.3622	0	0.087	0.2174	0.1161	0.1739	0.3335	0.5652	0.087	0.087	0	0.3043	7.9274	0	0.1304	7.203	8.087	8.9274	5.7609	1.2609	5.7539	0.4348	0.4348	0.2609	0.4783	0.1304	0.6957	18.1739	0.5217	1.6813
Taurine and hypotaurine metabolism	20453.7	23044.1	28901.3	24107.8	35260.5	27733.8	33470.5	27792.5	15330.8	24284.9	34098	25073.8	31737.1	23340.9	28405.4	28606	38729.9	21562.2	20743.3	18106.9	25291.6	18660.7	38584.3	28706.6	23855.1	27584.2	37486.7	27613.6	17928.8	30466.7	28759.4	21722.2	30696.7	22168.5	29325.8	16393.3	19395	23584.1	19726.9	30770.2	41736.9	30912.5	16717.7	19999.7	21856.4	24374.4	31005.3	27878	20069.4
Terpenoid backbone biosynthesis	37549.8	41309.6	47392.7	44964	48747.1	53859.2	46598.2	49059.2	25998.1	54158.8	61436.6	51367.4	48180.5	46555.2	37922.3	44248	55661.9	50005.4	38934.1	31133	57605.4	33838.8	56793.3	42536.9	37417	50281.8	71399.9	47308.9	35898.5	49689.4	60569.7	39467.1	56664.8	34937.1	53622.7	25969.2	53510.1	43690.4	36722.3	45655.5	49783.5	52262.5	30002	37659.1	48394.7	42355.1	44676.4	49978.2	40950.4
Tetracycline biosynthesis	15782.2	22856.6	28263.5	25614.8	19974	28890.4	0	0	0	30100.1	37533.4	37415.1	23913.1	36046.7	18576	0	27740.3	42571.4	0	17436.3	48116.6	10603.9	0	20653.3	0	27858.2	43571.8	23710.3	24283.4	24700.2	43660.1	23597.4	0	15743.5	32426.2	13677.2	30453.8	27430.2	19345.5	22388.9	13322.7	22414.8	16978	17182.4	25177.6	22064	21987.4	27091.4	21086.1
Thiamine metabolism	43132.4	47146.7	54356.2	50251.7	53708.6	60387.3	61326	53576.2	30729.8	48521	71250.6	63694.8	52761.5	59405.9	51058.6	53061.2	68165.8	65960.4	47233.1	38617.5	74451.8	40630.7	70732.8	47466.1	43076.2	60279.3	81094.8	57278.5	43812.6	59196.5	71128.8	43783.9	71048.3	40023.4	59355.8	27801.2	50856.4	47196.7	39713.3	50424.6	46284.4	53230.6	35478.6	42771.4	49262.5	48574.7	50432.8	55310.7	47472.6
Toluene degradation	14267.3	6448.79	26189.2	23257.1	14040.2	15105.8	14647.6	13201.6	5976.68	18824.2	13272.5	13851	17963.6	18652.6	11397.8	11772.1	34654.5	0	6464.91	3639.67	11936.7	10668	34219.1	16450.3	8203.92	23432.2	1950.52	18360.1	4574.92	27167.4	22234	6283.87	24973.9	7381.75	6556.35	6808.3	16703.5	11856.3	5415.49	11524.5	23510.4	9782.92	10798.9	8672.95	13899.3	8752.09	23287.7	8799	8261.01
Toxoplasmosis	0	0	0	0	0	0	0	0	0	0	0	0	0	0	0	0	0	0	0	0	0	0	0	0	0	0	0	0	0	0	0	0	0	0	0	0	0	0	0	0	0	0	0	0	0	0	0	0	0
Tropane, piperidine and pyridine alkaloid biosynthesis	13958.6	13796.8	25003.1	17540	17633.3	16650.7	18288.4	16661.6	8337.19	16612.5	25322.7	15088.6	16449.5	18114	15875.4	15613.2	28764.5	13838.8	10999.7	9659.96	16341	11162.6	29080	14526.8	12303.1	21472.7	24911.5	18968.7	11664.4	23254.4	20735.4	15522.9	22569.9	11351.5	19274.3	10023.4	16121.7	17118.5	12451.7	17552.1	15140.8	18085.7	12760.4	13040.4	14860.2	15857.9	18961.7	16773	14510.6
Tryptophan metabolism	7730.32	8371.35	16908.7	15726.7	6957.02	12874.1	9187.17	8933.08	4031.61	9394.54	12746	8533.09	11932.4	11323.2	9245.02	7646.11	17411	7876.6	6120.72	5021.97	8938.86	6112.49	16975.1	10741.1	6085.78	12148.9	10652.8	11328.7	6262.5	13567.7	17538.6	10820.2	13330.4	5671.29	14571.6	8655.26	12612.2	11963.2	6327.06	10007.7	9991.1	7936.31	7530.17	7334.58	8545.89	9233.42	15931.7	8919.96	7729.96
Two-component system	17391.6	15077.2	40192	33671.8	14816.5	16998	16817.8	19676.9	8997.59	11975.7	37933.5	13683	14995.8	24655	16842.5	15919	44873.5	10819.5	13424.6	10970.7	12897.5	9597.65	44686.3	12998.1	10494.2	34971.8	30416.5	31705.4	14065	37086.5	23672.1	19301.8	28846.8	9734.68	23362.7	10962.8	12786.7	18320.6	13400.5	15371.6	16694.2	14186.5	17646.8	14819.3	11939.6	14627.3	23441.8	15305.2	18020.3
Tyrosine metabolism	9343.42	10057	17075.6	14906.3	11579.4	13377.6	13395.7	11420	5752.7	10225.5	14482.2	12378.2	11477.5	14207.8	10823.2	10258.4	18957.2	12883.1	8489.36	7873.44	14764.2	7326.16	20070.5	10077.6	7879.04	14988.2	13548.5	13364.9	7237.05	15059.1	19851.4	10897	16754.9	7238.58	13412.7	8503.71	11133.6	14317.4	7633.8	12232.2	12444.1	10977.6	8694.44	9592.02	9903.93	11409.1	17485.7	11364.8	11094.1
Ubiquinone and other terpenoid-quinone biosynthesis	20449.4	9041.14	33412.7	31647.5	17648.6	15152.4	17346.5	15100.9	9336.65	20987.9	20002.6	12455.3	21312.8	18257.5	14816	15848.6	43003.7	4973.05	9580.03	5522.95	5234.44	17417.2	43434.1	19544.6	11748.6	29670.9	6910.72	22090.3	5073.51	35308	19695.8	9007.39	29170.6	10517.9	10341.7	8365.5	18644.5	13708.5	7661.51	13554.4	16884.9	15814.1	13395.3	12473.5	17394.1	11655.9	27465.3	13995.9	10290.1
Valine, leucine and isoleucine biosynthesis	67309.6	69616.7	85881.6	76840.5	85028.7	92523.5	77918.7	77359	46676.3	71477.2	103198	83428.9	84210.9	79680.1	67693.9	79609.6	100728	81359	68009.4	52596.8	95672.4	60347.3	102968	75585.7	65578.6	92314.8	116869	91076.9	51539.1	92241	98648.1	65600.3	98126.4	61230.5	85717.7	44347.4	56740.9	56907.8	58809.1	71442.7	74028.8	79239.5	54126.4	67102.6	58633.8	77122.7	76769.9	89441.3	73233.3
Valine, leucine and isoleucine degradation	15572.6	15802.8	25597.2	23649.7	17568.8	24948.7	17261.4	17704.9	9090.54	23199.1	19689.6	14448.2	27959.4	15295.9	19951	17125.3	28156.1	9301.74	12572	8630.75	10921.8	14751.9	28960.9	25708.9	13230.8	19869.2	18883.5	19158.5	8556.11	22666.9	27591.3	18723.1	22424.7	12096.2	25860.4	15370.7	19708.8	21008.7	13022.8	19423.5	19743.6	19701.7	12696.5	14389.8	15496.9	19431.1	29997.1	21029.3	16324.5
Various types of N-glycan biosynthesis	0	0	0	0	0	0	0	0	0	0	0	0	0	0	0	0	0	0	0	0	0	0	0	0	0	0	2.18	0	0.84	0	8.08	0	0	0	4.06	0	0	4.96	0	0	0	0	0	0	0	0	0	0	0
Vascular smooth muscle contraction	0	0	0	0	0	0	0	0	0	0	0	0	0	0	0	0	0	0	0	0	0	0	0	0	0	0	0	0	0	0	0	0	0	0	0	0	0	0	0	0	0	0	0	0	0	0	0	0	0
Vasopressin-regulated water reabsorption	0	0	0	0	0	0.2647	0	0	0.0235	0	0	0.0353	0.1412	0.3824	0	0.0235	0	0	0	0	0	0	0	0.1176	0.1412	0	0	0	0	0	0.1059	0.1471	0	0.1118	3.3235	0.0588	0	0	0	0	0.0235	0	0.2353	0	0	0	0	0	0
Vibrio cholerae infection	1.25	17.75	5.0625	5.63	0	3.0729	15.6667	1.5	7.75	0	0	0	3.0833	2.0575	8.0104	32.8646	6.875	0	0.0833	17.375	0	0.2083	7.625	0	0	4.2658	21.3521	8.25	0.75	0.2658	15.5462	8.6042	0	1.5	6.5625	2.7221	0	13.2083	0	114	8.2708	0.4583	9.75	0.1667	0	3.375	45.8958	0	0
Vitamin B6 metabolism	34365.1	28257.5	50567.9	46838.8	45378.9	43649.5	44837.6	44489.1	23427.3	42413.8	51951.3	36271	44975.7	38713.4	40291.8	43468.7	71685.9	31468	32372.3	20738.9	36742.6	27654.7	71654.1	41017.8	30802.3	56023.3	50650.6	49630.5	25376.8	60865.3	46461.1	30144.5	55339	28343.3	38332	20590	34875.9	37894.1	27658.8	36041.2	35837.6	39519.1	27618.9	28844.2	34538.9	36000.3	49264.4	42176.4	35967.7
Wnt signaling pathway	0	0.6261	0	0	0.0273	0	0	0	0	0	0	0	0.0612	0	0	0	0	0	0	0.0937	0	0	0	0	0	0.0051	0	0	0	0.0816	0.0816	0	0	0.0408	0	0.8776	0.4761	0	0	0	0	0	0	0	0.0137	0.102	0.2857	0.0273	0.0408
Xylene degradation	6874.48	5359.34	17693	15724.5	3192.45	5636.86	6407.93	8270.4	2582.06	2073.61	15542.4	6448.7	2974.39	13350.6	4021.29	4793.25	19991.9	8046.15	5504.51	4612.75	8909.26	3256.85	20684.8	2163.44	3414.34	15845.8	9932.86	13425.7	6069.24	17255.1	10203.7	5859.46	11150.5	3177.24	7489.41	3494.25	4525.15	6079.55	4961.72	4408.9	6166.1	3535.96	7681.73	6190.48	3206.38	4576.4	7662.06	5423.01	10954.4
Zeatin biosynthesis	16935	16040.7	16707	14904.9	27814.5	25171.3	25617	24809	13111.9	28724.5	21236.3	22559.2	24921.9	17780.1	20534	24068.6	24536.9	20700.7	18404.9	12129.8	23501.3	16231.6	25453.5	22581.2	17825.7	20905	25164.9	19200.9	12883.5	21225.1	25961.8	13533	24172.6	16309.1	18183.2	9766.5	21047.1	17174.5	15752.1	21940.2	20389.3	26807.7	12414.3	15500.2	22516.9	19332.2	20271.8	23763.3	16906
[truncated: 336 more columns]
